# Supplementary material for: Phosphate deficiency reduces nodule formation through a phosphate starvation response-like protein in Phaseolus vulgaris
Source: Plant Cell Physiol. 2025 Jun 26;66(12):1794–810. doi: 10.1093/pcp/pcaf069 (PMC12739106; doi:10.1093/pcp/pcaf069)
Supplement: SupplementaryTable1_R3_pcaf069 [file supplementarytable1_r3_pcaf069.xlsx]

## Sheet: DE_EV
Supplementary Table S1: Differentially regulated genes in Empty Vector roots bearing nodule primordia
GeneID	EmptyVector_OP_1	EmptyVector_OP_2	EmptyVector_OP_3	EmptyVector_LP1	EmptyVector_LP2	EmptyVector_LP3	log2FoldChange	padj
Phvul.002G049000.1	0	3.1882	0	106.829	163.297	68.4553	6.86202	4.79097e-11
Phvul.003G003200.1	4.72063	7.43913	9.71282	170.223	148.106	51.1005	4.07209	8.21891e-11
Phvul.006G210200.1	3.7765	7.43913	5.2979	58.6974	55.0652	140.767	3.95916	2.47464e-09
Phvul.002G332100.1	3.7765	9.5646	35.3194	374.49	314.251	61.7062	3.94251	0.00373152
Phvul.009G094000.1	39.6533	34.0075	17.6597	527.103	538.309	290.212	3.89744	4.92167e-25
Phvul.003G224600.1	24.5473	9.5646	186.31	1810.23	539.259	558.249	3.72029	0.0235319
Phvul.009G197000.1	75.53	75.454	105.075	1448.65	1491.51	403.983	3.7057	3.55652e-16
Phvul.002G170800.1	91.5801	78.6422	15.0107	799.459	985.476	546.679	3.65551	1.62352e-05
Phvul.010G141200.2	184.104	150.908	160.703	2386.64	2699.14	828.213	3.5762	1.36289e-19
Phvul.010G140900.1	202.043	153.034	188.959	2372.55	2834.91	790.611	3.46215	1.0708e-16
Phvul.001G245800.1	21.7149	42.5093	22.9576	211.311	233.552	446.406	3.36352	3.14912e-15
Phvul.010G141050.1	354.991	314.569	296.683	4091.21	4397.62	1291.01	3.33931	1.47586e-16
Phvul.002G285800.1	11.3295	21.2547	7.94685	189.006	146.207	42.423	3.22985	2.19334e-06
Phvul.001G185700.1	5.66475	22.3174	5.2979	111.525	179.436	14.4624	3.21064	0.00167362
Phvul.007G193800.1	29.2679	29.7565	37.0853	494.232	250.641	131.126	3.18469	2.22221e-10
Phvul.007G113700.1	23.6031	45.6975	20.3086	311.096	364.569	89.6669	3.10041	1.13545e-07
Phvul.001G151900.2	9.44125	2.12547	7.94685	57.5235	41.7736	68.4553	3.0799	1.0316e-06
Phvul.006G046000.1	12.2736	9.5646	12.3618	116.221	148.106	25.0682	3.0771	2.99686e-05
Phvul.002G280400.1	16.0501	25.5056	11.4788	169.049	225.957	40.4947	3.04453	1.19095e-05
Phvul.009G046500.1	17.9384	79.705	32.6704	432.013	572.488	53.0288	3.02221	0.0291889
Phvul.010G140800.1	298.344	247.617	263.129	2731.78	2845.35	758.794	2.96895	1.65863e-11
Phvul.007G193700.1	14.1619	9.5646	13.2448	190.18	55.0652	35.6739	2.91773	0.000156088
Phvul.001G160100.1	23.6031	17.0037	15.0107	88.0462	85.4459	244.897	2.9131	3.00669e-07
Phvul.004G085100.1	16.9943	18.0665	4.41492	117.395	135.764	35.6739	2.88046	0.000113857
Phvul.010G083700.1	19.8266	31.882	45.9152	277.052	224.058	216.936	2.87275	4.4074e-17
Phvul.011G111100.1	6.60888	4.25093	1.76597	28.1748	27.5326	34.7098	2.8524	0.000260129
Phvul.002G160100.1	18.8825	17.0037	3.53194	70.4369	94.9399	108.95	2.81385	2.39163e-06
Phvul.006G067600.1	138.786	183.853	122.735	1029.55	852.561	1181.1	2.78538	3.9958e-35
Phvul.003G051800.1	115.183	93.5205	86.5324	764.241	898.132	264.18	2.70591	8.86808e-10
Phvul.004G070500.2	31.1561	31.882	18.5427	343.967	111.08	76.1686	2.70332	3.24595e-05
Phvul.010G107400.1	71.7535	219.986	128.916	1192.73	1064.28	467.618	2.69697	1.40964e-08
Phvul.005G172400.1	399.365	481.418	643.695	4363.57	3488.09	1998.7	2.69136	1.43554e-17
Phvul.006G096200.1	11.3295	15.941	6.18089	125.613	54.1158	30.8531	2.66024	0.000447814
Phvul.006G192700.1	4.72063	28.6938	12.3618	103.308	93.9905	86.7744	2.64934	1.53759e-05
Phvul.005G054200.1	34.9326	34.0075	13.2448	199.571	143.359	161.979	2.62703	2.12435e-10
Phvul.003G051801.1	89.6919	93.5205	69.7557	640.976	700.657	216.936	2.62395	3.81801e-09
Phvul.002G270700.1	143.507	230.613	179.246	983.769	1029.15	1299.69	2.5842	2.19058e-29
Phvul.003G028000.1	184.104	124.34	264.012	1409.91	938.007	1067.32	2.57364	3.26403e-17
Phvul.011G050200.1	56.6475	61.6385	54.745	408.534	295.263	324.922	2.57192	1.41308e-26
Phvul.001G090900.1	10.3854	4.25093	6.18089	43.4361	40.8242	39.5306	2.56106	2.82619e-05
Phvul.002G304200.1	518.325	749.227	761.132	4965.8	2849.15	4043.69	2.54724	3.90886e-23
Phvul.003G164900.1	206.763	251.868	226.044	1728.05	1659.55	595.851	2.54058	7.22027e-11
Phvul.006G168190.1	9.44125	9.5646	7.06387	35.2185	49.3688	65.5629	2.53629	1.18703e-05
Phvul.005G054100.1	40.5974	77.5795	27.3725	327.532	287.668	219.828	2.52873	8.02732e-10
Phvul.008G228000.1	113.295	246.554	141.277	1249.08	1287.39	286.355	2.49434	0.00526417
Phvul.006G012501.1	67.977	52.0739	49.4471	440.231	286.719	215.008	2.47227	1.38028e-12
Phvul.011G048700.2	910.137	1182.82	825.59	5727.7	4723.26	5405.08	2.4424	6.79838e-41
Phvul.004G129400.1	16.0501	35.0702	25.6065	143.222	179.436	91.5952	2.43889	5.55072e-08
Phvul.007G273000.1	31.1561	43.5721	27.3725	272.356	105.383	172.585	2.43259	8.71575e-08
Phvul.002G231400.1	101.021	165.786	109.49	842.895	1006.36	168.728	2.42334	0.0107746
Phvul.002G107700.1	84.9713	102.022	206.618	802.981	496.536	766.507	2.38913	4.19496e-10
Phvul.002G231600.1	87.8036	159.41	100.66	721.979	893.385	185.119	2.37286	2.59172e-05
Phvul.003G278400.1	32.1003	30.8193	62.6918	238.312	158.55	236.219	2.32513	1.80899e-09
Phvul.011G016200.1	17.9384	19.1292	5.2979	62.2193	95.8893	51.1005	2.31756	0.000232839
Phvul.010G125300.1	48.1504	102.022	96.2452	501.276	581.982	139.803	2.31163	5.12909e-05
Phvul.001G210400.1	8.49713	17.0037	15.0107	71.6109	84.4965	44.3514	2.31075	1.8351e-05
Phvul.009G189000.1	665.608	583.44	548.333	3915.12	3181.44	1765.38	2.30155	7.15792e-15
Phvul.005G058000.1	28.3238	37.1957	40.6173	154.961	90.1929	271.893	2.28439	3.90559e-06
Phvul.011G016300.1	981.89	823.618	1164.66	6321.71	5197.01	2900.19	2.27896	4.16131e-14
Phvul.008G151400.1	9.44125	14.8783	12.3618	76.3067	78.8001	22.1757	2.27432	0.00156638
Phvul.001G065300.1	47.2063	60.5758	13.2448	198.397	286.719	92.5593	2.26034	0.000722227
Phvul.011G189300.1	279.461	274.185	270.193	1343	1081.37	1499.27	2.25167	1.21226e-36
Phvul.003G012600.1	28.3238	80.7677	28.2555	216.007	282.921	148.481	2.24487	1.69553e-05
Phvul.002G062000.1	15.106	13.8155	7.06387	45.784	67.4074	53.993	2.22864	3.41814e-05
Phvul.010G067200.1	574.028	812.991	744.355	2736.47	2682.05	4456.35	2.21232	1.20801e-17
Phvul.004G047900.1	254.914	241.24	202.203	1095.29	1209.53	912.095	2.20463	1.04564e-31
Phvul.011G136915.1	23.6031	10.6273	7.06387	75.1327	103.485	10.6058	2.19577	0.0374222
Phvul.009G156300.1	22.659	20.1919	9.71282	85.6983	85.4459	67.4912	2.19093	2.4787e-06
Phvul.002G112600.1	34.9326	55.2621	67.9898	189.006	188.93	342.277	2.18664	4.84911e-08
Phvul.004G068400.1	557.034	669.522	563.344	2892.61	2410.52	2780.64	2.17585	6.32192e-47
Phvul.005G061900.1	10.3854	10.6273	6.18089	49.3059	50.3182	22.1757	2.16858	0.00191003
Phvul.002G254600.1	402.197	305.004	344.364	1718.66	1642.46	1345	2.16085	1.19083e-32
Phvul.009G075100.1	264.355	336.886	173.065	995.509	583.881	1856.01	2.15051	2.04004e-06
Phvul.009G225800.1	48.1504	23.3801	71.5217	251.225	141.46	243.932	2.14589	5.98951e-06
Phvul.001G258200.2	63.2564	79.705	53.862	370.968	409.191	89.6669	2.14482	0.000249609
Phvul.001G039700.1	193.546	207.233	218.097	1053.03	997.819	686.482	2.14428	2.25201e-22
Phvul.003G269000.1	8.49713	8.50186	31.7874	103.308	28.482	83.8819	2.13191	0.0137976
Phvul.008G167875.1	11.3295	5.31366	7.06387	43.4361	32.2796	28.9248	2.13043	0.00146815
Phvul.009G058900.1	938.46	1170.07	1003.07	4192.17	4290.34	5079.19	2.1244	1.21034e-42
Phvul.002G112800.1	1098.02	1123.31	988.059	5366.12	5362.21	3124.84	2.10989	1.14097e-18
Phvul.006G207700.1	159.557	371.957	317.874	1630.61	1313.97	706.729	2.10415	3.38268e-07
Phvul.008G043400.1	7.553	13.8155	19.4256	72.7848	51.2676	51.1005	2.09373	0.000155523
Phvul.011G050000.1	693.932	663.145	1036.62	3040.53	2617.49	4478.52	2.08182	6.3237e-14
Phvul.001G039800.1	128.401	215.735	173.948	841.721	935.158	406.875	2.07631	2.14772e-08
Phvul.006G190400.1	109.519	85.0186	65.3408	387.403	412.989	292.14	2.07283	1.88956e-13
Phvul.002G273100.1	13.2178	14.8783	11.4788	48.1319	56.964	59.7779	2.06706	1.15577e-05
Phvul.002G025900.1	94.4125	115.838	106.841	366.272	327.543	627.668	2.06056	8.93686e-11
Phvul.009G137900.1	465.454	367.706	178.363	1399.35	1801.01	1006.58	2.05693	9.77558e-08
Phvul.001G248400.1	84.9713	113.712	94.4793	374.49	319.948	513.897	2.04573	4.85602e-14
Phvul.005G054000.1	198.266	201.919	75.0536	644.498	672.175	641.166	2.04498	5.04935e-08
Phvul.002G170200.1	343.662	345.388	259.597	1328.91	1430.74	1144.46	2.04241	9.09271e-28
Phvul.003G163400.1	61.3681	69.0776	45.0322	288.791	274.376	157.158	2.03988	9.3539e-09
Phvul.003G154800.1	305.897	634.452	367.321	2258.68	2282.36	833.034	2.03954	5.63246e-06
Phvul.002G231700.1	180.328	342.2	214.565	1357.08	1370.93	300.818	2.03907	0.0262963
Phvul.003G238700.1	332.332	395.337	371.736	1316	914.272	2269.63	2.03343	2.29769e-09
Phvul.007G011300.1	100.077	144.532	128.033	631.584	477.548	415.553	2.03289	2.46648e-15
Phvul.011G147800.1	472.063	431.47	467.981	2388.99	2313.69	906.31	2.03167	2.64476e-08
Phvul.008G098500.1	3987.04	3105.31	1494.01	12119.8	13356.1	9617.49	2.03118	7.45795e-09
Phvul.009G075500.1	321.947	225.299	188.076	1087.08	1327.26	590.066	2.03067	1.41448e-08
Phvul.006G060700.1	109.519	93.5205	60.9259	366.272	544.955	164.871	2.02855	3.53739e-05
Phvul.007G050400.1	29.2679	57.3876	34.4364	150.265	106.333	233.327	2.02255	1.18809e-05
Phvul.010G122500.1	25.4914	41.4466	16.7767	153.787	109.181	73.2761	2.01277	0.000104596
Phvul.006G173900.2	249.249	277.373	278.14	1050.68	1010.16	1171.45	2.00626	1.11155e-41
Phvul.010G078000.1	65.1446	92.4578	83.8835	410.882	366.468	191.868	2.00484	3.72763e-08
Phvul.003G252500.1	11.3295	14.8783	9.71282	51.6538	35.1278	54.9571	1.98738	0.000319543
Phvul.001G091000.1	4956.66	4825.87	5242.27	23988.5	23903	11607.5	1.98549	5.40442e-12
Phvul.001G029100.1	1262.3	2063.83	1546.1	6133.88	5321.38	7745.1	1.97878	1.5867e-16
Phvul.001G209600.1	704.317	777.921	547.45	2093.15	1327.26	4563.37	1.97608	8.18389e-06
Phvul.004G092100.1	1233.97	670.584	498.886	3742.55	3344.73	2354.48	1.9739	5.32616e-08
Phvul.011G197800.1	61.3681	34.0075	45.0322	85.6983	100.636	359.632	1.95914	0.00441173
Phvul.010G085100.1	7.553	11.6901	11.4788	29.3487	37.0266	52.0646	1.95298	0.00175531
Phvul.004G174800.1	773.238	891.633	942.144	2930.18	2874.78	4229.77	1.94462	3.88528e-21
Phvul.008G113700.1	723.2	573.876	448.556	2295.07	2738.07	1659.32	1.93901	2.40284e-13
Phvul.011G212050.1	60.424	85.0186	67.1068	287.617	302.858	218.864	1.93215	4.99189e-13
Phvul.006G210300.1	635.396	311.381	224.278	1911.19	1840.89	711.55	1.93029	0.000161178
Phvul.011G080500.1	24.5473	44.6348	48.5641	169.049	217.412	57.8496	1.91554	0.0019084
Phvul.006G176600.1	117.072	85.0186	66.2238	328.706	394.95	283.463	1.90948	7.99237e-11
Phvul.003G228000.1	66.0888	157.284	48.5641	327.532	385.456	300.818	1.90381	4.81631e-05
Phvul.004G069000.1	71.7535	48.8857	47.6811	218.354	269.629	141.731	1.90276	2.54685e-07
Phvul.007G127800.1	214.316	256.119	223.395	1060.08	767.115	760.722	1.89913	8.7697e-20
Phvul.011G033800.1	43.4298	46.7602	46.7981	158.483	217.412	134.018	1.89739	3.27183e-09
Phvul.011G189200.1	57.5916	62.7012	75.0536	319.314	250.641	157.158	1.89277	8.32329e-08
Phvul.006G173200.1	159.557	70.1404	173.065	340.445	355.075	800.253	1.89128	0.00013986
Phvul.010G099400.3	18.8825	18.0665	9.71282	54.0016	36.0772	80.9894	1.88133	0.00215333
Phvul.001G021400.1	13.2178	15.941	8.82984	54.0016	40.8242	44.3514	1.88116	0.000519301
Phvul.001G064000.1	2631.28	2412.4	2473.24	9705.04	9192.08	8775.78	1.8801	2.67451e-68
Phvul.010G025800.1	11.3295	11.6901	13.2448	39.9143	64.5592	28.9248	1.87923	0.00291075
Phvul.002G231500.1	278.517	459.101	324.938	1574.27	1853.23	472.438	1.87623	0.000200109
Phvul.010G151500.1	473.951	540.931	378.8	2366.68	1971.9	772.292	1.87477	5.63246e-06
Phvul.007G241800.1	67.0329	116.901	116.554	389.751	283.87	425.194	1.87091	2.24174e-09
Phvul.003G217200.1	127.457	107.336	45.9152	369.794	467.104	186.083	1.86738	0.000283162
Phvul.005G111000.1	29.2679	20.1919	22.0746	98.6117	89.2435	73.2761	1.86316	1.55688e-06
Phvul.002G231800.1	246.417	514.363	362.023	1843.1	1760.19	468.582	1.8587	0.0322761
Phvul.006G075600.1	296.455	418.717	261.363	1414.61	1576	539.93	1.85468	1.45527e-05
Phvul.001G037900.1	2233.8	2716.35	2189.8	9507.81	8942.39	7230.23	1.84685	2.60904e-27
Phvul.003G128400.1	27.3796	56.3248	77.7026	272.356	231.653	77.1328	1.84601	0.00397466
Phvul.001G126600.1	131.233	121.152	123.618	536.495	420.584	395.306	1.84458	1.88161e-18
Phvul.002G332300.1	30.212	35.0702	29.1385	127.96	117.726	92.5593	1.84236	4.84911e-08
Phvul.006G205300.1	65.1446	59.513	63.5748	288.791	250.641	130.162	1.8284	1.58018e-06
Phvul.009G149500.1	2349.93	2194.54	2133.29	9726.17	8498.07	5460.04	1.82641	6.05473e-15
Phvul.010G162600.1	2000.6	2010.69	1863.98	7569.62	7856.28	5375.19	1.82395	5.1506e-23
Phvul.004G135300.1	29.2679	22.3174	31.7874	48.1319	37.976	208.259	1.81985	0.0327865
Phvul.004G174600.1	397.477	342.2	316.991	1173.95	1209.53	1333.43	1.81509	5.88401e-31
Phvul.004G023066.1	316.282	191.292	440.609	773.632	629.452	1920.61	1.80891	0.000446889
Phvul.009G147700.1	29.2679	56.3248	49.4471	146.744	206.969	117.628	1.80668	9.32302e-06
Phvul.007G200700.1	2206.42	1751.38	2291.34	7112.96	6550.86	8185.72	1.80557	1.13706e-26
Phvul.006G184800.2	1558.75	1048.92	609.259	4125.26	4660.6	2458.61	1.80556	4.31513e-06
Phvul.009G040500.1	75.53	65.8894	46.7981	245.355	199.374	208.259	1.79639	2.12435e-10
Phvul.003G053502.1	33.0444	47.823	32.6704	135.004	83.5471	171.62	1.78518	3.15231e-05
Phvul.002G307900.1	47.2063	39.3211	30.0214	111.525	121.523	165.835	1.77939	6.74012e-07
Phvul.001G154700.1	1291.56	1739.69	1833.07	5818.09	4861.87	5949.83	1.77342	3.40084e-21
Phvul.001G103600.1	119.904	127.528	78.5856	448.448	254.439	409.768	1.77249	8.92618e-08
Phvul.005G083400.1	1796.67	2325.26	1826.89	6879.34	5110.62	8168.36	1.76088	2.41947e-15
Phvul.001G259000.1	3802.94	4141.47	4107.64	14925.6	11182	14674.5	1.75863	2.8879e-28
Phvul.002G230300.3	51.9269	52.0739	67.1068	362.75	142.41	75.2045	1.75853	0.00719828
Phvul.008G008100.1	2697.37	1742.88	1073.71	5903.79	6124.57	6589.07	1.75559	8.14044e-08
Phvul.001G263300.1	50.0386	55.2621	32.6704	120.917	133.865	208.259	1.75346	8.26464e-06
Phvul.003G247300.1	14.1619	25.5056	19.4256	84.5243	49.3688	64.5987	1.74993	0.000475178
Phvul.011G201800.1	66.0888	48.8857	90.9473	112.699	94.9399	481.116	1.74121	0.0225866
Phvul.L001732.1	47.2063	53.1366	62.6918	220.702	131.017	194.76	1.74109	1.56996e-07
Phvul.003G295900.1	386.147	359.204	291.385	1047.16	914.272	1479.99	1.73167	1.82746e-12
Phvul.004G151500.1	24.5473	29.7565	30.0214	97.4378	87.3447	94.4877	1.72711	4.24357e-07
Phvul.006G168600.1	24.5473	10.6273	32.6704	89.2201	95.8893	40.4947	1.72293	0.00967016
Phvul.008G151139.1	68.9211	192.355	71.5217	475.449	487.991	130.162	1.71834	0.0117625
Phvul.003G219000.1	14.1619	3.1882	16.7767	51.6538	37.976	24.104	1.71777	0.0476467
Phvul.007G081200.1	43.4298	18.0665	8.82984	66.9151	49.3688	114.735	1.7174	0.0308932
Phvul.004G107700.1	827.054	1176.45	1291.81	4385.87	4073.87	2342.91	1.71277	1.03096e-08
Phvul.002G060000.1	87.8036	116.901	66.2238	327.532	313.302	240.076	1.70527	1.27534e-08
Phvul.002G218300.1	42.4856	81.8304	61.8089	279.4	246.844	80.0253	1.7043	0.00349855
Phvul.007G212600.2	87.8036	108.399	50.3301	231.268	417.736	150.409	1.7005	0.000916099
Phvul.005G109300.1	633.508	807.677	693.142	2241.07	2516.86	2139.47	1.69309	3.62809e-27
Phvul.008G228100.1	82.1389	122.214	101.543	417.926	497.485	73.2761	1.69265	0.0179378
Phvul.006G187500.1	3636.77	3008.6	3228.19	10489.2	11287.4	10055.2	1.68873	2.06976e-38
Phvul.006G085900.1	1578.58	1939.49	1628.22	7757.45	4607.43	4153.6	1.68242	7.52495e-10
Phvul.007G106100.1	1463.39	1726.94	1523.15	5391.95	4193.5	5537.17	1.68198	7.58001e-24
Phvul.001G225300.1	818.556	1105.24	842.367	2840.96	3052.32	2969.61	1.6808	4.92755e-24
Phvul.003G064100.1	378.594	412.34	450.322	1580.14	1507.65	891.848	1.68032	1.29268e-10
Phvul.006G080700.1	29.2679	29.7565	37.0853	126.786	77.8507	102.201	1.66791	1.44182e-05
Phvul.004G094100.1	28.3238	34.0075	28.2555	105.655	100.636	80.0253	1.66215	2.67168e-06
Phvul.010G050600.1	130.289	72.2658	120.969	196.049	167.094	660.449	1.66121	0.00983401
Phvul.006G188400.1	6514.46	5681.37	5424.17	19633.1	21793.5	14167.4	1.65771	1.86383e-16
Phvul.001G108101.1	332.332	380.458	260.48	1177.47	774.71	1076	1.63833	2.60283e-11
Phvul.002G216400.1	719.423	750.289	928.899	2388.99	2411.47	2660.12	1.63655	2.18156e-25
Phvul.008G134000.1	36.8209	21.2547	11.4788	78.6546	100.636	36.6381	1.6359	0.0243382
Phvul.005G053900.1	653.335	913.95	630.45	2448.86	2265.27	2104.76	1.63439	7.67172e-17
Phvul.001G124800.1	147.284	113.712	105.958	390.925	189.88	553.428	1.62785	0.000242671
Phvul.007G080400.1	50.9828	30.8193	17.6597	145.57	108.232	53.0288	1.62439	0.0128538
Phvul.003G248025.1	20.7708	13.8155	16.7767	44.6101	75.0025	38.5664	1.62191	0.00500661
Phvul.009G178500.2	576.86	540.931	724.047	1969.89	1964.31	1730.67	1.61974	1.95545e-21
Phvul.008G175500.1	848.768	583.44	420.3	2317.38	1870.32	1463.59	1.60906	3.39131e-07
Phvul.003G064500.1	37.765	40.3839	25.6065	108.003	140.511	66.527	1.60664	0.000647232
Phvul.002G171500.1	1120.68	693.965	1237.94	2303.29	1613.03	5378.08	1.60626	0.0482881
Phvul.003G210600.2	1640.89	1747.13	1700.63	4860.15	4289.39	6304.64	1.60273	1.7621e-18
Phvul.009G066300.1	44.3739	83.9559	91.8303	187.832	164.246	312.388	1.5944	0.000277935
Phvul.002G302200.1	221.869	104.148	69.7557	435.535	466.155	281.535	1.5799	0.00155437
Phvul.002G306100.1	1925.07	1695.06	1642.35	5957.79	4977.7	4760.06	1.57635	3.64423e-25
Phvul.009G152400.1	81.1948	96.7087	105.958	329.88	386.406	130.162	1.57551	0.000835956
Phvul.001G084100.2	29.2679	23.3801	29.1385	64.5672	79.7495	99.3085	1.57433	0.000108196
Phvul.011G099300.1	33.0444	25.5056	16.7767	75.1327	85.4459	62.6704	1.5713	0.000618452
Phvul.002G110800.1	1126.34	1014.91	929.782	3140.31	2480.78	3501.83	1.5708	1.6849e-17
Phvul.003G109200.1	17.9384	36.1329	30.9044	82.1764	121.523	47.2438	1.56543	0.00844919
Phvul.007G174800.2	170.887	141.343	205.735	399.143	369.316	751.081	1.55197	1.79616e-05
Phvul.001G114800.1	625.955	758.791	808.813	2116.63	1935.83	2375.69	1.55107	3.0389e-20
Phvul.003G109500.1	18.8825	19.1292	7.94685	58.6974	45.5712	29.889	1.55036	0.0236981
Phvul.007G013100.1	12.2736	6.3764	16.7767	34.0445	41.7736	28.9248	1.54992	0.0251174
Phvul.002G019050.1	233.199	279.499	260.48	601.062	553.5	1101.07	1.5454	1.68492e-06
Phvul.009G152500.1	243.584	333.698	384.981	1068.29	1300.68	432.908	1.54164	0.000545133
Phvul.001G177200.1	739.25	633.389	623.387	1945.23	1722.21	2131.76	1.5386	1.27161e-22
Phvul.002G241400.1	1226.42	1162.63	965.101	3051.09	3134.92	3544.25	1.53701	2.97679e-23
Phvul.008G213800.1	62.3123	78.6422	40.6173	189.006	206.02	128.233	1.53184	7.94882e-05
Phvul.006G085800.1	2460.39	3106.37	2718.71	8420.74	8772.45	6717.3	1.5291	5.32033e-19
Phvul.003G109000.1	356.879	370.894	251.65	962.638	908.575	950.662	1.52829	2.13138e-14
Phvul.003G012400.1	111.407	125.402	85.6494	272.356	224.058	431.944	1.52821	1.43565e-05
Phvul.001G114000.1	44.3739	40.3839	62.6918	119.743	150.954	155.23	1.52681	3.46907e-06
Phvul.005G179700.1	7.553	10.6273	11.4788	27.0008	27.5326	30.8531	1.52625	0.0233593
Phvul.009G166800.1	954.51	992.593	892.697	2707.13	2487.43	2982.15	1.52612	1.26866e-29
Phvul.011G016100.2	382.371	552.621	552.748	1738.62	1690.88	850.389	1.52431	5.59121e-06
Phvul.001G059600.1	33.0444	43.5721	31.7874	92.742	143.359	74.2403	1.523	0.000584257
Phvul.010G009200.1	197.322	263.558	289.619	759.545	612.363	780.005	1.51914	8.58848e-12
Phvul.003G162200.1	647.67	487.794	487.407	1048.34	1502.9	2082.59	1.51398	3.87372e-07
Phvul.001G111500.1	608.017	543.057	724.047	1466.26	1194.34	2694.83	1.51385	1.15577e-05
Phvul.004G080200.1	3333.71	2469.79	1426.9	6886.38	7299.93	6409.73	1.51032	1.56839e-06
Phvul.003G109301.1	16.0501	22.3174	7.06387	45.784	50.3182	31.8173	1.50602	0.0318253
Phvul.001G183000.1	14.1619	17.0037	14.1277	62.2193	43.6724	22.1757	1.49613	0.0331972
Phvul.003G151700.1	270.964	284.812	120.969	624.541	713.948	565.962	1.49458	3.99537e-05
Phvul.005G176000.1	7.553	9.5646	14.1277	27.0008	37.0266	24.104	1.49156	0.0390548
Phvul.003G012800.1	291.735	394.274	298.449	1114.08	825.977	818.572	1.48712	4.04584e-11
Phvul.008G115600.1	1642.78	1675.93	1789.81	4732.19	4049.19	5529.46	1.48604	4.39656e-20
Phvul.007G102900.1	867.651	727.972	664.887	2214.07	2049.75	2038.23	1.47913	1.68393e-21
Phvul.006G142700.2	1165.05	1026.6	695.791	2612.04	2312.74	3114.24	1.4776	1.80899e-09
Phvul.001G160200.1	39.6533	52.0739	44.1492	133.83	175.639	68.4553	1.47729	0.00258289
Phvul.006G175700.1	538.151	410.215	461.801	1237.34	1160.17	1520.48	1.47379	1.59233e-14
Phvul.011G127600.1	205.819	213.609	222.512	758.371	602.869	419.41	1.47057	5.25415e-08
Phvul.002G148700.1	62.3123	56.3248	54.745	180.788	156.651	143.66	1.47021	4.62021e-08
Phvul.002G170600.1	18.8825	8.50186	14.1277	46.958	29.4314	39.5306	1.46928	0.0242122
Phvul.007G041600.1	25.4914	27.6311	32.6704	72.7848	71.2049	93.5235	1.46797	0.000176156
Phvul.003G045600.1	252.081	260.37	190.724	753.675	656.035	533.18	1.46696	1.97815e-10
Phvul.002G209600.1	140.675	139.218	135.097	451.97	300.01	396.27	1.46683	6.04596e-10
Phvul.005G008400.1	21.7149	34.0075	38.8513	115.047	108.232	38.5664	1.46654	0.0225128
Phvul.003G079800.1	16.9943	30.8193	25.6065	79.8285	63.6098	58.8138	1.46348	0.00158506
Phvul.006G179800.1	794.953	729.035	533.322	2106.06	1954.81	1611.11	1.4634	1.20599e-11
Phvul.009G080200.1	260.579	439.971	359.374	1231.47	1252.26	438.693	1.46333	0.00157405
Phvul.003G147200.1	449.404	473.979	402.641	1360.61	1345.3	948.733	1.46284	1.34263e-12
Phvul.005G004400.1	110.463	113.712	99.7772	334.575	321.846	236.219	1.46235	2.53022e-09
Phvul.001G246300.1	340.829	245.491	234.874	670.325	611.413	977.658	1.46031	1.65769e-07
Phvul.002G050700.1	70.8094	72.2658	67.9898	238.312	287.668	53.0288	1.45552	0.0366888
Phvul.008G012000.1	67.977	69.0776	47.6811	185.484	112.979	206.33	1.45198	0.000143171
Phvul.001G145600.1	377.65	397.462	261.363	1190.38	953.197	687.446	1.45	5.77694e-07
Phvul.L001640.1	22.659	21.2547	18.5427	61.0453	37.0266	72.312	1.44783	0.00702214
Phvul.007G228500.1	29.2679	31.882	52.979	55.1756	75.9519	180.298	1.44783	0.0317555
Phvul.003G165200.1	853.489	1008.53	1171.72	2794	2918.45	2550.2	1.44522	1.469e-17
Phvul.001G083800.5	542.872	546.245	482.109	1407.56	1155.42	1714.28	1.44517	4.81684e-13
Phvul.002G117700.1	748.691	834.245	752.302	2345.55	1906.39	2100.9	1.44389	2.96424e-23
Phvul.004G021200.1	1079.14	763.042	710.802	2045.02	1379.48	3519.18	1.44355	0.000208681
Phvul.009G171600.1	1219.81	1106.3	1008.37	3929.21	3299.16	1839.62	1.44317	2.0734e-06
Phvul.008G089400.1	16.0501	23.3801	15.0107	37.5664	44.6218	64.5987	1.44251	0.0109915
Phvul.L001540.1	10.3854	11.6901	14.1277	35.2185	23.735	39.5306	1.43895	0.0295658
Phvul.005G036900.1	7435.93	6785.55	5749.11	17676.1	19607.9	16851.6	1.43877	3.23598e-21
Phvul.002G235700.1	135.01	148.783	143.043	394.447	333.239	429.051	1.43856	9.66411e-13
Phvul.006G210400.1	422.968	411.278	268.427	1068.29	954.146	964.16	1.43854	2.10324e-10
Phvul.002G046800.1	3159.04	2979.9	2271.92	8548.7	8283.51	5863.06	1.43212	1.24813e-10
Phvul.007G228400.1	13.2178	29.7565	17.6597	61.0453	33.229	68.4553	1.4307	0.0276785
Phvul.010G128700.1	11.3295	11.6901	12.3618	35.2185	31.3302	28.9248	1.42859	0.0203416
Phvul.003G173100.1	869.539	994.718	766.43	2398.38	2232.99	2445.11	1.4284	4.51543e-21
Phvul.006G187200.1	329.5	257.181	247.235	705.543	597.172	934.271	1.42364	1.38743e-08
Phvul.008G184800.1	662.776	898.009	838.835	1837.23	2131.4	2465.36	1.42349	4.81684e-13
Phvul.004G118200.1	388.98	296.502	416.768	885.157	714.898	1349.82	1.41957	2.96588e-06
Phvul.005G065100.1	21.7149	23.3801	44.1492	93.9159	90.1929	55.9213	1.4189	0.00797895
Phvul.001G185301.1	213.372	96.7087	130.682	493.059	230.704	456.048	1.4186	0.0019084
Phvul.003G274700.1	592.911	553.684	548.333	1448.65	1229.47	1843.47	1.41566	1.42499e-12
Phvul.009G186300.1	781.736	852.312	741.706	1976.93	1989.94	2358.33	1.4135	5.12228e-22
Phvul.003G271400.1	224.702	230.613	135.98	538.843	651.288	381.807	1.4122	1.78698e-05
Phvul.007G214200.1	118.96	133.904	73.2877	293.487	303.808	268.036	1.41181	1.76708e-06
Phvul.010G114900.1	132.178	150.908	84.7664	340.445	308.555	325.886	1.40972	4.61513e-07
Phvul.004G077400.1	36.8209	64.8267	19.4256	116.221	85.4459	117.628	1.40693	0.013481
Phvul.009G067800.1	384.259	274.185	224.278	763.067	765.216	809.894	1.40574	8.13761e-09
Phvul.007G081600.1	325.723	295.44	207.501	967.334	626.604	600.672	1.40497	2.5024e-06
Phvul.009G022200.1	26.4355	48.8857	46.7981	111.525	107.282	102.201	1.39579	0.000249771
Phvul.003G233400.1	774.183	798.112	485.641	1996.89	1937.72	1476.13	1.39516	6.66786e-08
Phvul.005G176100.2	276.629	205.107	251.65	612.801	702.555	614.17	1.39424	1.9245e-13
Phvul.007G082000.1	121.792	103.085	69.7557	255.921	241.147	275.75	1.39368	1.22773e-06
Phvul.007G067800.1	427.689	548.37	372.619	1179.82	1146.87	1204.24	1.39019	4.30369e-13
Phvul.008G218800.1	1086.69	749.227	1123.16	2224.63	1946.27	3581.85	1.3893	5.66575e-06
Phvul.006G079600.1	12.2736	36.1329	15.0107	50.4798	47.47	66.527	1.38812	0.0388999
Phvul.009G187800.1	1346.32	1495.27	986.293	3071.05	3141.56	3776.61	1.38441	4.14642e-11
Phvul.008G220400.1	202.043	224.237	224.278	656.237	645.592	391.449	1.37947	3.16719e-07
Phvul.005G015800.1	288.902	262.495	297.566	751.327	670.276	788.683	1.37904	4.09488e-18
Phvul.004G025000.2	155.781	209.358	186.31	378.012	505.08	548.607	1.37897	1.32234e-08
Phvul.005G092218.1	9.44125	24.4429	19.4256	44.6101	44.6218	48.208	1.37302	0.0227232
Phvul.010G150100.1	511.716	349.639	564.227	1650.57	1366.19	677.804	1.37291	0.000474675
Phvul.003G109603.1	15.106	23.3801	11.4788	61.0453	34.1784	33.7456	1.37169	0.0420887
Phvul.001G059700.2	211.484	194.48	200.437	503.624	525.018	538.001	1.36928	1.3817e-18
Phvul.008G237000.1	33.0444	76.5168	52.979	109.177	182.285	126.305	1.368	0.00349005
Phvul.008G289200.2	175.607	306.067	212.799	457.84	460.459	871.601	1.36761	0.000385255
Phvul.007G067500.1	47.2063	60.5758	26.4895	117.395	140.511	86.7744	1.3668	0.00395393
Phvul.010G148700.1	83.083	62.7012	56.511	165.527	187.032	168.728	1.36671	1.15298e-06
Phvul.009G134700.1	18851.3	19247.2	17619.1	48264.6	45161	49924.2	1.36336	1.51773e-37
Phvul.005G103900.1	134.066	181.727	176.597	351.011	433.875	480.152	1.3633	1.0222e-08
Phvul.002G263100.1	3104.28	2890.63	3067.49	7138.78	7620.83	8549.21	1.36292	2.55537e-27
Phvul.003G122400.1	341.773	334.761	337.3	986.117	485.143	1136.74	1.36279	0.000103606
Phvul.005G179600.1	1126.34	809.803	1145.23	3307.01	2720.98	1886.86	1.36039	6.01427e-07
Phvul.001G165700.1	321.947	332.635	197.788	583.453	370.266	1230.27	1.35817	0.00908724
Phvul.001G185200.1	775.127	633.389	727.579	1975.76	1397.52	2077.76	1.35097	2.10324e-10
Phvul.010G093500.2	206.763	216.798	179.246	508.32	510.777	515.826	1.35054	5.2371e-16
Phvul.009G198400.1	565.531	422.968	636.631	1042.47	902.879	2185.75	1.34576	0.000950012
Phvul.001G039200.1	16.0501	23.3801	19.4256	36.3924	67.4074	44.3514	1.34041	0.019611
Phvul.008G095600.1	102.91	129.653	148.341	342.793	398.748	221.757	1.33773	4.46661e-05
Phvul.008G181900.1	180.328	157.284	186.31	468.406	376.912	480.152	1.3367	4.50318e-11
Phvul.001G088200.2	527.766	611.071	427.364	1467.44	1144.98	1340.18	1.33629	6.10431e-11
Phvul.008G249500.1	328.556	405.964	292.268	768.937	490.839	1330.54	1.33564	0.00126686
Phvul.009G101800.1	2205.48	1838.53	1865.74	4532.62	4670.1	5699.15	1.33436	2.21483e-16
Phvul.004G135000.1	25.4914	29.7565	45.0322	64.5672	49.3688	138.839	1.33251	0.0417285
Phvul.003G124600.1	856.321	637.64	964.218	2310.33	1990.89	1889.75	1.3315	1.85614e-10
Phvul.006G185000.1	227.534	234.864	192.49	642.15	484.194	516.79	1.3271	1.31342e-10
Phvul.003G158300.1	503.219	424.03	440.609	1338.3	1249.41	845.568	1.32699	1.34352e-08
Phvul.010G078180.1	365.376	367.706	308.161	730.196	691.163	1186.88	1.32563	1.84893e-06
Phvul.009G052900.1	379.538	375.145	339.949	837.026	951.298	952.59	1.32563	3.37526e-19
Phvul.002G278112.1	16.0501	10.6273	12.3618	34.0445	30.3808	33.7456	1.3255	0.0329265
Phvul.002G209400.1	202.043	369.831	188.959	770.11	474.7	654.665	1.32136	0.000301903
Phvul.004G085676.1	94.4125	197.668	98.0112	470.753	276.275	224.649	1.31794	0.0065035
Phvul.007G016500.1	599.519	442.097	252.533	1096.47	1118.39	1007.55	1.31664	0.000105762
Phvul.008G023400.1	54.7593	38.2584	31.7874	75.1327	87.3447	147.516	1.31566	0.00804578
Phvul.007G254400.1	37.765	46.7602	41.5002	71.6109	93.0411	147.516	1.31362	0.00381919
Phvul.003G133100.1	1490.77	1549.46	1232.65	3275.32	3200.43	4141.07	1.31349	2.94062e-13
Phvul.006G120800.1	1394.47	1233.83	856.494	3676.81	3033.33	1919.64	1.30825	4.13467e-05
Phvul.L002281.1	14.1619	22.3174	13.2448	34.0445	48.4194	39.5306	1.3081	0.0278034
Phvul.010G091000.1	347.438	403.839	453.854	983.769	964.59	1035.51	1.30753	1.37226e-15
Phvul.002G238400.1	227.534	245.491	194.256	543.538	641.794	463.761	1.30699	1.68002e-09
Phvul.003G224800.1	21.7149	54.1994	22.0746	110.351	62.6604	68.4553	1.30668	0.0397708
Phvul.006G185900.1	940.349	763.042	584.535	1939.36	1988.99	1725.85	1.30556	2.45495e-09
Phvul.009G101600.1	24.5473	26.5683	30.0214	57.5235	60.7616	81.9536	1.30419	0.00279348
Phvul.001G112200.1	347.438	348.576	266.661	721.979	695.91	954.518	1.30263	5.83594e-09
Phvul.001G206800.1	652.39	807.677	667.536	1966.36	1647.21	1632.32	1.30229	8.36817e-15
Phvul.006G165000.1	1406.75	1317.79	912.122	2987.7	3692.21	2282.17	1.30149	1.22773e-06
Phvul.010G154100.1	85.9154	89.2696	77.7026	179.614	211.716	229.47	1.29957	1.11929e-07
Phvul.011G110200.1	23.6031	31.882	23.8406	50.4798	50.3182	93.5235	1.29955	0.0168562
Phvul.008G043100.1	2903.18	1912.92	2605.69	5286.29	4704.27	8260.92	1.29809	7.92165e-06
Phvul.007G211900.1	592.911	485.669	432.662	1240.86	1402.26	1061.54	1.2938	2.07145e-10
Phvul.001G205400.1	16.9943	32.9447	30.0214	50.4798	62.6604	81.9536	1.29279	0.0142223
Phvul.001G100200.1	3102.4	3173.32	2527.1	7776.24	6395.15	7393.18	1.29273	6.85449e-16
Phvul.007G075400.1	63.2564	82.8932	64.4578	174.918	179.436	160.051	1.29234	9.90343e-07
Phvul.008G194600.1	88.7478	96.7087	75.9366	208.963	206.02	222.721	1.29033	2.89681e-08
Phvul.001G066800.1	50.0386	29.7565	36.2023	98.6117	78.8001	107.022	1.28979	0.00131005
Phvul.006G003300.1	212.428	281.624	612.791	725.5	902.879	1076	1.28814	0.00522043
Phvul.009G215600.1	2225.3	1852.34	2127.99	6034.1	5111.57	3991.62	1.28616	2.01576e-10
Phvul.002G275200.1	83.083	87.1441	78.5856	125.613	142.41	337.456	1.28514	0.0123664
Phvul.L000924.1	22.659	51.0112	35.3194	96.2638	88.2941	80.0253	1.28477	0.00515576
Phvul.003G203400.1	20.7708	18.0665	30.9044	54.0016	56.0146	60.7421	1.28435	0.00791137
Phvul.009G243000.1	2661.49	3064.92	3433.04	7644.76	7887.61	6764.55	1.28341	1.14308e-16
Phvul.001G261800.2	3309.16	4052.2	3419.8	9177.93	8823.72	8221.39	1.28247	1.8624e-20
Phvul.002G155300.2	1341.6	1363.49	1353.61	3794.2	3553.6	2525.13	1.28228	7.76401e-11
Phvul.002G174500.1	143.507	121.152	92.7133	321.662	289.567	255.502	1.27865	1.33966e-06
Phvul.007G217800.1	8839.84	10117.2	9243.07	24328.9	23484.3	20568.4	1.27793	1.62024e-22
Phvul.008G282600.1	1301.95	499.484	411.47	1758.58	1950.07	1655.46	1.27734	0.0085241
Phvul.001G229700.1	356.879	266.746	357.608	976.725	859.206	543.786	1.27661	1.38693e-05
Phvul.006G055200.1	1487	1529.27	1328.01	4149.91	3191.88	3165.34	1.27408	1.21496e-13
Phvul.006G175100.1	31.1561	54.1994	28.2555	118.569	108.232	47.2438	1.27357	0.0389774
Phvul.002G315700.1	6285.99	4772.73	4451.12	14292.8	13542.2	9592.43	1.27088	5.13713e-08
Phvul.001G079500.1	16.9943	20.1919	22.0746	68.089	37.0266	38.5664	1.26957	0.0325127
Phvul.002G303500.1	321.003	367.706	403.524	1003.73	1073.77	556.32	1.26943	3.98431e-05
Phvul.001G112500.1	170.887	143.469	73.2877	292.313	294.314	345.169	1.26765	0.000833583
Phvul.003G224550.1	11.3295	24.4429	21.1916	52.8277	43.6724	40.4947	1.2675	0.0316965
Phvul.010G123400.1	608.017	744.976	1026.91	1661.14	1362.39	2695.79	1.26478	0.000293315
Phvul.003G140426.1	350.27	312.443	412.353	608.106	783.254	1189.77	1.26361	4.92635e-05
Phvul.006G090400.1	752.468	890.57	819.409	2269.24	2469.39	1161.81	1.26071	9.04478e-05
Phvul.001G234600.1	254.914	209.358	175.714	491.885	432.926	605.492	1.25841	4.01541e-07
Phvul.004G024400.1	177.496	130.716	167.767	284.096	376.912	477.259	1.25783	1.68605e-05
Phvul.009G066920.1	583.469	521.802	643.695	1514.39	1023.45	1642.93	1.25654	1.35199e-07
Phvul.011G189900.1	1485.11	1296.53	1657.36	4080.65	2495.02	4021.51	1.25502	4.55792e-07
Phvul.010G005900.1	391.812	793.862	511.248	1472.13	1183.9	1391.28	1.25483	3.84779e-05
Phvul.001G109200.1	625.955	528.178	586.301	1459.22	1556.07	1133.85	1.25277	2.98794e-11
Phvul.002G256900.1	190.713	145.594	149.224	570.539	403.495	184.155	1.25276	0.00945244
Phvul.008G266700.1	43.4298	42.5093	39.7343	127.96	84.4965	86.7744	1.24755	0.000976423
Phvul.008G045100.1	1779.68	1446.38	1487.83	4222.69	3789.05	3181.73	1.24738	1.67927e-12
Phvul.002G108600.1	1617.29	1398.56	1278.56	3653.33	3786.2	2740.14	1.24513	1.7356e-10
Phvul.010G008800.1	335.164	552.621	340.832	969.682	833.573	1105.89	1.24501	5.98951e-06
Phvul.003G123900.1	12650.3	12715.6	10214.4	30849	30715	22721.4	1.24422	6.6642e-11
Phvul.008G095400.1	14270.5	14019.6	12446.5	33042	29988.7	32939.6	1.23628	5.49692e-25
Phvul.001G183300.1	236.031	352.827	313.459	848.765	692.112	582.353	1.23451	1.19744e-06
Phvul.001G135700.1	16.0501	22.3174	27.3725	45.784	66.458	42.423	1.2344	0.0266048
Phvul.008G055100.1	391.812	634.452	439.726	1076.51	848.763	1518.55	1.233	0.000115425
Phvul.004G136500.1	528.71	469.728	462.683	1304.26	965.539	1156.99	1.22902	1.27011e-11
Phvul.003G284800.2	1262.3	1315.66	1297.1	3088.66	3245.05	2743.03	1.22797	2.77883e-22
Phvul.003G082500.1	39.6533	51.0112	37.0853	127.96	109.181	60.7421	1.22172	0.0111212
Phvul.006G177600.1	6637.2	6598.51	5979.57	15289.5	14343.5	15134.4	1.22025	1.31596e-29
Phvul.003G214900.2	781.736	722.658	680.78	1893.58	1838.04	1354.64	1.21864	2.12435e-10
Phvul.011G128200.1	311.561	370.894	335.534	842.895	850.662	673.948	1.21803	2.73595e-11
Phvul.007G134700.1	308.729	461.226	430.896	790.068	710.151	1291.97	1.21792	0.000174586
Phvul.006G207600.1	140.675	93.5205	81.2345	262.965	287.668	181.262	1.21395	0.000804187
Phvul.005G007100.1	768.518	603.632	389.396	1158.69	1195.29	1730.67	1.21393	0.000225778
Phvul.009G221900.1	490.945	552.621	385.864	1063.6	919.968	1323.79	1.2113	2.63217e-07
Phvul.007G220200.1	160.501	222.111	173.948	416.752	353.177	516.79	1.21106	2.82815e-06
Phvul.011G071000.1	95.3566	96.7087	103.309	285.27	238.299	161.015	1.20996	0.000148864
Phvul.005G132600.1	110.463	125.402	86.5324	228.92	319.948	194.76	1.20909	0.000211018
Phvul.002G256200.1	43.4298	42.5093	42.3832	99.7857	64.5592	132.09	1.20749	0.00734251
Phvul.011G110800.1	1060.25	1009.6	1192.91	2268.07	2427.61	2839.45	1.20738	2.18824e-14
Phvul.008G089200.1	106.686	127.528	67.9898	207.789	191.779	295.997	1.20687	0.00131142
Phvul.007G047700.1	603.296	665.271	429.13	1375.87	1365.24	1172.42	1.20582	4.9636e-08
Phvul.008G034000.1	748.691	891.633	930.665	2054.41	1410.81	2457.64	1.20388	2.67848e-06
Phvul.004G158400.1	1118.79	1073.36	1198.21	2963.05	3317.2	1522.41	1.20236	0.000211411
Phvul.011G114400.3	1061.2	917.139	709.036	2013.32	2254.82	1910	1.20139	3.2976e-09
Phvul.004G121100.1	359.712	297.565	332.002	815.894	836.421	623.811	1.20101	2.20594e-09
Phvul.007G272100.1	80.2506	90.3323	83.8835	145.57	147.157	291.176	1.20045	0.00398876
Phvul.002G064500.2	27.3796	46.7602	26.4895	72.7848	57.9134	99.3085	1.20038	0.0201562
Phvul.002G068500.2	118.016	108.399	151.873	223.05	206.969	438.693	1.19897	0.00451676
Phvul.007G268300.1	100.077	123.277	78.5856	183.136	186.082	322.029	1.19886	0.00195138
Phvul.007G197500.1	3778.39	3435.82	3211.41	8147.21	8530.35	7244.7	1.19824	1.59582e-18
Phvul.003G138200.1	142.563	122.214	93.5963	255.921	261.085	303.71	1.19777	4.21098e-06
Phvul.005G159400.1	16.9943	19.1292	22.0746	56.3495	37.0266	40.4947	1.19414	0.0311227
Phvul.002G140000.1	580.637	568.562	567.759	1321.87	1373.78	1232.2	1.19381	1.60198e-21
Phvul.005G172900.1	49.0945	28.6938	72.4047	96.2638	132.916	115.699	1.19373	0.0138914
Phvul.007G018600.1	1091.41	945.832	475.045	1785.58	1408.91	2543.45	1.19189	0.00331397
Phvul.011G008600.1	351.215	378.333	284.321	736.066	809.838	762.65	1.18919	2.83175e-11
Phvul.004G044132.1	588.19	1119.06	814.994	2404.25	2242.48	1099.14	1.18796	0.0036697
Phvul.002G084300.2	811.948	1083.99	968.633	2244.59	2176.97	2101.87	1.1877	1.12648e-13
Phvul.009G026400.2	42.4856	28.6938	32.6704	84.5243	44.6218	107.022	1.18244	0.0370711
Phvul.002G024300.1	145.395	131.779	98.0112	265.312	315.201	269.001	1.18185	3.59216e-06
Phvul.006G101700.1	1255.69	990.467	1039.27	2743.52	2768.45	1937	1.18067	3.47677e-08
Phvul.008G016000.1	122.736	110.524	79.4685	198.397	170.892	338.42	1.18035	0.00405624
Phvul.002G149800.1	802.506	790.673	585.418	1489.74	1501	1942.78	1.17999	3.91425e-08
Phvul.002G042900.1	4679.08	4727.04	3974.31	10965.9	11720.3	7583.12	1.17776	5.13325e-08
Phvul.002G195100.1	221.869	200.857	137.745	345.141	392.102	527.395	1.17626	0.000123672
Phvul.007G064400.1	164.278	127.528	138.628	339.271	368.367	264.18	1.17349	2.34113e-06
Phvul.005G104200.1	1301.95	1118	1396.88	2967.74	2686.8	2957.08	1.17323	8.1666e-16
Phvul.008G213914.1	107.63	173.225	96.2452	309.923	315.201	222.721	1.17204	0.000813087
Phvul.002G118000.1	171.831	204.045	205.735	414.404	529.765	364.452	1.17061	8.70191e-07
Phvul.010G067600.1	2303.67	2534.62	2144.77	5820.44	5380.25	4512.27	1.17009	2.63241e-13
Phvul.006G116100.1	131.233	185.978	129.799	353.359	495.586	156.194	1.17005	0.0242561
Phvul.005G155800.1	1324.61	955.397	692.259	2127.2	2795.03	1762.48	1.1695	0.000271827
Phvul.006G176400.2	121.792	141.343	171.299	345.141	332.29	300.818	1.16886	2.81906e-07
Phvul.010G066900.1	58.5358	70.1404	60.0429	147.918	176.588	99.3085	1.16867	0.00167163
Phvul.008G016500.1	936.572	1357.11	1202.62	3181.4	3127.32	1541.69	1.16693	0.000783176
Phvul.010G160900.1	881.813	757.729	808.813	2037.98	2115.26	1343.07	1.1663	4.47567e-07
Phvul.007G149700.1	171.831	190.229	206.618	475.449	450.015	351.918	1.166	9.9786e-08
Phvul.008G181400.1	88.7478	108.399	79.4685	144.396	204.121	269.965	1.16568	0.00131136
Phvul.008G273600.1	19.8266	38.2584	46.7981	71.6109	75.9519	87.7385	1.16557	0.0216417
Phvul.007G250700.2	564.587	448.473	618.972	1158.69	975.982	1527.23	1.16526	3.09204e-06
Phvul.005G171900.1	450.348	460.163	272.842	574.061	642.743	1433.71	1.16429	0.0140592
Phvul.003G229200.1	362.544	392.148	362.023	687.934	768.064	1040.33	1.16167	1.62144e-07
Phvul.003G288400.1	23.6031	12.7528	18.5427	41.0882	44.6218	37.6022	1.16105	0.0463502
Phvul.003G118900.1	1329.33	1035.1	878.569	2606.17	2198.81	2440.29	1.15968	2.23163e-08
Phvul.008G151806.1	683.547	557.935	958.92	2120.15	1656.7	1137.71	1.1584	0.000575356
Phvul.002G293200.1	227.534	246.554	188.959	483.667	648.44	344.205	1.15596	0.000243235
Phvul.009G211700.1	339.885	292.252	340.832	710.239	565.842	888.955	1.15323	1.21431e-06
Phvul.005G112800.1	405.974	435.721	271.076	766.589	1073.77	632.489	1.15322	0.000257103
Phvul.003G247400.1	1272.68	1369.86	1007.48	3264.75	1824.75	3018.78	1.15152	5.16786e-05
Phvul.008G233900.1	930.907	933.08	744.355	1834.88	2123.81	1831.9	1.15134	3.92948e-12
Phvul.004G044100.2	1083.86	1943.74	1365.98	4047.78	3818.48	1864.69	1.14728	0.00385685
Phvul.010G098400.1	84.9713	111.587	90.9473	132.656	180.386	321.065	1.1444	0.0124499
Phvul.009G023900.1	152.948	142.406	158.937	362.75	333.239	309.495	1.14356	2.7291e-09
Phvul.003G162150.1	1216.03	909.699	1242.36	2493.47	2586.16	2344.84	1.13968	1.24813e-10
Phvul.009G223800.1	21030.4	20011.3	18697.2	46334.6	39128.5	45775.4	1.13545	4.09488e-18
Phvul.009G121000.1	7738.05	5765.33	7843.54	19046.1	15907.2	11910.3	1.13433	3.11366e-06
Phvul.007G013200.1	74.5859	89.2696	45.9152	166.701	86.3953	206.33	1.13352	0.0341521
Phvul.005G040000.1	202.987	141.343	131.565	312.27	381.659	348.062	1.13134	2.07482e-05
Phvul.001G140000.1	182.216	208.296	181.895	502.45	469.003	281.535	1.12994	0.000210382
Phvul.002G267800.1	963.952	553.684	255.182	1256.13	1638.66	981.515	1.12886	0.0390678
Phvul.004G065900.2	202.987	259.307	156.288	403.838	459.509	484.008	1.1266	1.67951e-05
Phvul.005G036132.1	517.381	595.13	541.269	1294.87	966.488	1347.9	1.12599	1.09548e-08
Phvul.002G185800.1	1540.81	1418.75	924.484	3453.76	3419.74	1601.47	1.12569	0.00418445
Phvul.003G137600.1	3878.47	3805.65	3450.7	8943.14	6810.04	8541.49	1.12553	2.81032e-12
Phvul.L003346.1	46.2621	37.1957	32.6704	83.3504	57.9134	111.843	1.12452	0.0201955
Phvul.006G154700.1	139.731	199.794	121.852	390.925	324.695	288.284	1.1237	0.000153317
Phvul.009G132400.1	214.316	329.447	246.352	578.757	477.548	663.342	1.12353	1.76159e-05
Phvul.008G282500.1	1254.74	839.559	885.633	1912.36	2177.92	2399.79	1.12295	5.28653e-07
Phvul.001G160500.1	240.752	191.292	201.32	455.492	506.979	417.481	1.12291	1.78635e-08
Phvul.010G008600.1	41.5415	58.4503	45.9152	83.3504	97.7881	134.982	1.12179	0.0055112
Phvul.010G133600.1	321.947	309.255	348.779	754.849	748.127	631.525	1.12167	1.65863e-11
Phvul.008G001000.1	668.441	777.921	799.983	1377.04	1579.8	1916.75	1.11786	6.3645e-09
Phvul.001G009100.1	4658.31	4888.57	4420.22	11218.3	11430.8	7652.54	1.11736	4.49486e-08
Phvul.009G234900.1	99.1331	71.2031	38.8513	164.353	167.094	120.52	1.11293	0.0212196
Phvul.007G168000.1	783.624	780.046	599.546	1415.78	1331.06	1925.43	1.11159	1.3393e-06
Phvul.009G095300.1	78.3624	76.5168	78.5856	131.482	119.624	252.61	1.11071	0.0118214
Phvul.008G028100.2	94.4125	96.7087	64.4578	197.223	189.88	162.943	1.10855	0.000201832
Phvul.002G042200.2	118.96	110.524	67.9898	196.049	199.374	243.932	1.10748	0.000862141
Phvul.011G048600.1	76.4741	64.8267	76.8196	135.004	132.916	201.509	1.10551	0.00099018
Phvul.003G053900.1	1455.84	1479.32	1214.99	2646.08	3152.01	3124.84	1.10497	3.07136e-12
Phvul.009G126400.1	421.08	315.632	208.384	581.105	644.642	805.073	1.10453	0.000934632
Phvul.010G103200.1	383.315	520.739	440.609	898.071	882.941	1106.86	1.10395	5.50082e-08
Phvul.003G044600.1	608.961	638.702	543.918	1384.09	1327.26	1133.85	1.10212	7.12521e-12
Phvul.007G045200.1	2414.13	2815.18	2311.65	5559.82	5481.83	5137.04	1.10155	4.48172e-16
Phvul.009G128300.1	174.663	168.975	146.575	326.358	361.721	361.56	1.10078	1.06261e-08
Phvul.002G012200.1	1191.49	873.566	910.356	1843.1	1606.38	2928.15	1.09996	0.000282102
Phvul.011G113400.1	1479.44	1315.66	1050.75	2735.3	2717.18	2789.31	1.09996	2.78869e-10
Phvul.003G123632.1	6686.29	9652.8	5719.97	10766.3	11266.5	25223.4	1.0992	0.0123257
Phvul.011G038000.1	95.3566	107.336	137.745	294.661	211.716	223.685	1.09656	0.00019233
Phvul.007G226400.1	197.322	214.672	173.065	437.883	497.485	314.316	1.09588	3.96079e-05
Phvul.L001078.1	456.012	629.138	364.672	1087.08	863.004	1146.39	1.09587	6.76646e-05
Phvul.003G168800.1	2020.43	1426.19	1253.84	3710.85	3356.13	2978.29	1.09555	4.06411e-06
Phvul.001G066700.1	72.6976	77.5795	59.1599	124.439	156.651	163.907	1.09313	0.000306913
Phvul.008G051100.1	66.0888	88.2068	98.8942	162.005	131.017	246.825	1.09257	0.00709566
Phvul.L007743.1	118.96	86.0814	118.32	234.79	253.49	200.545	1.08744	4.80873e-05
Phvul.005G111500.1	1477.56	748.164	843.249	1648.22	1779.17	3087.24	1.08594	0.00808852
Phvul.008G279500.2	137.842	138.155	134.214	261.791	274.376	332.635	1.08428	5.69275e-07
Phvul.L001620.1	287.958	234.864	225.161	496.58	438.622	647.915	1.08193	1.25375e-05
Phvul.004G064700.1	1064.03	1000.03	1232.65	2258.68	2138.05	2581.06	1.0813	1.72184e-11
Phvul.007G026000.1	2473.61	2074.45	2681.62	4817.89	5178.97	5299.99	1.08098	1.08028e-12
Phvul.L000770.1	89.6919	149.845	110.373	235.964	158.55	344.205	1.07996	0.0141775
Phvul.005G173000.1	1979.83	1608.98	1868.39	3695.59	3301.06	4534.44	1.07913	8.42738e-09
Phvul.007G050300.1	19.8266	36.1329	28.2555	70.4369	46.5206	60.7421	1.07867	0.0416628
Phvul.001G112400.1	1063.08	1053.17	1041.04	2582.69	2088.68	1995.81	1.0779	1.14075e-11
Phvul.007G025700.1	487.169	337.949	198.671	672.673	854.459	630.561	1.07623	0.00654876
Phvul.004G148400.1	149.172	149.845	124.501	294.661	352.227	243.932	1.07432	2.68275e-05
Phvul.006G108800.1	42.4856	40.3839	50.3301	92.742	111.08	77.1328	1.07421	0.00453438
Phvul.005G061200.1	69.8653	110.524	114.788	177.266	235.451	207.294	1.07262	0.00102459
Phvul.003G249200.1	236.975	267.809	204.852	415.578	583.881	489.793	1.07231	4.10614e-06
Phvul.011G163600.1	1634.28	1906.54	1772.15	4392.92	4756.49	2007.38	1.0703	0.00368759
Phvul.005G173600.1	5011.42	4846.06	3553.13	12664.6	7214.49	8282.13	1.0703	0.000215286
Phvul.001G251200.1	108.574	113.712	176.597	301.705	331.34	205.366	1.06906	0.00306169
Phvul.L007643.1	3653.76	3532.52	3561.07	8673.13	7366.39	6469.51	1.06637	1.16654e-11
Phvul.007G165800.2	33.0444	32.9447	32.6704	50.4798	66.458	88.7027	1.06429	0.0239349
Phvul.003G150700.1	185.049	102.022	146.575	312.27	306.656	288.284	1.06205	0.000345546
Phvul.003G293800.1	398.421	422.968	278.14	758.371	825.028	709.622	1.06194	3.3931e-06
Phvul.002G306200.1	6370.01	5787.64	6807.8	13912.5	15111.6	10568.2	1.06177	1.98854e-08
Phvul.003G257900.1	489.057	505.861	401.758	932.115	787.052	1183.99	1.05637	5.38853e-06
Phvul.002G197800.1	435.242	537.743	532.439	908.636	544.955	1676.67	1.05627	0.0249605
Phvul.009G180401.1	992.275	976.652	848.547	2180.02	2280.46	1397.07	1.05589	1.91095e-05
Phvul.006G187700.1	160.501	165.786	123.618	267.66	311.403	353.847	1.05578	2.24764e-05
Phvul.005G084500.1	1635.22	1661.05	1214.99	3426.76	2951.68	2961.9	1.05016	2.26718e-08
Phvul.009G130600.1	305.897	319.883	193.373	537.669	666.478	489.793	1.05003	0.000304028
Phvul.002G275000.1	8538.67	8028.95	7912.42	18799.6	16124.6	15711.9	1.0485	7.34817e-16
Phvul.002G269200.1	1620.12	1855.53	2052.94	4183.95	5132.45	2110.55	1.0474	0.00497359
Phvul.001G026200.1	782.68	755.603	461.801	1621.22	1425.05	1080.82	1.04534	0.000520521
Phvul.006G152800.1	6410.61	5885.42	4572.09	11652.6	11963.4	11185.2	1.04492	1.80899e-09
Phvul.011G164601.1	897.863	1076.55	1059.58	2384.29	2823.51	1031.65	1.04015	0.0135151
Phvul.009G078300.2	1599.35	1732.25	1562	4387.05	3377.96	2287.95	1.03849	0.000193686
Phvul.010G134700.1	2881.47	2880.01	2169.49	4905.93	5084.03	6258.36	1.03498	1.3251e-07
Phvul.011G168100.1	493.777	477.167	368.204	772.458	883.891	1084.68	1.03473	5.84425e-06
Phvul.006G153000.1	480.56	400.65	334.651	851.113	884.84	751.081	1.03279	6.56669e-07
Phvul.001G198900.1	299.288	310.318	306.395	586.974	441.471	842.676	1.03068	0.00070076
Phvul.007G023600.1	2896.58	2087.21	1504.6	4752.15	4622.63	3861.46	1.0286	0.000367631
Phvul.003G053501.1	481.504	572.813	412.353	996.683	1054.78	929.45	1.02464	6.01303e-08
Phvul.008G043500.1	626.899	455.912	770.845	1253.78	898.132	1619.79	1.02412	0.00219408
Phvul.003G236400.1	82.1389	94.5832	110.373	198.397	168.044	217.9	1.02351	0.000221805
Phvul.004G173600.1	439.018	394.274	424.715	636.28	732.936	1186.88	1.02326	0.000784247
Phvul.009G087200.3	238.864	198.731	224.278	334.575	395.9	610.313	1.01907	0.00132075
Phvul.007G208900.1	112.351	123.277	65.3408	180.788	253.49	173.549	1.01836	0.0104155
Phvul.003G123500.2	13302.7	10425.4	9878.82	24447.5	26861.4	16679	1.01651	5.24175e-05
Phvul.008G210500.1	62.3123	34.0075	35.3194	91.568	91.1423	83.8819	1.01587	0.0239349
Phvul.007G097000.1	337.053	278.436	294.917	570.539	605.717	664.306	1.01555	5.92045e-09
Phvul.008G180100.1	361.6	309.255	317.874	622.193	574.387	798.324	1.01273	2.03901e-06
Phvul.009G186100.2	3236.46	2956.52	2879.41	6102.19	6064.76	6135.91	1.01252	1.5207e-20
Phvul.001G153200.1	56.6475	82.8932	75.0536	97.4378	116.776	216.936	1.00997	0.0437944
Phvul.008G160900.1	52.871	56.3248	37.0853	112.699	119.624	61.7062	1.00899	0.0431453
Phvul.006G161200.1	5740.28	4712.16	5351.76	10627.8	11019.7	10155.5	1.00874	2.25356e-14
Phvul.002G209500.1	276.629	522.865	281.672	905.115	544.955	722.156	1.00737	0.00951666
Phvul.007G109000.1	831.774	680.149	766.43	1024.86	1018.71	2534.78	1.00698	0.0269487
Phvul.006G151100.2	649.558	652.518	751.419	1496.78	1308.27	1324.76	1.00688	1.49506e-11
Phvul.004G127500.1	2449.06	2127.59	2660.43	5066.76	3981.78	5475.46	1.0047	1.53238e-07
Phvul.010G135500.2	17972.4	17030.3	12965.7	31642.6	28000.6	36568.7	1.00416	5.69275e-07
Phvul.003G128500.1	83.083	79.705	61.8089	153.787	174.689	120.52	1.00138	0.00251423
Phvul.003G267200.1	652.39	554.747	795.568	1448.65	1212.38	1348.86	1.0003	7.17148e-07
Phvul.011G199600.1	27.3796	106.273	41.5002	0	0	0	-8.2726	5.58412e-08
Phvul.006G129800.1	2720.97	1600.48	701.089	120.917	170.892	272.857	-3.15221	8.47304e-06
Phvul.008G088400.2	91.5801	37.1957	39.7343	5.86974	14.241	2.89248	-2.86345	0.000343874
Phvul.005G177000.1	32.1003	35.0702	47.6811	8.21764	6.6458	2.89248	-2.71526	7.83465e-05
Phvul.002G100001.1	45.318	93.5205	75.0536	12.9134	12.3422	11.5699	-2.53834	1.07517e-06
Phvul.010G096516.1	34.9326	29.7565	91.8303	15.2613	10.4434	1.92832	-2.52138	0.0065056
Phvul.002G240200.1	52.871	66.9522	45.0322	11.7395	14.241	4.8208	-2.4227	3.4389e-05
Phvul.010G052900.1	24.5473	46.7602	33.5534	0	6.6458	12.5341	-2.41947	0.019611
Phvul.011G158700.1	46.2621	49.9484	47.6811	5.86974	14.241	6.74912	-2.40234	3.65348e-05
Phvul.002G099700.1	278.517	354.953	314.342	69.263	66.458	44.3514	-2.40019	3.0757e-20
Phvul.006G109000.1	73.6418	36.1329	66.2238	7.04369	24.6844	1.92832	-2.37821	0.0124267
Phvul.002G244900.1	811.948	1095.68	1232.65	165.527	171.841	299.854	-2.29933	1.00438e-14
Phvul.009G172001.1	31.1561	36.1329	31.7874	4.6958	2.8482	12.5341	-2.29136	0.00381919
Phvul.004G111600.1	848.768	872.504	837.069	130.308	156.651	235.255	-2.28892	3.80694e-21
Phvul.001G112700.1	22.659	62.7012	32.6704	5.86974	11.3928	6.74912	-2.28166	0.00324492
Phvul.008G213200.1	239.808	115.838	66.2238	10.5655	40.8242	35.6739	-2.2673	0.00130036
Phvul.008G034400.1	111.407	80.7677	139.511	34.0445	27.5326	8.67744	-2.25118	5.74795e-05
Phvul.003G058000.1	88.7478	42.5093	37.9683	14.0874	2.8482	19.2832	-2.22986	0.00801131
Phvul.006G069300.1	1738.13	932.017	630.45	282.922	275.326	154.266	-2.21246	1.49332e-07
Phvul.001G077400.1	214.316	181.727	195.139	42.2622	30.3808	55.9213	-2.20184	7.19469e-13
Phvul.001G042200.1	249.249	130.716	75.0536	10.5655	30.3808	58.8138	-2.18153	0.00350022
Phvul.005G151800.1	134.066	133.904	90.0643	21.1311	16.1398	42.423	-2.16173	6.21934e-06
Phvul.009G032000.1	27.3796	22.3174	26.4895	5.86974	4.747	6.74912	-2.13654	0.00425696
Phvul.007G056600.1	32.1003	25.5056	26.4895	5.86974	11.3928	1.92832	-2.12639	0.0147324
Phvul.008G164000.1	258.69	190.229	196.022	22.305	37.0266	87.7385	-2.1256	4.47371e-05
Phvul.002G092300.1	327.611	265.683	195.139	38.7403	47.47	95.4518	-2.112	5.65463e-07
Phvul.008G164100.1	47.2063	79.705	76.8196	10.5655	12.3422	24.104	-2.10417	0.000143171
Phvul.009G238400.1	116.127	126.465	240.172	51.6538	40.8242	25.0682	-2.04601	1.35531e-05
Phvul.002G272600.2	103.854	161.535	94.4793	27.0008	54.1158	6.74912	-2.03134	0.00706896
Phvul.003G092200.1	214.316	232.739	336.417	62.2193	96.8387	36.6381	-2.00067	1.74771e-06
Phvul.007G096100.1	84.9713	90.3323	72.4047	15.2613	29.4314	18.319	-1.96163	4.71954e-06
Phvul.006G054200.1	131.233	131.779	148.341	28.1748	35.1278	42.423	-1.95255	2.13698e-10
Phvul.003G270800.2	43.4298	23.3801	29.1385	10.5655	1.8988	12.5341	-1.95226	0.032382
Phvul.004G011800.1	95.3566	309.255	170.416	19.9571	24.6844	104.129	-1.94582	0.0176916
Phvul.010G129800.1	73.6418	96.7087	265.778	30.5227	75.9519	9.6416	-1.90798	0.0390358
Phvul.006G017400.1	1631.45	2036.2	2170.37	656.237	679.77	236.219	-1.89319	1.96501e-06
Phvul.001G037100.1	54.7593	70.1404	69.7557	22.305	22.7856	7.71328	-1.88995	0.000729562
Phvul.008G277268.1	36.8209	39.3211	28.2555	15.2613	5.6964	7.71328	-1.88822	0.00699005
Phvul.006G210900.1	47.2063	31.882	32.6704	16.4353	9.49399	4.8208	-1.88515	0.00905352
Phvul.001G024400.1	52.871	56.3248	56.511	9.39159	18.0386	17.3549	-1.87054	0.000143171
Phvul.006G165200.1	80.2506	74.3913	61.8089	17.6092	20.8868	21.2115	-1.85152	5.86865e-06
Phvul.008G166000.1	113.295	100.96	143.926	34.0445	47.47	18.319	-1.84419	4.45857e-05
Phvul.002G331800.1	54.7593	48.8857	46.7981	16.4353	11.3928	14.4624	-1.83918	0.000190195
Phvul.005G021601.1	165.222	63.764	43.2662	21.1311	28.482	26.9965	-1.82621	0.00789802
Phvul.010G147100.1	332.332	403.839	452.088	115.047	85.4459	134.982	-1.82572	2.02659e-12
Phvul.L005901.1	71.7535	56.3248	83.0005	15.2613	18.0386	26.0323	-1.82498	7.15414e-05
Phvul.008G186900.1	32.1003	36.1329	37.0853	3.52185	10.4434	15.4266	-1.81742	0.0134321
Phvul.011G173200.1	24.5473	32.9447	23.8406	3.52185	8.54459	10.6058	-1.81713	0.0205824
Phvul.010G140700.2	65.1446	123.277	90.0643	31.6966	31.3302	16.3907	-1.81323	0.000217612
Phvul.009G081800.2	26.4355	39.3211	40.6173	9.39159	14.241	6.74912	-1.80328	0.00743992
Phvul.011G212100.1	148.228	150.908	153.639	58.6974	45.5712	26.9965	-1.79615	4.7641e-07
Phvul.003G247800.1	151.06	124.34	224.278	66.9151	64.5592	13.4982	-1.78984	0.00660646
Phvul.001G128550.1	1014.93	866.127	529.79	279.4	340.834	80.0253	-1.78395	0.00117748
Phvul.004G094500.1	187.881	280.561	277.257	61.0453	101.586	53.993	-1.77978	5.91839e-07
Phvul.001G128500.1	1451.12	1164.76	822.058	413.23	451.914	144.624	-1.76801	0.000108454
Phvul.005G023500.1	203.931	256.119	268.427	61.0453	86.3953	67.4912	-1.75627	4.57371e-11
Phvul.004G059200.1	217.149	187.041	209.267	61.0453	78.8001	42.423	-1.75099	1.35316e-08
Phvul.004G155800.1	66.0888	57.3876	49.4471	21.1311	18.0386	12.5341	-1.75037	0.000283162
Phvul.004G144500.1	146.339	121.152	67.1068	48.1319	41.7736	10.6058	-1.74018	0.0119717
Phvul.007G020800.1	640.117	845.935	811.462	228.92	309.504	154.266	-1.7294	5.03612e-09
Phvul.011G074400.1	23.6031	43.5721	34.4364	10.5655	12.3422	7.71328	-1.72838	0.0114317
Phvul.010G135900.1	68.9211	57.3876	45.0322	23.479	19.9374	9.6416	-1.70107	0.0025064
Phvul.008G237100.2	23.6031	34.0075	39.7343	4.6958	13.2916	11.5699	-1.69976	0.0228367
Phvul.007G202500.1	42.4856	104.148	75.0536	29.3487	23.735	15.4266	-1.69917	0.00357667
Phvul.006G197100.1	133.122	54.1994	105.075	21.1311	22.7856	46.2797	-1.69329	0.00427606
Phvul.001G021500.1	145.395	81.8304	53.862	19.9571	29.4314	37.6022	-1.68523	0.00389192
Phvul.009G064300.1	34.9326	25.5056	21.1916	8.21764	8.54459	8.67744	-1.67994	0.0207734
Phvul.L002132.1	164.278	144.532	166.001	61.0453	57.9134	29.889	-1.67982	2.97192e-06
Phvul.L004037.1	366.321	306.067	354.076	89.2201	125.321	107.022	-1.6704	9.86803e-14
Phvul.006G113100.2	92.5243	77.5795	80.3515	32.8706	37.976	8.67744	-1.65956	0.00846916
Phvul.001G056100.1	116.127	148.783	114.788	31.6966	45.5712	42.423	-1.65592	5.22983e-07
Phvul.001G254300.1	273.796	242.303	166.884	64.5672	74.0531	79.0611	-1.64586	5.29614e-08
Phvul.006G148200.1	405.974	367.706	324.938	122.091	116.776	118.592	-1.62017	3.30416e-16
Phvul.004G177200.3	51.9269	66.9522	58.2769	8.21764	13.2916	35.6739	-1.61826	0.0246233
Phvul.008G127374.1	106.686	116.901	73.2877	16.4353	18.988	60.7421	-1.6182	0.0170322
Phvul.011G076900.1	34.9326	64.8267	24.7235	11.7395	12.3422	16.3907	-1.6112	0.0249676
Phvul.003G238800.1	96.3008	106.273	133.331	30.5227	22.7856	56.8854	-1.60557	0.000730077
Phvul.008G276300.2	67.0329	61.6385	75.0536	29.3487	21.8362	16.3907	-1.60547	0.000290935
Phvul.008G192300.1	44.3739	44.6348	44.1492	16.4353	15.1904	12.5341	-1.59745	0.00172158
Phvul.011G098800.1	489.057	455.912	495.354	136.178	145.258	193.796	-1.5971	1.68794e-14
Phvul.002G205100.1	55.7034	75.454	45.0322	18.7832	14.241	25.0682	-1.59676	0.00249929
Phvul.010G005500.1	2096.9	1653.61	1157.59	284.096	409.191	932.343	-1.59336	0.00109038
Phvul.008G249900.1	43.4298	72.2658	58.2769	8.21764	20.8868	27.9606	-1.59119	0.0130049
Phvul.011G077800.1	144.451	144.532	253.416	66.9151	63.6098	50.1363	-1.59021	2.17265e-05
Phvul.008G033200.1	81.1948	69.0776	57.3939	14.0874	29.4314	25.0682	-1.58386	0.00106082
Phvul.003G284900.1	1284.01	1163.69	767.313	332.228	230.704	513.897	-1.57766	1.28827e-05
Phvul.009G018600.1	715.647	596.193	473.279	99.7857	173.74	325.886	-1.57193	0.000672294
Phvul.005G058600.1	143.507	85.0186	42.3832	19.9571	29.4314	41.4589	-1.56982	0.0193485
Phvul.009G256900.1	103.854	168.975	87.4154	39.9143	19.9374	61.7062	-1.56579	0.00692427
Phvul.010G064900.1	64.2005	65.8894	83.8835	32.8706	23.735	16.3907	-1.56523	0.000784233
Phvul.006G024700.1	284.182	113.712	65.3408	49.3059	68.3568	39.5306	-1.55835	0.0236847
Phvul.002G281000.1	190.713	173.225	193.373	84.5243	69.3061	36.6381	-1.55594	2.89935e-05
Phvul.010G012800.1	64.2005	61.6385	37.0853	19.9571	8.54459	26.9965	-1.55492	0.0205316
Phvul.007G064100.1	136.898	157.284	302.863	65.7411	58.8628	79.0611	-1.55291	0.000301903
Phvul.005G070100.1	368.209	207.233	112.139	49.3059	58.8628	127.269	-1.54329	0.0148564
Phvul.009G006600.1	50.9828	94.5832	60.9259	35.2185	20.8868	15.4266	-1.53954	0.00757214
Phvul.009G210900.1	119.904	108.399	35.3194	23.479	21.8362	45.3155	-1.5354	0.0321375
Phvul.005G021900.1	382.371	394.274	586.301	129.134	178.487	165.835	-1.52361	2.89681e-08
Phvul.008G056700.1	132.178	95.646	79.4685	21.1311	27.5326	57.8496	-1.52088	0.0061808
Phvul.011G077700.1	198.266	184.916	109.49	50.4798	89.2435	31.8173	-1.51905	0.00365566
Phvul.006G208500.1	93.4684	145.594	114.788	29.3487	39.8748	53.993	-1.51278	0.000184242
Phvul.006G106200.1	224.702	137.093	131.565	58.6974	75.9519	38.5664	-1.51021	0.000410274
Phvul.005G058500.1	119.904	139.218	74.1706	42.2622	28.482	46.2797	-1.50998	0.000669098
Phvul.001G164000.1	94.4125	91.395	107.724	29.3487	40.8242	32.7814	-1.50664	1.36466e-05
Phvul.001G185400.1	65.1446	94.5832	85.6494	27.0008	31.3302	27.9606	-1.50377	0.000136145
Phvul.009G084400.1	443.739	394.274	243.704	122.091	148.106	110.878	-1.50366	1.89822e-06
Phvul.002G020900.1	98.189	187.041	209.267	45.784	34.1784	94.4877	-1.50101	0.00848263
Phvul.011G082100.1	102.91	129.653	56.511	27.0008	36.0772	38.5664	-1.49983	0.00269838
Phvul.005G027032.1	53.8151	105.211	51.2131	24.6529	32.2796	17.3549	-1.49622	0.0107746
Phvul.005G177200.1	64.2005	36.1329	46.7981	19.9571	15.1904	17.3549	-1.49461	0.00688284
Phvul.004G110000.1	35.8768	47.823	56.511	23.479	20.8868	5.78496	-1.4937	0.0463142
Phvul.002G107100.2	827.054	768.356	709.919	233.616	153.803	434.836	-1.48675	0.000220806
Phvul.008G249800.1	143.507	134.967	190.724	57.5235	55.0652	55.9213	-1.48032	6.72058e-07
Phvul.001G229800.1	105.742	133.904	166.001	43.4361	63.6098	38.5664	-1.47568	0.000112064
Phvul.001G165100.1	194.49	233.801	356.725	85.6983	81.6483	115.699	-1.47147	2.59172e-05
Phvul.009G155900.1	30.212	29.7565	53.862	10.5655	18.988	11.5699	-1.4642	0.0360256
Phvul.009G070500.1	408.806	382.584	481.226	108.003	124.371	228.506	-1.46289	2.70856e-05
Phvul.010G058800.2	42.4856	60.5758	98.8942	24.6529	22.7856	26.0323	-1.46156	0.00869894
Phvul.005G061300.1	73.6418	127.528	60.0429	44.6101	36.0772	14.4624	-1.46134	0.0243638
Phvul.002G241600.1	144.451	151.971	98.0112	41.0882	83.5471	18.319	-1.46124	0.0266552
Phvul.007G239800.1	714.703	788.548	655.174	271.182	433.875	80.9894	-1.45718	0.0139048
Phvul.005G135944.1	78.3624	94.5832	62.6918	25.8269	45.5712	14.4624	-1.45177	0.014466
Phvul.009G013400.1	722.256	438.909	560.695	189.006	246.844	194.76	-1.44842	4.84911e-08
Phvul.008G154300.1	52.871	45.6975	71.5217	15.2613	28.482	18.319	-1.44792	0.0074404
Phvul.006G148800.1	168.054	142.406	173.065	62.2193	58.8628	57.8496	-1.43742	4.83495e-08
Phvul.008G175000.1	504.163	441.034	303.746	132.656	84.4965	244.897	-1.43364	0.00220268
Phvul.008G082000.1	207.708	217.86	237.523	75.1327	64.5592	106.058	-1.4307	5.49738e-07
Phvul.003G206000.1	933.74	826.806	627.801	297.009	300.96	289.248	-1.42826	7.95591e-12
Phvul.002G294800.2	92.5243	128.591	152.756	44.6101	54.1158	40.4947	-1.42438	0.000118964
Phvul.008G188300.1	215.261	248.68	324.055	73.9588	87.3447	134.018	-1.41279	4.01264e-05
Phvul.002G121200.1	493.777	322.008	409.704	146.744	183.234	131.126	-1.41007	1.32249e-07
Phvul.003G037100.1	34.9326	41.4466	24.7235	16.4353	14.241	7.71328	-1.40312	0.0480456
Phvul.007G222900.1	270.964	270.997	343.481	108.003	121.523	106.058	-1.39982	6.72235e-10
Phvul.007G114200.1	260.579	348.576	369.97	109.177	95.8893	165.835	-1.399	8.98812e-06
Phvul.007G075100.1	68.9211	70.1404	101.543	23.479	52.217	15.4266	-1.39681	0.0311183
Phvul.008G128700.1	1936.4	2588.82	2644.54	980.247	1297.83	452.191	-1.39294	0.00059075
Phvul.009G136400.1	145.395	153.034	99.7772	55.1756	54.1158	42.423	-1.39242	6.82177e-05
Phvul.003G114100.1	52.871	108.399	99.7772	42.2622	30.3808	27.9606	-1.38109	0.0063147
Phvul.009G030800.1	241.696	222.111	297.566	115.047	110.13	68.4553	-1.37876	7.60135e-06
Phvul.010G013200.1	69.8653	78.6422	30.0214	18.7832	21.8362	27.9606	-1.3723	0.0337337
Phvul.010G124000.1	1106.51	705.655	637.514	363.924	399.697	184.155	-1.37056	0.000475997
Phvul.002G242200.1	59.4799	113.712	54.745	27.0008	25.6338	35.6739	-1.36198	0.0125563
Phvul.011G122800.1	35.8768	58.4503	65.3408	12.9134	26.5832	22.1757	-1.36099	0.0236676
Phvul.011G007200.1	178.44	234.864	237.523	103.308	82.5977	68.4553	-1.36044	2.7249e-06
Phvul.002G289100.1	118.016	128.591	209.267	81.0025	72.1543	25.0682	-1.35994	0.0207014
Phvul.009G261700.1	64.2005	62.7012	52.096	27.0008	20.8868	22.1757	-1.35839	0.00210335
Phvul.003G237400.1	347.438	485.669	434.428	139.7	185.133	168.728	-1.35726	8.42738e-09
Phvul.003G143400.2	719.423	1018.1	1089.6	410.882	430.078	266.108	-1.35322	1.62919e-06
Phvul.010G088700.1	54.7593	48.8857	64.4578	30.5227	18.0386	18.319	-1.34548	0.00798725
Phvul.010G127500.1	73.6418	137.093	68.8727	21.1311	30.3808	57.8496	-1.34504	0.0331972
Phvul.005G174500.2	185.993	93.5205	115.671	64.5672	68.3568	23.1398	-1.34389	0.0253304
Phvul.003G080700.1	34.9326	54.1994	36.2023	10.5655	19.9374	18.319	-1.34374	0.0312122
Phvul.002G133900.2	34.9326	49.9484	43.2662	21.1311	15.1904	14.4624	-1.34345	0.0165365
Phvul.006G217700.1	43.4298	45.6975	62.6918	27.0008	15.1904	18.319	-1.34183	0.0143483
Phvul.010G101800.1	3126	2680.21	2736.37	1148.12	1685.18	550.535	-1.336	0.00118506
Phvul.011G105900.1	1802.33	2304.01	2469.71	880.462	1039.59	690.338	-1.33296	3.72716e-09
Phvul.010G114200.1	93.4684	115.838	173.065	50.4798	57.9134	44.3514	-1.32516	0.00104935
Phvul.006G068400.1	57.5916	85.0186	114.788	35.2185	34.1784	33.7456	-1.32148	0.00427059
Phvul.008G107200.3	196.378	161.535	163.352	59.8714	58.8628	89.6669	-1.31965	2.01904e-05
Phvul.009G256600.1	26.4355	35.0702	38.8513	9.39159	15.1904	15.4266	-1.31542	0.0459686
Phvul.003G243800.1	120.848	123.277	84.7664	32.8706	31.3302	67.4912	-1.31456	0.00785589
Phvul.010G077000.1	6501.25	7870.6	9100.03	3544.15	4540.98	1364.29	-1.31267	0.00392342
Phvul.005G119300.3	135.01	181.727	153.639	43.4361	88.2941	56.8854	-1.31054	0.000720357
Phvul.008G171300.1	71.7535	131.779	73.2877	45.784	33.229	32.7814	-1.31029	0.00657029
Phvul.007G151000.1	75.53	96.7087	102.426	43.4361	47.47	20.2474	-1.30875	0.00790048
Phvul.008G194714.1	589.134	291.189	197.788	96.2638	158.55	180.298	-1.30703	0.014262
Phvul.004G151800.1	1191.49	1091.43	811.462	312.27	363.62	575.603	-1.30465	2.42184e-05
Phvul.003G231100.1	67.977	96.7087	82.1175	32.8706	39.8748	26.9965	-1.30445	0.00146036
Phvul.002G048400.1	99.1331	108.399	119.203	31.6966	62.6604	37.6022	-1.30039	0.00159833
Phvul.007G078000.2	60.424	47.823	71.5217	22.305	20.8868	29.889	-1.29923	0.00709566
Phvul.009G122200.1	236.031	166.849	188.959	82.1764	99.6869	58.8138	-1.29897	8.72306e-05
Phvul.005G055200.1	168.998	265.683	176.597	78.6546	77.8507	91.5952	-1.29773	3.6398e-05
Phvul.005G004600.1	140.675	168.975	281.672	69.263	66.458	105.093	-1.29558	0.00256402
Phvul.002G019800.1	167.11	183.853	240.172	86.8722	106.333	48.208	-1.29356	0.00145977
Phvul.005G162400.1	287.958	353.89	228.693	171.397	128.169	57.8496	-1.28721	0.00738119
Phvul.010G152400.1	284.182	182.79	295.8	91.568	137.663	84.8461	-1.27934	0.000299417
Phvul.001G268700.1	586.302	460.163	422.949	166.701	205.07	235.255	-1.27285	1.62676e-07
Phvul.009G060500.1	134.066	176.414	153.639	69.263	74.0531	49.1722	-1.27045	6.06263e-05
Phvul.008G142300.2	31.1561	34.0075	40.6173	15.2613	14.241	14.4624	-1.27009	0.0320047
Phvul.L002359.1	200.155	125.402	173.948	66.9151	84.4965	55.9213	-1.26913	0.000294328
Phvul.002G156500.1	146.339	134.967	110.373	49.3059	49.3688	63.6345	-1.26726	7.09994e-05
Phvul.005G001000.1	3429.06	4635.64	4368.12	1908.84	2278.56	985.371	-1.26521	0.000261364
Phvul.L002290.1	264.355	168.975	224.278	96.2638	58.8628	119.556	-1.2615	0.00122999
Phvul.011G046600.1	80.2506	105.211	106.841	49.3059	53.1664	20.2474	-1.25563	0.0164283
Phvul.008G257900.1	1442.62	1770.51	1585.84	638.628	900.031	474.367	-1.253	6.00093e-06
Phvul.003G030200.2	685.435	1021.29	931.548	366.272	525.018	215.972	-1.25233	0.00113325
Phvul.007G073000.3	532.487	579.189	588.95	194.876	181.335	337.456	-1.25133	3.79661e-05
Phvul.008G042700.1	118.96	109.461	65.3408	39.9143	39.8748	43.3872	-1.25097	0.00348944
Phvul.001G221300.1	50.0386	36.1329	47.6811	12.9134	22.7856	20.2474	-1.24944	0.0279064
Phvul.002G205200.1	62.3123	62.7012	74.1706	21.1311	23.735	38.5664	-1.24918	0.00880049
Phvul.002G241700.1	110.463	94.5832	57.3939	38.7403	40.8242	30.8531	-1.24821	0.00790048
Phvul.001G180500.1	394.644	425.093	342.598	104.481	110.13	280.571	-1.22869	0.0110278
Phvul.007G071400.1	768.518	624.887	574.822	238.312	349.379	251.646	-1.22779	5.17873e-07
Phvul.006G125800.1	258.69	209.358	249.001	82.1764	76.9013	147.516	-1.22368	0.000719157
Phvul.008G252101.1	400.309	426.156	412.353	189.006	199.374	142.696	-1.223	5.8859e-09
Phvul.010G063400.2	206.763	207.233	241.938	81.0025	93.0411	107.022	-1.21971	7.17148e-07
Phvul.004G038400.1	355.935	346.451	392.045	154.961	108.232	207.294	-1.2184	5.74795e-05
Phvul.010G017600.1	245.473	249.742	183.661	66.9151	93.0411	131.126	-1.21599	0.000686906
Phvul.008G106300.1	470.174	307.13	305.512	146.744	154.752	164.871	-1.21468	9.22947e-06
Phvul.010G022400.1	195.434	219.986	146.575	72.7848	131.017	38.5664	-1.21123	0.0308932
Phvul.010G043400.1	39.6533	68.0149	36.2023	19.9571	23.735	18.319	-1.20749	0.0453678
Phvul.007G095000.1	307.785	307.13	254.299	129.134	148.106	99.3085	-1.20646	2.50255e-06
Phvul.008G040900.2	587.246	583.44	428.247	180.788	240.198	270.929	-1.20528	2.86158e-06
Phvul.004G152400.2	79.3065	46.7602	60.0429	22.305	26.5832	31.8173	-1.20228	0.0163745
Phvul.001G127300.1	477.727	556.872	664.004	292.313	267.731	179.334	-1.20202	1.27048e-05
Phvul.003G025400.1	39.6533	45.6975	44.1492	11.7395	21.8362	22.1757	-1.20159	0.0368841
Phvul.007G030800.1	303.064	309.255	158.054	133.83	132.916	68.4553	-1.20127	0.00945941
Phvul.003G295200.1	48.1504	49.9484	62.6918	19.9571	18.0386	31.8173	-1.20111	0.0239246
Phvul.011G020400.1	353.103	393.211	415.002	143.222	216.463	146.552	-1.19521	2.53861e-06
Phvul.010G139800.1	41.5415	52.0739	43.2662	16.4353	20.8868	22.1757	-1.19293	0.0218755
Phvul.001G043600.1	132.178	120.089	146.575	65.7411	30.3808	79.0611	-1.19042	0.0122371
Phvul.006G078900.1	761.909	453.787	362.023	174.918	203.171	316.244	-1.18282	0.00486755
Phvul.009G167600.1	135.01	130.716	131.565	49.3059	69.3061	55.9213	-1.1812	6.90252e-05
Phvul.001G264132.1	262.467	208.296	110.373	69.263	53.1664	134.018	-1.1781	0.0450839
Phvul.004G090994.1	937.516	886.319	845.015	556.452	498.435	125.341	-1.17791	0.0447031
Phvul.008G117800.1	121.792	106.273	85.6494	37.5664	45.5712	54.9571	-1.1773	0.00161847
Phvul.001G244500.2	35.8768	44.6348	42.3832	22.305	16.1398	16.3907	-1.17234	0.0353344
Phvul.005G168700.1	66.0888	83.9559	87.4154	29.3487	30.3808	45.3155	-1.17186	0.00635246
Phvul.003G268200.1	77.4183	73.3286	110.373	32.8706	48.4194	34.7098	-1.16842	0.00714424
Phvul.003G104600.1	129.345	178.539	137.745	38.7403	50.3182	108.95	-1.16443	0.0308932
Phvul.L001668.1	207.708	207.233	277.257	77.4806	113.928	116.663	-1.16411	0.000118905
Phvul.008G263100.1	161.445	200.857	210.15	79.8285	107.282	68.4553	-1.16162	0.000189511
Phvul.002G250600.1	185.049	148.783	189.842	81.0025	98.7375	54.9571	-1.15938	0.000793036
Phvul.001G046300.1	94.4125	57.3876	61.8089	31.6966	30.3808	33.7456	-1.15761	0.0126073
Phvul.003G199500.1	55.7034	63.764	55.628	27.0008	36.0772	15.4266	-1.15632	0.0360694
Phvul.004G098301.1	8309.25	8478.48	4808.73	3871.68	2401.03	3495.08	-1.14476	0.000284638
Phvul.004G045500.1	210.54	194.48	218.98	99.7857	75.0025	107.986	-1.14462	1.28827e-05
Phvul.002G250700.1	531.542	641.891	505.067	251.225	276.275	233.327	-1.14027	3.54108e-09
Phvul.011G119715.1	91.5801	57.3876	42.3832	30.5227	30.3808	26.0323	-1.13888	0.0434887
Phvul.006G050000.1	91.5801	225.299	158.937	68.089	84.4965	63.6345	-1.13526	0.0172743
Phvul.009G060000.1	168.054	228.488	198.671	82.1764	90.1929	98.3443	-1.13295	2.09549e-05
Phvul.003G030000.2	829.886	771.544	788.505	362.75	374.063	354.811	-1.13055	1.08458e-16
Phvul.004G078200.2	111.407	102.022	97.1282	48.1319	46.5206	47.2438	-1.1305	0.000320868
Phvul.001G141000.1	68.9211	49.9484	60.9259	24.6529	25.6338	31.8173	-1.12954	0.0141542
Phvul.003G205900.1	3097.67	3307.22	1988.48	1238.52	1459.23	1142.53	-1.12775	9.09731e-06
Phvul.010G066600.1	217.149	222.111	272.842	110.351	140.511	75.2045	-1.12748	0.00078096
Phvul.011G183600.2	84.0271	93.5205	67.9898	48.1319	36.0772	28.9248	-1.12411	0.00908111
Phvul.007G128200.1	1330.27	1158.38	1035.74	477.797	584.83	553.428	-1.12362	3.23052e-10
Phvul.001G127200.1	481.504	409.152	497.12	251.225	217.412	171.62	-1.11946	1.13796e-06
Phvul.009G120000.1	98.189	105.211	87.4154	39.9143	57.9134	35.6739	-1.11819	0.0039978
Phvul.007G082600.1	918.634	870.378	829.122	361.576	458.56	388.556	-1.11337	2.06517e-11
Phvul.L002259.1	424.856	299.691	382.332	143.222	204.121	163.907	-1.11265	2.53954e-05
Phvul.011G000200.1	2255.51	3011.79	3104.57	1388.78	1734.55	749.152	-1.11235	0.00207376
Phvul.003G178800.1	46.2621	40.3839	52.979	17.6092	22.7856	24.104	-1.10989	0.0338197
Phvul.003G106900.2	83.083	51.0112	63.5748	41.0882	23.735	27.9606	-1.10273	0.033709
Phvul.007G049100.1	4132.44	1862.97	1345.67	948.551	870.599	1605.33	-1.09999	0.0394711
Phvul.007G257400.1	49.0945	61.6385	38.8513	25.8269	19.9374	24.104	-1.09828	0.0399771
Phvul.010G111100.1	272.852	439.971	326.704	165.527	104.434	215.972	-1.09678	0.00516069
Phvul.010G014300.1	247.361	527.116	569.525	255.921	225.008	148.481	-1.09562	0.0145279
Phvul.006G182700.1	241.696	209.358	270.193	86.8722	113.928	135.947	-1.09543	0.000127885
Phvul.005G006000.1	187.881	96.7087	109.49	64.5672	67.4074	53.0288	-1.09269	0.0127813
Phvul.008G258000.1	1246.25	1950.11	1982.3	896.897	1045.29	486.901	-1.09231	0.00373214
Phvul.010G088400.1	168.054	100.96	105.075	62.2193	78.8001	34.7098	-1.09111	0.0339695
Phvul.007G063500.1	935.628	795.987	579.237	381.533	337.037	367.345	-1.08963	7.41273e-06
Phvul.009G111000.1	67.977	69.0776	47.6811	22.305	28.482	35.6739	-1.08575	0.0291755
Phvul.002G199300.1	1292.51	985.153	935.08	460.188	482.295	574.639	-1.08182	3.32587e-07
Phvul.008G126800.1	66.0888	90.3323	77.7026	41.0882	32.2796	37.6022	-1.07938	0.00715586
Phvul.001G154200.1	212.428	229.55	245.469	97.4378	119.624	107.986	-1.07776	2.5024e-06
Phvul.006G067800.1	90.636	59.513	57.3939	30.5227	38.9254	28.9248	-1.0751	0.0259899
Phvul.011G161100.1	188.825	112.65	233.991	108.003	100.636	46.2797	-1.07498	0.0479169
Phvul.009G124100.1	1782.51	1546.28	2214.52	1067.12	815.534	752.045	-1.07424	4.50159e-06
Phvul.006G201100.1	332.332	221.048	271.076	135.004	133.865	123.412	-1.07334	4.22168e-05
Phvul.009G033500.1	172.775	170.037	182.778	81.0025	112.979	55.9213	-1.07187	0.00359574
Phvul.009G013700.2	132.178	197.668	165.118	72.7848	103.485	58.8138	-1.07127	0.00503418
Phvul.003G214350.1	55.7034	74.3913	89.1814	30.5227	35.1278	38.5664	-1.0704	0.0170322
Phvul.007G278800.1	63.2564	64.8267	72.4047	21.1311	35.1278	38.5664	-1.0702	0.0221135
Phvul.008G153300.1	235.087	267.809	233.991	109.177	127.22	113.771	-1.0702	1.10954e-06
Phvul.007G038400.1	1066.86	1306.1	1154.06	469.58	703.505	506.184	-1.06926	2.2976e-06
Phvul.006G183900.1	50.0386	46.7602	57.3939	27.0008	27.5326	19.2832	-1.06789	0.0321138
Phvul.005G023600.2	236.975	264.621	234.874	97.4378	107.282	146.552	-1.06384	6.88695e-05
Phvul.006G129900.1	55.7034	80.7677	65.3408	44.6101	25.6338	26.9965	-1.06255	0.0356679
Phvul.010G059500.1	56.6475	59.513	91.8303	39.9143	24.6844	35.6739	-1.06109	0.039104
Phvul.009G008100.1	780.791	477.167	635.748	299.357	301.909	309.495	-1.05665	1.99622e-05
Phvul.002G092200.1	2077.08	2048.95	2086.49	828.808	991.173	1172.42	-1.05297	2.79474e-09
Phvul.011G008100.1	229.422	190.229	167.767	93.9159	75.9519	113.771	-1.05019	0.000669596
Phvul.001G246700.2	102.91	108.399	105.075	24.6529	71.2049	55.9213	-1.04999	0.0467171
Phvul.003G212700.1	201.099	188.104	111.256	73.9588	74.0531	93.5235	-1.048	0.00692469
Phvul.003G028400.1	169.943	164.724	139.511	85.6983	50.3182	94.4877	-1.04279	0.00532047
Phvul.004G048900.1	82.1389	47.823	55.628	34.0445	32.2796	24.104	-1.04253	0.047211
Phvul.001G264066.1	223.758	212.547	113.022	83.3504	70.2555	112.807	-1.04195	0.0197242
Phvul.008G203314.1	340.829	311.381	354.959	117.395	146.207	224.649	-1.04172	0.00131549
Phvul.003G239200.1	84.0271	137.093	166.884	69.263	61.711	57.8496	-1.04162	0.0143483
Phvul.011G206100.2	245.473	261.432	289.619	124.439	175.639	86.7744	-1.04137	0.00305309
Phvul.001G238100.1	151.06	159.41	109.49	90.3941	62.6604	52.0646	-1.03892	0.00846916
Phvul.L002459.1	300.232	197.668	332.885	105.655	160.448	137.875	-1.03871	0.00245983
Phvul.002G111100.1	145.395	243.366	198.671	93.9159	119.624	72.312	-1.0375	0.0064968
Phvul.009G051700.1	300.232	449.536	394.694	185.484	236.4	135.947	-1.03604	0.00150833
Phvul.003G120900.1	89.6919	114.775	135.98	46.958	45.5712	73.2761	-1.03549	0.0136158
Phvul.008G086800.1	257.746	519.676	406.173	144.396	151.904	280.571	-1.0349	0.0235329
Phvul.010G118400.2	140.675	140.281	179.246	98.6117	64.5592	63.6345	-1.02918	0.00311384
Phvul.008G034300.1	209.596	256.119	263.129	116.221	132.916	107.986	-1.0283	2.34485e-05
Phvul.003G203100.1	100.077	146.657	195.139	84.5243	65.5086	67.4912	-1.02659	0.0132673
Phvul.003G276200.1	189.769	161.535	154.522	92.742	93.0411	63.6345	-1.02269	0.000908859
Phvul.009G075400.1	157.669	157.284	132.448	88.0462	57.9134	75.2045	-1.02106	0.00121144
Phvul.007G029800.1	1156.55	1005.35	933.314	480.145	549.702	496.542	-1.01909	7.261e-10
Phvul.008G209900.1	407.862	425.093	430.013	180.788	206.02	235.255	-1.01891	9.89324e-08
Phvul.003G006100.1	1250.02	2404.96	2504.14	1090.6	1294.03	662.378	-1.01539	0.0136819
Phvul.009G258800.1	157.669	125.402	101.543	46.958	57.9134	84.8461	-1.01405	0.0174011
Phvul.002G153900.1	1617.29	1475.07	982.761	653.89	732.936	630.561	-1.01389	4.80873e-05
Phvul.008G032600.2	205.819	252.93	306.395	93.9159	144.309	139.803	-1.01364	0.00162361
Phvul.002G009000.1	196.378	281.624	245.469	103.308	148.106	106.058	-1.01353	0.000916099
Phvul.009G214500.1	142.563	130.716	104.192	38.7403	59.8122	87.7385	-1.01138	0.0282849
Phvul.002G251800.1	836.495	692.902	743.472	341.619	332.29	455.083	-1.00883	1.76708e-06
Phvul.009G211200.2	428.633	553.684	373.502	205.441	184.183	283.463	-1.00859	0.000665621
Phvul.002G317400.1	2641.66	1898.04	1446.33	1061.25	864.903	1050.93	-1.00783	0.000342488
Phvul.001G127400.1	325.723	431.47	357.608	160.831	233.552	159.086	-1.00741	0.000262328
Phvul.003G054801.1	1038.54	886.319	929.782	397.969	470.902	550.535	-1.00662	1.93746e-07
Phvul.009G042300.1	886.533	822.555	795.568	396.795	420.584	430.015	-1.00477	1.51673e-12
Phvul.009G244600.1	107.63	86.0814	122.735	43.4361	37.0266	77.1328	-1.00446	0.0404998
Phvul.008G008200.1	328.556	328.384	193.373	100.96	116.776	205.366	-1.00385	0.0261066
Phvul.001G176400.2	229.422	173.225	158.937	93.9159	123.422	62.6704	-1.00375	0.0125249
Phvul.008G212300.1	219.037	185.978	236.64	111.525	131.017	78.0969	-1.00245	0.0016587
Phvul.003G225700.1	82.1389	80.7677	101.543	43.4361	54.1158	34.7098	-1.00033	0.0135151

## Sheet: DE_PHR-L7-RNAi
Supplementary Table S1: Differentially regulated genes in PvPHR-L7-RNAi roots bearing nodule primordia
GeneID	PHR-L7-RNAi_OPi1	PHR-L7-RNAi_OPi2	PHR-L7-RNAi_OPi3	PHR-L7-RNAi_LPi1	PHR-L7-RNAi_LPi2	PHR-L7-RNAi_LPi3	log2FoldChange	padj
Phvul.002G049000.1	3.07074	0	3.33931	33.2567	444.145	888.69	7.7433	2.6766e-05
Phvul.010G072000.1	2.04716	7.05234	0	872.064	502.759	47.0088	7.27823	9.20631e-05
Phvul.002G231400.1	0	10.0748	4.45242	47.1136	235.281	520.454	5.78645	0.00149037
Phvul.002G332100.1	25.5895	25.1869	16.6966	2124.73	1201.17	220.494	5.71508	1.29435e-08
Phvul.002G170800.1	71.6506	131.979	73.4649	307.624	2652.49	5657.84	4.95868	9.15196e-05
Phvul.003G012600.1	27.6367	43.3215	51.2028	145.036	1144.21	2410.88	4.92096	6.60331e-05
Phvul.007G113700.1	3.07074	4.02991	3.33931	21.2473	110.623	170.127	4.85128	7.31569e-07
Phvul.011G080500.1	23.5423	29.2168	23.3752	53.5802	641.451	1413.62	4.79126	0.000532662
Phvul.003G224800.1	4.09432	18.1346	13.3573	53.5802	315.359	576.417	4.73106	2.67311e-07
Phvul.002G231700.1	3.07074	33.2467	15.5835	87.7606	364.892	579.775	4.31312	0.00158535
Phvul.002G025900.1	42.9904	150.114	70.1256	2469.31	1656.05	491.354	4.13222	1.8373e-05
Phvul.004G129400.1	3.07074	5.03738	4.45242	24.0187	71.8227	119.76	4.09872	3.66131e-06
Phvul.009G094000.1	47.0847	58.4336	50.0897	175.521	857.745	1571.44	4.06463	1.35478e-08
Phvul.010G141200.2	101.334	255.899	165.853	2739.98	2846.49	2980.58	4.0332	2.27546e-35
Phvul.003G193400.1	3.07074	3.02243	3.33931	23.0949	33.0219	94.0176	3.98731	4.05471e-05
Phvul.006G046000.1	0	0	5.56552	21.2473	22.2898	32.4584	3.82055	0.00391453
Phvul.006G012501.1	13.3065	28.2093	23.3752	49.885	302.151	552.913	3.80112	1.26986e-05
Phvul.010G125300.1	13.3065	17.1271	4.45242	57.2754	169.237	248.475	3.75822	6.4215e-07
Phvul.010G140900.1	153.537	276.049	223.734	2490.55	2924.09	3396.94	3.75333	5.75895e-49
Phvul.009G156300.1	14.3301	28.2093	10.0179	18.4759	215.468	461.134	3.7234	0.0172903
Phvul.001G039800.1	9.21222	31.2318	31.1669	82.2179	314.534	527.17	3.69012	3.99809e-06
Phvul.008G228100.1	2.04716	18.1346	6.67863	21.2473	109.798	212.659	3.67283	0.00121879
Phvul.007G081200.1	14.3301	27.2019	12.2442	121.017	178.318	363.758	3.61772	7.72238e-10
Phvul.003G003200.1	5.1179	9.06729	11.131	34.1805	86.6826	186.916	3.60472	1.37549e-05
Phvul.010G141050.1	289.673	438.252	363.985	3806.04	4261.48	5055.68	3.58693	3.77014e-65
Phvul.002G160100.1	14.3301	25.1869	23.3752	73.9037	246.839	423.079	3.56342	4.2881e-07
Phvul.006G075600.1	206.763	318.363	224.847	470.212	2754.03	5590.69	3.55494	0.00213582
Phvul.002G231800.1	13.3065	55.4112	43.4111	145.036	437.541	729.755	3.54866	2.15776e-06
Phvul.003G228000.1	52.2026	78.5832	45.6373	110.856	670.345	1281.55	3.5469	0.00248384
Phvul.002G062000.1	7.16506	19.1421	12.2442	33.2567	131.262	266.383	3.47967	9.93876e-05
Phvul.011G152700.1	0	13.0972	0	24.9425	40.4519	81.7057	3.47683	0.0456939
Phvul.004G037100.1	0	10.0748	5.56552	38.7994	51.184	83.9443	3.47087	0.000253783
Phvul.002G231500.1	21.4952	58.4336	31.1669	115.475	358.288	756.618	3.46747	5.50407e-06
Phvul.004G085100.1	5.1179	12.0897	7.79173	43.4184	87.5081	138.788	3.42592	8.43737e-07
Phvul.006G190400.1	76.7685	96.7178	97.9532	284.529	926.265	1644.19	3.39457	3.29126e-08
Phvul.010G140800.1	177.079	368.736	301.651	3064.23	2806.04	2550.79	3.31287	3.32606e-31
Phvul.009G096000.1	7.16506	10.0748	0	22.1711	54.4862	95.1368	3.30116	0.00374651
Phvul.003G217200.1	92.1222	131.979	100.179	133.027	1015.42	1937.43	3.25017	0.0103484
Phvul.003G278400.1	62.4384	63.471	50.0897	311.319	519.27	832.727	3.23838	7.44624e-15
Phvul.003G154800.1	14.3301	132.987	72.3518	277.139	638.974	1123.73	3.21477	0.01167
Phvul.003G252500.1	7.16506	16.1196	17.8097	53.5802	126.309	195.87	3.1938	3.38417e-06
Phvul.006G085900.1	1333.72	1849.73	1415.87	3363.54	13610	24878.8	3.1858	0.000897971
Phvul.005G169200.1	42.9904	75.5607	52.3159	163.512	491.201	897.644	3.18238	1.06176e-06
Phvul.003G151700.1	71.6506	222.652	106.858	1053.13	1131	1449.44	3.17806	4.0652e-13
Phvul.008G134000.1	7.16506	17.1271	18.9228	223.559	122.181	42.5318	3.17169	6.60331e-05
Phvul.008G201700.1	23.5423	20.1495	21.149	30.4853	175.016	378.309	3.16915	0.00059166
Phvul.008G113700.1	476.988	663.927	497.558	743.656	4681.68	9251.78	3.1631	0.00858346
Phvul.006G210200.1	6.14148	26.1944	6.67863	83.1417	97.4147	170.127	3.15864	1.33605e-05
Phvul.009G197000.1	166.844	141.047	154.722	1921.5	1396	804.746	3.15603	9.0197e-20
Phvul.010G122500.1	23.5423	38.2841	31.1669	75.7513	285.64	462.253	3.14565	1.00493e-05
Phvul.001G021400.1	38.896	46.3439	27.8276	604.163	345.905	48.128	3.14192	0.000431744
Phvul.006G207700.1	106.452	186.383	125.781	325.176	1203.65	2115.4	3.12144	3.4224e-06
Phvul.009G075100.1	106.452	422.133	215.942	809.245	1962.33	3307.4	3.02911	9.60166e-06
Phvul.002G175900.1	24.5659	20.1495	27.8276	354.738	191.527	24.6236	2.97818	0.00209867
Phvul.006G079600.1	13.3065	19.1421	31.1669	60.9705	157.68	275.337	2.95895	3.33902e-05
Phvul.009G132900.1	8.18864	48.3589	16.6966	109.008	206.387	251.833	2.9495	7.90709e-05
Phvul.003G079800.1	13.3065	30.2243	17.8097	13.8569	127.96	320.107	2.91055	0.0125171
Phvul.004G115800.1	9.21222	24.1794	8.90484	21.2473	98.2403	194.751	2.88798	0.0045019
Phvul.010G025800.1	6.14148	21.157	14.4704	164.436	96.5892	43.651	2.8683	0.000189964
Phvul.005G112800.1	233.376	381.834	281.615	541.345	1971.41	3967.77	2.85308	0.00472661
Phvul.002G117700.1	753.355	547.06	675.655	1053.13	4324.22	8884.66	2.85144	0.00683033
Phvul.005G109300.1	530.214	769.712	622.226	1790.32	4149.21	7471.04	2.80244	8.5994e-08
Phvul.005G038500.1	2.04716	6.04486	3.33931	24.0187	26.4175	27.9814	2.77041	0.000489143
Phvul.006G192700.1	22.5188	58.4336	21.149	144.112	216.294	326.823	2.74605	1.88998e-06
Phvul.004G047900.1	213.928	577.284	311.669	720.561	2456.83	4193.86	2.7405	0.00790732
Phvul.003G248025.1	18.4244	28.2093	31.1669	37.8756	167.586	307.796	2.72126	0.00135499
Phvul.007G212600.2	31.731	90.6729	64.5601	279.91	369.846	578.656	2.71485	3.57698e-08
Phvul.003G238700.1	300.932	650.83	497.558	1342.28	3071.87	5093.74	2.71361	8.9343e-07
Phvul.009G192501.1	8.18864	10.0748	3.33931	25.8663	41.2774	73.8709	2.69061	0.000742286
Phvul.007G080400.1	29.6838	3.02243	40.0718	93.3034	132.913	241.759	2.6875	0.00426997
Phvul.008G266700.1	19.448	30.2243	26.7145	70.2085	146.122	264.145	2.6508	2.0779e-05
Phvul.006G207800.1	70.627	122.912	80.1435	208.778	533.304	967.038	2.64156	2.00021e-05
Phvul.005G172400.1	345.97	409.036	349.515	812.941	2129.91	3925.23	2.63625	3.33898e-06
Phvul.004G080200.1	635.643	2717.16	1556.12	4255.01	9911.53	16343.4	2.63577	0.00619328
Phvul.007G273200.1	73.6978	47.3514	84.596	587.534	479.644	204.824	2.6313	9.09681e-08
Phvul.010G151500.1	112.594	211.57	152.495	349.195	871.779	1730.37	2.62979	3.01879e-05
Phvul.005G007100.1	395.102	777.772	542.082	1114.1	3408.69	6043.99	2.62315	4.26892e-05
Phvul.005G155800.1	560.922	908.744	691.238	1006.94	4259	7862.78	2.60297	0.0138105
Phvul.002G273100.1	11.2594	25.1869	16.6966	45.266	103.194	173.485	2.59492	0.000273052
Phvul.007G082000.1	64.4855	150.114	122.442	233.72	621.638	1180.82	2.5944	0.000129827
Phvul.011G048700.2	936.576	1749.99	1074.15	2588.48	7293.72	12757.3	2.58968	2.2728e-05
Phvul.008G239500.1	3.07074	48.3589	25.6014	223.559	151.075	79.4672	2.55961	0.0111137
Phvul.007G075400.1	30.7074	71.5308	56.7683	108.084	335.998	490.234	2.55407	0.000177057
Phvul.008G087000.1	14.3301	22.1645	16.6966	93.3034	108.972	108.568	2.54399	1.06781e-12
Phvul.007G050400.1	39.9196	77.5757	61.2208	110.856	288.942	635.738	2.53347	0.000489143
Phvul.009G057300.1	41.9668	46.3439	27.8276	48.9612	200.608	420.841	2.52679	0.00309492
Phvul.009G187700.1	15.3537	26.1944	12.2442	57.2754	104.845	147.742	2.51869	2.28217e-05
Phvul.003G164900.1	263.06	290.153	273.824	1856.83	1642.84	1214.39	2.51142	5.45415e-33
Phvul.010G093500.2	145.348	253.884	174.757	401.851	1019.55	1827.75	2.50041	2.99094e-05
Phvul.011G040800.1	11.2594	18.1346	10.0179	22.1711	71.8227	128.715	2.49232	0.00443392
Phvul.002G064500.2	41.9668	50.3738	34.5062	61.8943	215.468	425.318	2.4676	0.00141858
Phvul.010G099400.3	28.6602	32.2393	17.8097	213.397	149.424	71.6324	2.4636	1.69107e-05
Phvul.011G197000.1	64.4855	15.1121	26.7145	36.9518	181.621	368.235	2.46313	0.0199685
Phvul.002G241400.1	881.302	1356.06	1113.1	2015.72	6014.95	10327.4	2.45391	4.39041e-05
Phvul.009G154100.1	115.665	211.57	106.858	300.234	797.48	1272.59	2.44803	7.02585e-05
Phvul.007G092400.1	53.2262	32.2393	42.298	46.1898	237.758	411.886	2.44435	0.0045812
Phvul.007G067500.1	13.3065	38.2841	23.3752	24.9425	135.39	243.998	2.42907	0.0160804
Phvul.004G071800.1	21.4952	51.3813	14.4704	67.4371	158.505	245.117	2.42624	0.00158535
Phvul.009G137900.1	259.989	536.985	396.265	963.519	1986.27	3437.24	2.42001	8.97175e-06
Phvul.008G036000.2	13.3065	8.05981	10.0179	21.2473	48.7074	98.4946	2.41894	0.0045106
Phvul.007G016500.1	282.508	611.538	384.021	1025.41	2129.91	3634.23	2.40906	1.3907e-05
Phvul.007G213800.1	42.9904	65.486	46.7504	70.2085	250.141	504.785	2.40864	0.00215852
Phvul.008G151000.1	10.2358	25.1869	7.79173	30.4853	71.8227	127.595	2.40334	0.00607
Phvul.006G210300.1	249.753	642.77	379.569	993.081	2089.46	3645.42	2.40269	5.72032e-05
Phvul.002G297500.1	4.09432	13.0972	8.90484	38.7994	37.1497	62.6784	2.40209	0.000381246
Phvul.003G051801.1	121.806	152.129	139.138	299.31	761.981	1113.66	2.39599	3.6118e-06
Phvul.003G051800.1	127.947	200.488	203.698	317.786	963.415	1511	2.39136	9.48555e-05
Phvul.007G226400.1	78.8157	274.034	151.382	627.258	892.418	1125.97	2.39085	4.10736e-06
Phvul.009G189000.1	224.164	1395.36	644.488	3185.25	3851.18	4835.19	2.39046	0.000345088
Phvul.011G071000.1	58.3441	91.6804	46.7504	114.551	335.998	576.417	2.38179	0.000558725
Phvul.L009643.1	162.749	230.712	262.693	460.974	1085.6	1868.04	2.37949	1.9722e-05
Phvul.008G228000.1	15.3537	111.83	65.6732	176.445	283.163	539.482	2.37216	0.00505397
Phvul.007G081600.1	204.716	280.079	217.055	375.985	1071.56	2165.76	2.36364	0.000316184
Phvul.011G016300.1	1168.93	1116.28	1109.77	6472.12	5853.14	5051.21	2.35578	8.33946e-65
Phvul.011G194401.1	82.91	120.897	100.179	168.131	512.666	871.901	2.35193	0.000279979
Phvul.011G201800.1	21.4952	82.6131	44.5242	178.293	248.49	330.181	2.34657	5.42756e-05
Phvul.006G176600.1	66.5327	104.778	94.6139	121.941	421.855	806.984	2.34403	0.00144772
Phvul.002G005300.1	1044.05	1943.42	1501.58	2691.02	7306.1	12637.5	2.33399	0.000108491
Phvul.002G269500.1	6.14148	41.3065	27.8276	35.1043	133.739	207.062	2.3189	0.0265392
Phvul.007G208900.1	61.4148	147.092	87.9353	180.14	453.226	846.158	2.31822	0.000769096
Phvul.001G091000.1	3311.28	6249.38	4567.07	20635.8	22912.3	26797.2	2.31589	6.57398e-17
Phvul.011G093300.1	24.5659	36.2692	18.9228	65.5895	96.5892	236.163	2.3145	0.000791018
Phvul.002G254600.1	542.497	540.007	499.784	1159.36	2522.05	4141.25	2.30542	1.51697e-06
Phvul.009G075500.1	93.1458	322.393	193.68	632.8	994.786	1377.81	2.30206	3.09886e-05
Phvul.008G016500.1	163.773	229.705	135.799	441.575	841.234	1311.77	2.29231	1.60168e-06
Phvul.001G239000.1	40.9432	42.314	38.9587	81.2941	228.677	288.768	2.29097	6.48155e-05
Phvul.003G166600.1	47.0847	123.92	53.429	162.588	336.824	597.683	2.28736	0.000738521
Phvul.001G258900.1	77.7921	107.8	69.0125	198.616	375.624	662.6	2.27837	1.85372e-05
Phvul.001G206900.1	25.5895	35.2617	18.9228	53.5802	141.994	192.512	2.27793	0.000503268
Phvul.001G124700.1	16.3773	44.329	24.4883	27.7139	127.134	256.31	2.26824	0.0239373
Phvul.001G059600.1	8.18864	13.0972	12.2442	72.9799	58.6139	29.1007	2.26751	0.000500698
Phvul.007G193700.1	11.2594	31.2318	12.2442	36.9518	83.3804	143.265	2.2615	0.00613354
Phvul.008G098500.1	3315.38	4978.95	3943.73	4417.59	18615.3	35557.7	2.25929	0.0414492
Phvul.009G023900.1	75.7449	246.832	179.21	471.136	797.48	1118.14	2.24956	6.07849e-05
Phvul.004G069000.1	48.1083	81.6056	37.8456	121.017	245.188	425.318	2.2369	0.000330904
Phvul.004G092100.1	510.766	1602.9	1008.47	1951.06	4671.78	8063.13	2.23374	0.000836708
Phvul.001G103600.1	110.547	148.099	126.894	216.168	567.977	1016.29	2.22264	0.000281269
Phvul.005G054200.1	11.2594	34.2542	27.8276	24.9425	101.542	213.778	2.21214	0.0311487
Phvul.001G108101.1	318.333	430.193	385.134	584.763	1673.39	2994.01	2.21169	0.000329319
Phvul.009G126400.1	381.795	240.787	262.693	327.024	1290.33	2470.2	2.20675	0.00349526
Phvul.002G276800.1	12.283	27.2019	14.4704	30.4853	77.6015	139.907	2.19495	0.00812381
Phvul.009G066300.1	60.3912	159.181	103.519	119.17	451.575	908.836	2.19442	0.0102213
Phvul.002G302200.1	139.207	124.927	121.328	112.703	541.56	1105.83	2.1904	0.00925985
Phvul.002G307900.1	17.4009	43.3215	24.4883	75.7513	137.041	176.843	2.18925	0.000156471
Phvul.007G077800.1	546.592	1047.78	792.531	1469.76	3497.85	5874.98	2.18337	0.000132446
Phvul.003G177700.1	249.753	301.236	284.955	424.946	1213.56	2153.45	2.18115	0.000370793
Phvul.009G130600.1	156.608	234.742	135.799	360.28	752.9	1264.76	2.1724	6.29647e-05
Phvul.001G039700.1	80.8628	101.755	83.4829	182.912	393.787	623.426	2.17177	2.88457e-05
Phvul.004G119400.1	21.4952	11.0822	7.79173	28.6377	61.9161	91.7791	2.16754	0.00600157
Phvul.003G147200.1	131.018	669.972	358.42	1520.57	1631.28	2050.48	2.16557	0.000403981
Phvul.010G148700.1	60.3912	44.329	58.9946	119.17	248.49	367.116	2.16524	3.00739e-05
Phvul.009G152400.1	30.7074	37.2766	33.3931	60.9705	148.599	245.117	2.16265	0.000695919
Phvul.006G207600.1	58.3441	264.966	131.346	217.092	672.822	1141.64	2.15914	0.0115139
Phvul.003G163400.1	67.5563	106.793	103.519	241.111	411.949	585.371	2.15542	7.07978e-07
Phvul.001G248400.1	125.9	238.772	180.323	706.704	770.237	940.176	2.14822	3.68246e-13
Phvul.004G135300.1	11.2594	37.2766	15.5835	57.2754	86.6826	141.026	2.14601	0.00271895
Phvul.003G171300.1	254.871	223.66	248.222	1818.95	1086.42	308.915	2.14533	0.00117006
Phvul.006G079500.1	539.427	681.054	587.719	933.958	2446.93	4614.7	2.14446	0.000360613
Phvul.001G263300.1	41.9668	72.5383	57.8814	91.4558	208.038	463.372	2.14405	0.00276714
Phvul.004G094100.1	30.7074	92.6878	69.0125	154.274	266.652	427.556	2.13961	0.000523048
Phvul.001G124800.1	201.645	222.652	207.037	193.073	894.069	1673.29	2.12806	0.00713539
Phvul.008G171400.1	39.9196	42.314	31.1669	56.3516	147.773	292.126	2.1265	0.00350772
Phvul.010G083700.1	20.4716	41.3065	22.2621	49.885	101.542	211.54	2.10603	0.00550865
Phvul.002G293200.1	158.655	282.093	207.037	484.993	867.651	1420.34	2.09718	1.70698e-05
Phvul.004G044132.1	204.716	203.51	188.115	321.481	830.502	1389	2.0906	0.000247142
Phvul.002G304200.1	898.703	1111.25	948.365	2047.13	4155.81	6397.67	2.0905	2.78108e-06
Phvul.008G008100.1	712.412	2501.56	1369.12	3398.65	6422.77	9637.92	2.08599	0.000716154
Phvul.004G174600.1	120.782	547.06	279.389	853.588	1183.01	1962.06	2.07735	0.00162255
Phvul.011G089600.2	9.21222	15.1121	8.90484	24.9425	49.5329	66.0361	2.07181	0.00344869
Phvul.003G028000.1	341.876	482.581	370.664	2237.43	1678.34	1104.71	2.0708	3.15695e-10
Phvul.008G175500.1	621.313	803.966	664.524	887.768	2801.09	5080.31	2.06892	0.00148352
Phvul.003G025100.1	11.2594	31.2318	34.5062	43.4184	113.926	165.65	2.06865	0.0093545
Phvul.006G060700.1	72.6742	74.5533	60.1077	37.8756	287.291	545.078	2.06842	0.0404946
Phvul.007G195000.1	7.16506	13.0972	8.90484	24.9425	35.4986	62.6784	2.06777	0.00492268
Phvul.011G111100.1	3.07074	10.0748	11.131	34.1805	32.1964	34.697	2.06365	0.00271895
Phvul.009G058900.1	731.86	2104.62	1194.36	3416.2	5381.75	8053.05	2.06357	8.67723e-05
Phvul.008G159700.1	8.18864	24.1794	13.3573	21.2473	76.776	92.8983	2.05819	0.0240267
Phvul.008G056800.1	22.5188	49.3664	8.90484	62.8181	101.542	173.485	2.05784	0.0151625
Phvul.001G245800.1	27.6367	166.234	86.8222	291.92	361.59	513.739	2.0552	0.00425349
Phvul.001G209600.1	579.346	1710.7	1028.51	4355.7	4611.51	4810.57	2.05364	1.0903e-06
Phvul.003G143266.1	36.8489	35.2617	38.9587	77.5989	132.913	250.714	2.05136	0.000337457
Phvul.002G174500.1	45.0375	180.338	109.084	199.54	432.587	752.141	2.04841	0.00680489
Phvul.001G064000.1	2722.72	6625.17	4215.33	13729.5	18673.1	23464.1	2.04226	5.14629e-07
Phvul.003G030500.1	101.334	110.822	86.8222	505.316	388.008	335.777	2.039	1.71441e-15
Phvul.006G142700.2	554.78	1592.82	1039.64	2079.47	4171.5	6836.42	2.03769	0.000742279
Phvul.003G109000.1	231.329	608.516	376.229	545.964	1525.61	2910.07	2.03411	0.00552428
Phvul.004G044100.2	321.404	302.243	358.42	484.069	1306.02	2217.25	2.02853	0.000532662
Phvul.007G211900.1	174.009	320.378	258.24	504.393	996.437	1565.84	2.02623	7.26956e-05
Phvul.006G071200.2	20.4716	10.0748	11.131	60.0467	52.8351	57.0821	2.02405	4.22443e-05
Phvul.001G148000.1	9.21222	26.1944	23.3752	78.5227	99.0658	60.4399	2.02291	0.000306981
Phvul.003G212600.1	315.263	257.914	274.937	424.022	1126.87	1896.02	2.02261	0.000514776
Phvul.002G332300.1	12.283	15.1121	16.6966	33.2567	54.4862	91.7791	2.02154	0.00182618
Phvul.007G193800.1	77.7921	75.5607	96.8401	144.112	366.543	501.427	2.01593	0.000225958
Phvul.001G225300.1	447.304	1483.01	737.988	3666.55	3771.93	3279.42	2.00593	2.67499e-05
Phvul.002G196200.1	352.111	795.907	573.249	1588.01	2177.8	3056.69	1.98659	1.82344e-06
Phvul.011G025600.1	49.1318	76.5682	92.3877	132.103	263.35	466.73	1.98261	0.000982758
Phvul.008G151400.1	9.21222	22.1645	21.149	36.9518	53.6606	116.403	1.97508	0.0106993
Phvul.001G026200.1	393.055	670.979	497.558	1460.52	1935.09	2708.6	1.96639	6.88885e-09
Phvul.003G082500.1	42.9904	51.3813	60.1077	230.949	195.655	172.366	1.95941	1.1183e-12
Phvul.007G047000.2	81.8864	72.5383	76.8042	107.16	246.013	545.078	1.95633	0.004487
Phvul.009G080200.1	81.8864	137.017	85.7091	145.036	404.519	631.261	1.95343	0.00255742
Phvul.001G206800.1	423.762	711.279	559.892	1446.66	2147.25	2954.84	1.9497	6.27944e-08
Phvul.002G270700.1	221.093	508.776	357.307	1745.97	1427.37	1019.64	1.94751	1.11951e-06
Phvul.008G001500.1	23.5423	19.1421	23.3752	32.3329	89.9848	132.072	1.94293	0.00709401
Phvul.006G084900.3	8.18864	35.2617	7.79173	79.4465	54.4862	62.6784	1.9335	0.023042
Phvul.004G085694.1	7.16506	29.2168	17.8097	44.3422	58.6139	102.972	1.92117	0.0130966
Phvul.005G137300.1	7.16506	13.0972	22.2621	22.1711	52.0095	85.0635	1.90631	0.0342979
Phvul.008G183700.1	106.452	93.6953	133.573	165.36	388.833	695.058	1.90389	0.00184114
Phvul.009G174900.1	59.3676	46.3439	57.8814	72.9799	175.016	364.878	1.90383	0.00772392
Phvul.004G018900.1	756.426	1078	986.211	997.7	3370.71	6141.36	1.89754	0.00638654
Phvul.002G230300.3	63.462	50.3738	70.1256	159.817	198.957	324.584	1.89195	2.52001e-06
Phvul.007G025700.1	265.107	287.131	282.729	353.814	1004.69	1721.42	1.88273	0.00229066
Phvul.009G171600.1	447.304	1475.95	818.132	2101.64	3287.33	4694.16	1.87881	0.000853265
Phvul.010G078000.1	44.0139	215.6	110.197	504.393	449.098	404.052	1.87578	0.00293494
Phvul.010G098200.1	337.781	355.639	281.615	448.041	1085.6	2044.88	1.87533	0.00186612
Phvul.010G067200.1	827.053	1802.38	1129.8	4721.52	4609.86	4434.5	1.8725	9.50248e-09
Phvul.001G106200.1	106.452	196.458	125.781	200.464	457.354	909.956	1.86962	0.00543022
Phvul.002G174600.1	439.116	1537.41	805.888	1661.91	3241.1	5259.39	1.86868	0.00498742
Phvul.003G257900.1	451.399	781.802	496.445	851.74	1924.35	3533.49	1.86677	0.00195259
Phvul.009G211150.1	662.256	1446.74	959.496	2897.02	3885.86	4402.04	1.86581	2.69162e-07
Phvul.008G150800.1	16.3773	31.2318	11.131	43.4184	60.265	110.806	1.85909	0.0106246
Phvul.006G188400.1	1980.63	9865.21	4813.06	12375.2	20207.8	27735.2	1.85628	0.00709299
Phvul.009G187800.1	1148.46	1927.3	1286.75	2206.03	4973.93	8592.53	1.85406	0.00109656
Phvul.006G067600.1	144.325	681.054	365.098	1287.77	1410.86	1592.7	1.84969	0.00214628
Phvul.002G046800.1	2005.19	4635.4	3045.45	5008.82	11673.3	18222.6	1.8494	0.00189176
Phvul.009G102000.1	21.4952	77.5757	51.2028	109.008	180.795	247.356	1.83624	0.00499423
Phvul.007G214200.1	38.896	95.7103	73.4649	263.282	275.733	200.347	1.8303	1.29787e-05
Phvul.002G170200.1	145.348	531.948	312.782	995.852	1187.96	1326.32	1.82566	0.000491838
Phvul.003G054200.1	112.594	149.107	119.102	154.274	423.506	771.168	1.82369	0.00645263
Phvul.006G200200.1	3.07074	13.0972	8.90484	27.7139	29.7197	31.3392	1.82227	0.0180511
Phvul.001G065300.1	29.6838	68.5084	57.8814	165.36	202.259	182.439	1.81831	3.45847e-06
Phvul.005G151100.1	57.3205	102.763	73.4649	138.569	256.746	428.675	1.81696	0.00121879
Phvul.002G281300.1	35.8253	31.2318	26.7145	45.266	105.67	177.962	1.80634	0.00851023
Phvul.L000924.1	16.3773	25.1869	15.5835	54.504	63.5672	82.825	1.80493	0.000116978
Phvul.009G220800.1	658.162	1894.06	1030.73	3205.57	4086.46	5193.35	1.80088	0.000131488
Phvul.002G148700.1	37.8725	75.5607	61.2208	62.8181	224.549	320.107	1.79722	0.0198717
Phvul.003G147300.1	1945.83	2617.42	2068.15	4027.75	7509.19	11502.6	1.79664	3.76554e-05
Phvul.003G206400.1	84.9571	202.503	134.686	171.826	464.784	829.369	1.79521	0.0144915
Phvul.011G119500.1	45.0375	72.5383	36.7325	46.1898	156.029	333.539	1.79304	0.0483426
Phvul.010G154400.2	145.348	196.458	179.21	330.719	527.525	946.891	1.79175	0.000156471
Phvul.011G014800.1	32.7546	10.0748	14.4704	36.028	67.695	95.1368	1.79104	0.0240267
Phvul.011G128200.1	268.178	397.953	313.896	487.764	1156.59	1739.32	1.78727	0.000853265
Phvul.005G015800.1	261.013	437.245	293.86	587.534	1058.35	1777.38	1.78618	0.000422822
Phvul.006G101700.1	433.998	1802.38	830.376	2242.98	3279.9	5051.21	1.7856	0.00638654
Phvul.008G065800.1	662.256	1304.68	862.656	1728.42	3168.45	4741.17	1.76795	0.000323003
Phvul.007G064400.1	99.2873	174.293	140.251	270.672	471.388	661.481	1.761	0.000121637
Phvul.008G016000.1	101.334	144.069	84.596	169.055	343.428	602.16	1.75417	0.0031165
Phvul.006G185000.1	133.065	463.439	263.806	460.974	938.648	1503.16	1.75407	0.0113841
Phvul.006G165000.1	611.077	1597.86	1014.04	2351.06	3656.35	4860.93	1.75353	0.000301813
Phvul.009G192401.1	17.4009	31.2318	25.6014	45.266	76.776	127.595	1.7453	0.00624142
Phvul.005G004400.1	116.688	192.428	111.31	279.91	435.89	688.343	1.73799	0.000276983
Phvul.004G085676.1	51.179	104.778	58.9946	183.835	229.502	303.319	1.73421	4.96811e-05
Phvul.003G142300.1	24.5659	73.5458	26.7145	88.6844	143.645	183.558	1.7324	0.0102692
Phvul.002G123900.2	152.513	181.346	168.079	300.234	500.282	862.947	1.72754	0.000224124
Phvul.009G257400.1	511.79	1453.79	778.06	1804.17	2998.39	4283.4	1.72736	0.00174947
Phvul.002G155800.1	10.2358	14.1047	18.9228	56.3516	40.4519	45.8895	1.72707	0.000998722
Phvul.007G125500.1	13.3065	35.2617	22.2621	49.885	71.8227	113.045	1.72358	0.00856064
Phvul.011G050200.1	93.1458	153.136	122.442	465.593	408.646	342.493	1.72295	7.25144e-10
Phvul.008G194600.1	63.462	80.5981	66.7863	61.8943	227.026	404.052	1.71509	0.0338025
Phvul.010G009200.1	420.691	380.826	342.836	417.556	1135.95	2195.98	1.71175	0.0100234
Phvul.008G155000.1	146.372	176.308	138.025	206.007	464.784	838.323	1.71066	0.00427899
Phvul.002G155400.1	107.476	499.708	242.657	545.964	900.673	1335.27	1.71037	0.0174534
Phvul.008G273700.1	12.283	26.1944	21.149	105.313	54.4862	33.5777	1.70039	0.0242253
Phvul.006G187700.1	164.796	256.907	143.591	240.187	516.793	1078.96	1.69836	0.0123075
Phvul.004G135500.1	115.665	354.632	168.079	739.961	727.308	604.399	1.69791	0.000605136
Phvul.001G037900.1	936.576	2592.24	1651.85	4347.38	5697.11	6742.4	1.69606	0.000152991
Phvul.003G233400.1	534.309	603.479	561.005	646.657	1708.06	3146.23	1.69492	0.00694377
Phvul.009G095800.1	76.7685	308.288	174.757	621.715	586.965	603.279	1.69421	0.00256608
Phvul.007G109000.1	825.005	863.407	722.405	1271.14	2572.41	3937.55	1.6902	0.000276983
Phvul.009G132100.1	10.2358	15.1121	8.90484	28.6377	42.9285	39.174	1.68778	0.00499797
Phvul.002G022100.1	28.6602	58.4336	33.3931	77.5989	118.053	193.631	1.68736	0.00426131
Phvul.001G112500.1	128.971	207.54	175.871	253.12	566.326	830.489	1.68642	0.00185519
Phvul.002G032932.1	25.5895	62.4636	32.28	77.5989	120.53	190.274	1.68625	0.00740415
Phvul.001G259000.1	4825.16	7468.42	5552.17	14670.8	19029.7	23715.9	1.68584	2.16064e-09
Phvul.004G096500.1	75.7449	62.4636	71.2387	85.913	202.259	386.144	1.68514	0.0126993
Phvul.006G003300.1	567.063	355.639	515.367	826.798	1553.68	2223.96	1.67872	0.000234071
Phvul.001G013300.1	11.2594	16.1196	10.0179	35.1043	33.0219	52.6051	1.67812	0.00476948
Phvul.008G016600.1	172.985	152.129	134.686	419.403	507.712	542.84	1.67477	7.3601e-16
Phvul.009G152500.1	104.405	109.815	64.5601	205.083	285.64	400.694	1.67359	4.22443e-05
Phvul.008G043400.1	7.16506	22.1645	23.3752	66.5133	47.0563	53.7243	1.66954	0.00922839
Phvul.004G103900.1	606.983	802.959	660.071	624.486	2117.53	3837.93	1.66825	0.020072
Phvul.008G134800.1	134.089	170.264	169.192	153.35	478.818	873.02	1.66772	0.0209481
Phvul.001G173300.2	56.2969	108.807	62.3339	92.3796	195.655	435.391	1.66707	0.0297229
Phvul.008G089200.1	77.7921	104.778	101.293	135.798	302.151	462.253	1.66393	0.00305555
Phvul.003G012800.1	232.353	483.589	418.527	554.278	1148.34	1892.66	1.6638	0.004766
Phvul.004G068400.1	335.734	415.08	359.533	497.926	1056.7	1960.94	1.66227	0.00341272
Phvul.002G267800.1	357.229	758.63	543.195	920.101	1846.75	2479.15	1.66062	0.00113111
Phvul.003G023700.2	191.409	306.273	197.02	467.441	782.62	945.772	1.65934	2.21774e-05
Phvul.007G067800.1	333.687	336.497	260.467	410.165	946.904	1582.63	1.65872	0.00332504
Phvul.006G187500.1	2070.7	7344.5	3884.74	9889.24	13915.4	18172.3	1.65815	0.00329844
Phvul.002G271300.1	13.3065	54.4037	45.6373	72.0561	131.262	154.457	1.658	0.0246638
Phvul.011G147800.1	191.409	688.107	380.682	1285.92	1377.01	1309.53	1.65622	0.00140347
Phvul.009G090600.1	6.14148	11.0822	11.131	26.7901	28.8942	33.5777	1.65412	0.0103484
Phvul.011G030200.1	7.16506	25.1869	15.5835	39.7232	41.2774	70.5132	1.65381	0.0258907
Phvul.010G005900.1	310.145	1039.72	654.506	1362.6	2058.09	2886.56	1.65369	0.00395277
Phvul.002G027200.1	241.565	508.776	315.009	739.037	1156.59	1451.68	1.65114	0.000132446
Phvul.003G053900.1	876.184	1304.68	1007.36	1733.97	3017.38	5254.91	1.64987	0.000652609
Phvul.004G105800.1	60.3912	143.062	79.0304	205.083	283.163	398.455	1.64818	0.000982973
Phvul.001G218600.1	91.0986	150.114	87.9353	106.237	337.649	588.729	1.64811	0.0324332
Phvul.008G150813.1	53.2262	168.249	66.7863	135.798	337.649	430.914	1.64805	0.0287249
Phvul.001G006300.1	38.896	50.3738	16.6966	115.475	91.6359	126.476	1.64717	0.00180251
Phvul.008G042300.1	51.179	50.3738	38.9587	85.913	146.122	209.301	1.64697	0.000710304
Phvul.004G025000.2	124.877	278.064	178.097	243.882	604.301	965.919	1.64181	0.0136686
Phvul.007G190000.1	101.334	112.837	80.1435	120.093	306.278	492.473	1.64071	0.0097134
Phvul.011G006000.3	244.636	419.11	278.276	377.833	943.602	1611.73	1.63808	0.0102623
Phvul.002G112800.1	932.481	1559.57	1091.96	3095.64	3577.1	4478.15	1.63726	7.81494e-09
Phvul.003G109500.1	12.283	47.3514	24.4883	50.8088	81.7293	129.834	1.63689	0.0399315
Phvul.005G172900.1	90.075	69.5159	61.2208	113.627	194.004	379.428	1.63486	0.00602632
Phvul.003G277200.1	57.3205	94.7028	102.406	139.493	284.814	363.758	1.63075	0.00179958
Phvul.007G102900.1	602.889	1249.27	946.139	2620.81	2876.21	3151.83	1.62786	3.22983e-07
Phvul.008G264100.1	249.753	445.305	357.307	765.827	1064.13	1420.34	1.62645	9.08535e-06
Phvul.011G168000.1	6.14148	19.1421	15.5835	62.8181	33.8475	29.1007	1.62479	0.0434222
Phvul.003G146700.1	161.726	162.204	180.323	273.444	505.236	775.645	1.62329	0.000436125
Phvul.007G259500.1	97.2401	172.279	125.781	173.674	378.101	663.719	1.61932	0.0101983
Phvul.006G173900.2	195.504	489.634	307.217	1071.6	1088.07	887.571	1.61851	5.18165e-05
Phvul.006G205300.1	75.7449	108.807	79.0304	176.445	271.605	362.639	1.6184	5.30319e-05
Phvul.006G168600.1	27.6367	66.4935	16.6966	77.5989	113.1	149.98	1.61492	0.0282252
Phvul.006G176400.2	112.594	185.376	145.817	235.568	407.821	714.086	1.61176	0.00257458
Phvul.008G022000.1	545.568	1043.75	754.685	1601.86	2458.48	3070.12	1.6048	3.50364e-05
Phvul.009G111500.1	1895.67	2831.01	2193.93	2603.26	6829.76	11615.6	1.60469	0.00922839
Phvul.003G076000.1	292.744	232.727	310.556	557.049	787.573	1198.72	1.60467	1.3335e-05
Phvul.009G134650.1	11.2594	19.1421	16.6966	48.0374	51.184	43.651	1.60433	0.000988121
Phvul.005G111000.1	17.4009	65.486	38.9587	166.283	99.8913	104.091	1.60289	0.0152739
Phvul.010G000300.2	538.403	670.979	584.38	1011.56	1807.95	2630.25	1.60287	0.000100648
Phvul.004G102800.1	125.9	647.807	261.58	1298.86	1025.33	814.819	1.60012	0.0242135
Phvul.008G181900.1	192.433	223.66	166.966	286.377	581.186	898.763	1.59794	0.00162157
Phvul.008G175300.1	463.682	490.641	444.129	455.431	1377.84	2395.21	1.596	0.0166474
Phvul.010G005100.1	389.984	314.333	345.062	1611.1	1048.45	498.069	1.58974	0.00141795
Phvul.008G151126.1	67.5563	162.204	94.6139	136.722	293.895	546.197	1.5889	0.0284244
Phvul.005G135955.1	10.2358	10.0748	11.131	26.7901	37.1497	30.2199	1.5875	0.00864157
Phvul.005G095600.1	103.382	103.77	62.3339	436.032	290.593	82.825	1.58722	0.0380977
Phvul.003G035300.1	33.7781	32.2393	35.6194	56.3516	80.9037	169.008	1.58692	0.0106182
Phvul.002G238400.1	120.782	271.011	155.835	326.1	553.943	765.572	1.5863	0.00222061
Phvul.007G261000.1	376.677	494.671	375.116	481.298	1138.43	2103.08	1.57809	0.0108102
Phvul.005G158500.1	461.635	883.557	662.297	770.446	1883.08	3340.98	1.57802	0.0154023
Phvul.010G162600.1	1247.74	3521.13	2021.4	5090.12	6278.3	8815.27	1.57156	0.00125285
Phvul.006G108800.1	29.6838	50.3738	27.8276	133.027	95.7636	91.7791	1.56845	0.000317538
Phvul.005G070600.1	87.0043	100.748	83.4829	142.265	255.92	404.052	1.56227	0.00170863
Phvul.011G200400.1	326.522	556.127	392.926	682.685	1206.13	1875.87	1.56088	0.00126141
Phvul.007G127800.1	220.07	317.355	274.937	395.385	766.934	1232.3	1.55898	0.00215852
Phvul.004G151500.1	59.3676	46.3439	47.8635	65.5895	121.356	266.383	1.55838	0.0266876
Phvul.007G228500.1	28.6602	43.3215	26.7145	85.913	90.8103	114.164	1.55219	5.94172e-05
Phvul.005G061200.1	92.1222	101.755	100.179	115.475	302.151	444.345	1.5504	0.0105874
Phvul.003G101100.1	1251.84	2358.5	1603.98	2297.48	4787.35	8182.89	1.54982	0.00771174
Phvul.006G210400.1	325.498	619.598	360.646	676.219	1270.52	1875.87	1.54917	0.00301309
Phvul.002G275400.1	171.961	318.363	229.3	387.994	650.532	1067.77	1.54856	0.00255742
Phvul.001G067400.1	68.5799	86.643	71.2387	148.731	204.736	310.034	1.54765	0.000127015
Phvul.008G151413.1	72.6742	133.994	86.8222	144.112	274.908	439.868	1.54724	0.00813555
Phvul.006G116100.1	41.9668	119.89	83.4829	99.77	229.502	388.382	1.54713	0.0438796
Phvul.004G065900.2	203.692	270.004	176.984	505.316	628.242	754.379	1.53501	4.49105e-08
Phvul.011G089800.1	78.8157	198.473	130.233	225.406	386.357	568.582	1.53315	0.00772392
Phvul.009G174600.1	552.733	495.679	517.594	1382.92	1493.42	1646.43	1.52958	1.31029e-29
Phvul.L001078.1	279.437	399.968	377.343	454.508	939.474	1653.14	1.52739	0.00705183
Phvul.005G119100.1	91.0986	255.899	166.966	334.414	484.597	661.481	1.52554	0.00431903
Phvul.003G064700.1	45.0375	42.314	61.2208	72.9799	124.658	229.448	1.52167	0.0129374
Phvul.003G204400.1	57.3205	108.807	70.1256	102.541	187.399	388.382	1.51921	0.0293126
Phvul.001G234600.1	137.16	329.445	244.883	360.28	646.404	1030.84	1.51731	0.00980117
Phvul.003G247400.1	652.02	843.258	675.655	1366.29	1943.34	2898.87	1.51551	1.64902e-05
Phvul.008G177100.1	16.3773	10.0748	14.4704	38.7994	23.9409	54.8436	1.51505	0.0296326
Phvul.009G211000.1	296.838	671.987	402.944	1013.4	1360.5	1546.81	1.51468	0.000186833
Phvul.011G012500.1	289.673	511.798	357.307	544.116	1078.17	1688.96	1.51426	0.00490922
Phvul.003G128400.1	68.5799	74.5533	86.8222	352.89	232.805	69.3939	1.51232	0.040952
Phvul.003G260700.2	203.692	252.877	266.032	517.326	674.473	868.543	1.51108	9.09681e-08
Phvul.004G172300.1	319.357	545.045	379.569	1100.24	1110.36	1333.03	1.50958	2.54942e-08
Phvul.004G115600.1	11.2594	9.06729	10.0179	23.0949	33.0219	30.2199	1.50954	0.0184039
Phvul.008G151139.1	124.877	160.189	116.876	194.921	383.88	566.344	1.50889	0.00278665
Phvul.005G053900.1	324.475	488.626	329.479	497.926	1010.47	1740.44	1.50704	0.00771174
Phvul.001G114100.2	3180.26	4954.77	4089.55	6539.55	11021.1	17161.6	1.50602	0.00065198
Phvul.005G116600.1	190.386	228.697	212.603	254.044	630.719	906.598	1.50315	0.0068524
Phvul.007G267700.1	300.932	490.641	340.61	542.268	1005.52	1648.67	1.49677	0.00419867
Phvul.005G084500.1	1002.08	1795.32	1329.05	2451.75	3918.88	5252.67	1.4939	0.000248357
Phvul.006G124600.1	395.102	1054.83	653.392	1022.64	1869.87	3032.07	1.49379	0.0148302
Phvul.004G104100.1	1371.6	1062.89	1237.77	1296.09	3415.29	5536.96	1.48054	0.0137078
Phvul.007G011300.1	85.9807	148.099	115.763	139.493	284.814	550.674	1.4772	0.0267718
Phvul.005G173600.1	3334.82	6419.64	4715.11	5203.74	13099	21973.2	1.47686	0.0220885
Phvul.003G003100.1	167.867	448.327	336.158	448.041	960.938	1237.9	1.47444	0.015168
Phvul.005G058000.1	38.896	77.5757	47.8635	121.017	148.599	186.916	1.47039	0.00063808
Phvul.002G112600.1	35.8253	140.039	97.9532	161.664	242.711	354.804	1.47027	0.0355858
Phvul.006G153000.1	450.375	581.314	414.075	715.018	1258.96	2032.57	1.46996	0.0018633
Phvul.001G135200.1	404.314	518.85	405.17	701.161	1137.61	1841.18	1.46945	0.000791018
Phvul.008G214300.1	454.469	340.527	467.504	1854.06	1189.62	448.822	1.46843	0.0160682
Phvul.009G030600.1	437.069	933.931	650.053	1065.14	1787.31	2737.7	1.46749	0.00424559
Phvul.010G135300.1	228.258	540.007	353.967	727.951	1025.33	1347.59	1.46582	0.00131832
Phvul.003G218500.1	79.8392	195.45	109.084	336.262	376.45	346.97	1.46224	0.000524142
Phvul.007G106100.1	1914.09	2814.89	2138.27	5533.54	6231.24	7083.78	1.4565	3.65919e-11
Phvul.007G071900.1	138.183	275.041	144.704	356.585	525.049	649.169	1.4548	0.0011204
Phvul.011G016100.2	202.669	325.415	263.806	427.718	727.308	1014.05	1.453	0.000853265
Phvul.006G085800.1	971.377	3498.97	1955.73	5229.61	5847.36	6515.19	1.45288	0.00693147
Phvul.002G256900.1	65.5091	89.6654	71.2387	208.778	193.178	217.136	1.44835	1.70236e-09
Phvul.001G154700.1	1603.95	868.445	1283.41	1159.36	3342.65	5719.4	1.44431	0.0398845
Phvul.008G108900.1	37.8725	41.3065	23.3752	68.3609	73.4738	138.788	1.44377	0.00964979
Phvul.008G001000.1	808.628	1238.19	991.776	1999.09	2687.16	3574.91	1.44268	6.27532e-06
Phvul.006G067700.1	74.7213	205.525	104.632	335.338	353.335	358.162	1.44251	0.00229336
Phvul.007G207600.1	114.641	108.807	99.0663	203.235	299.674	373.832	1.44054	1.4541e-05
Phvul.001G076100.1	163.773	188.398	150.269	236.492	462.307	665.958	1.44032	0.00271155
Phvul.001G145600.1	296.838	477.544	436.337	554.278	1064.13	1667.69	1.44014	0.00547099
Phvul.004G007100.1	150.466	232.727	199.246	228.178	503.584	848.397	1.43907	0.017493
Phvul.001G232300.1	560.922	1023.6	716.839	902.549	2043.23	3288.38	1.43747	0.016352
Phvul.006G152800.1	4670.6	6619.12	5227.14	7571.43	13882.4	23263.8	1.43686	0.00344869
Phvul.008G181400.1	44.0139	152.129	77.9173	231.873	223.724	286.53	1.43563	0.0128104
Phvul.009G221000.1	25.5895	14.1047	14.4704	36.9518	35.4986	74.9902	1.43487	0.0422429
Phvul.003G247300.1	12.283	22.1645	18.9228	63.7419	42.103	38.0547	1.43364	0.0134011
Phvul.011G142300.1	3747.33	5427.28	4544.81	6908.15	12010.9	18106.2	1.43224	0.000945409
Phvul.001G221000.1	49.1318	66.4935	48.9766	67.4371	125.483	251.833	1.43038	0.0367231
Phvul.009G134700.1	21028.4	31319.4	24060.9	46675.7	67660.3	91563	1.43012	2.60994e-05
Phvul.001G160700.1	90.075	171.271	115.763	376.909	333.522	304.438	1.42786	1.5103e-05
Phvul.008G194300.2	294.791	667.957	509.802	988.462	1285.38	1680	1.42465	0.000742286
Phvul.002G140000.1	561.945	865.422	704.595	1590.78	1834.37	2290	1.42222	5.83375e-08
Phvul.008G242900.1	415.573	455.379	386.247	502.545	1104.58	1762.83	1.42202	0.00850959
Phvul.003G128500.1	31.731	85.6355	62.3339	189.378	166.761	124.237	1.41973	0.00566453
Phvul.002G329300.1	1544.58	2467.31	1905.64	2537.67	5069.69	8214.23	1.41872	0.00739353
Phvul.005G036900.1	4450.53	10255.1	6323.55	13515.1	18257	24418.8	1.41791	0.00119662
Phvul.010G017700.1	369.512	922.849	558.779	1061.44	1602.39	2277.69	1.41621	0.00589797
Phvul.008G184700.2	405.338	518.85	455.26	769.522	1234.19	1677.77	1.4157	0.000103386
Phvul.008G213800.1	47.0847	78.5832	58.9946	64.6657	167.586	260.787	1.41459	0.0475627
Phvul.009G234500.1	298.885	339.52	300.538	414.784	832.153	1256.93	1.41439	0.00370876
Phvul.004G136500.1	513.837	588.366	579.928	830.493	1423.25	2229.56	1.4139	0.00107526
Phvul.009G081700.1	89.0515	70.5234	95.727	221.711	227.026	229.448	1.41174	2.44879e-10
Phvul.009G022200.1	22.5188	27.2019	18.9228	39.7232	49.5329	94.0176	1.40721	0.0258907
Phvul.011G070900.1	229.282	312.318	276.05	240.187	686.856	1241.26	1.40646	0.0481133
Phvul.008G274800.1	807.605	1256.32	1009.59	1523.34	2547.64	4064.02	1.40403	0.00229854
Phvul.010G096300.1	848.548	1112.25	990.663	1413.41	2347.86	4050.59	1.40399	0.00269454
Phvul.010G067600.1	1682.77	2609.36	1922.33	4751.08	5391.66	6295.82	1.40322	1.1915e-08
Phvul.007G032800.1	336.758	592.396	429.658	632.8	1117.79	1834.46	1.39915	0.00758861
Phvul.003G271400.1	73.6978	267.989	170.305	505.316	410.298	433.152	1.39723	0.0133361
Phvul.001G140000.1	99.2873	213.585	165.853	219.863	413.6	625.665	1.39425	0.0169228
Phvul.005G103900.1	95.1929	142.054	79.0304	271.596	271.605	288.768	1.39236	4.70679e-06
Phvul.002G259900.1	30.7074	52.3888	45.6373	67.4371	96.5892	173.485	1.3867	0.0198574
Phvul.006G120800.1	543.521	1069.94	741.328	1352.44	2059.74	2745.54	1.38652	0.00112331
Phvul.003G214900.2	332.663	681.054	496.445	924.72	1329.13	1694.55	1.38621	0.000742286
Phvul.008G108000.1	147.396	182.353	149.156	254.044	422.681	571.94	1.38108	0.000611344
Phvul.008G095400.1	9866.29	21858.2	14693	33203.1	40438.7	47067	1.37878	0.000241327
Phvul.011G194501.1	18.4244	28.2093	14.4704	34.1805	49.5329	76.1095	1.37719	0.0379513
Phvul.008G219800.1	53.2262	45.3364	38.9587	98.8462	99.0658	158.934	1.3688	0.000639691
Phvul.003G210600.2	1552.77	3232.99	2049.23	5165.87	5787.92	6662.94	1.36584	8.52295e-05
Phvul.007G165800.2	31.731	44.329	48.9766	65.5895	99.0658	157.815	1.36415	0.0129318
Phvul.002G060000.1	50.1554	43.3215	40.0718	62.8181	127.134	154.457	1.36372	0.00969902
Phvul.009G254500.1	910.986	1138.45	1045.21	1362.6	2536.91	4058.42	1.36241	0.00426554
Phvul.001G112200.1	218.023	524.895	349.515	649.429	892.418	1265.88	1.36133	0.00508739
Phvul.002G177800.1	598.794	868.445	704.595	736.266	1686.6	3155.18	1.36057	0.0333236
Phvul.003G045600.1	113.617	340.527	224.847	525.64	600.999	616.71	1.36013	0.00500502
Phvul.005G085300.1	374.63	427.17	381.795	590.306	974.147	1470.7	1.35794	0.000982973
Phvul.009G132400.1	143.301	174.293	207.037	194.921	396.263	753.26	1.35687	0.0324121
Phvul.001G090900.1	15.3537	25.1869	8.90484	40.647	42.9285	43.651	1.35454	0.031612
Phvul.003G099100.2	495.413	436.237	471.956	701.161	1123.57	1765.07	1.35426	0.00109075
Phvul.011G188900.1	128.971	217.615	205.924	369.518	451.575	590.968	1.35307	0.000101349
Phvul.008G098300.1	508.719	574.262	576.588	580.144	1400.13	2254.18	1.35108	0.0201302
Phvul.006G171000.1	348.017	472.507	437.45	480.374	1098.8	1630.76	1.35108	0.0134184
Phvul.002G284700.1	144.325	149.107	140.251	251.273	356.637	496.95	1.34727	0.000105379
Phvul.002G289000.1	551.71	868.445	660.071	1136.27	1736.95	2416.48	1.34607	0.000579586
Phvul.009G234900.1	55.2733	48.3589	62.3339	100.694	137.041	184.677	1.3459	0.00061895
Phvul.009G149500.1	4806.73	3807.25	4376.73	9313.71	11215.1	12474.1	1.34508	4.79063e-13
Phvul.005G173700.1	7682.99	12174.3	10078.1	10142.4	24846.5	41016.3	1.34423	0.0287471
Phvul.007G134700.1	281.484	548.067	369.551	648.505	974.147	1416.98	1.34133	0.00349526
Phvul.002G145600.2	19.448	12.0897	24.4883	38.7994	43.7541	59.3206	1.34112	0.0195188
Phvul.008G233900.1	900.75	1163.64	994.003	1308.1	2501.41	3934.19	1.34003	0.00579523
Phvul.007G050300.1	35.8253	25.1869	22.2621	47.1136	75.1249	88.4213	1.33367	0.0109412
Phvul.011G189200.1	54.2497	68.5084	53.429	84.9892	154.378	204.824	1.33083	0.00737627
Phvul.006G023500.1	507.696	443.29	453.034	592.153	1090.55	1850.13	1.33077	0.00843029
Phvul.005G117900.1	32.7546	60.4486	48.9766	64.6657	122.181	171.246	1.32995	0.0282273
Phvul.007G197500.1	2834.29	3086.91	2924.13	4895.2	6959.37	10367.7	1.32891	7.73455e-05
Phvul.009G004400.1	9849.91	12875.6	10868.4	12818.6	27788	43760.7	1.32847	0.0120484
Phvul.009G053900.2	8331.94	12416.1	10930.7	28880.6	26640.4	23855.8	1.32522	4.49418e-10
Phvul.009G040500.1	61.4148	71.5308	71.2387	125.636	148.599	238.402	1.32452	0.000864377
Phvul.002G133600.1	493.366	875.497	540.969	1335.81	1565.24	1868.04	1.31976	4.80591e-05
Phvul.005G115800.1	1251.84	1590.81	1281.18	1511.33	3284.86	5484.36	1.31769	0.0186254
Phvul.002G054000.1	14.3301	30.2243	22.2621	55.4278	47.8818	63.7976	1.31754	0.0115139
Phvul.010G019900.1	72.6742	97.7252	72.3518	110.856	162.633	332.419	1.31636	0.0270219
Phvul.007G016600.1	116.688	256.907	162.513	521.021	422.681	388.382	1.31283	0.000943491
Phvul.009G137700.1	289.673	482.581	330.592	637.419	863.524	1240.14	1.31266	0.000813615
Phvul.003G031700.2	281.484	271.011	273.824	1064.21	696.763	289.887	1.31211	0.0224389
Phvul.010G008800.1	279.437	579.299	347.289	604.163	806.561	1580.39	1.30971	0.0204535
Phvul.007G173900.1	739.025	1206.96	900.502	1540.89	2312.36	3202.19	1.30927	0.000814399
Phvul.005G132600.1	85.9807	147.092	128.007	181.064	282.338	432.033	1.3088	0.00826046
Phvul.008G184800.1	851.618	1578.72	1147.61	3321.05	2973.63	2567.57	1.30856	1.61072e-05
Phvul.003G224550.1	18.4244	19.1421	16.6966	42.4946	42.103	50.3666	1.30842	0.0055268
Phvul.001G229100.1	125.9	124.927	93.5008	170.902	288.116	395.098	1.30822	0.0032054
Phvul.010G100700.1	204.716	331.46	290.52	426.794	644.753	975.992	1.30772	0.00299313
Phvul.007G246200.1	939.646	1758.05	1132.03	2236.51	3038.84	4203.93	1.30731	0.00110767
Phvul.008G225900.1	12.283	24.1794	16.6966	36.028	48.7074	47.0088	1.30697	0.0207667
Phvul.006G179800.1	514.861	698.181	644.488	767.675	1452.97	2373.94	1.30622	0.0106246
Phvul.010G021700.1	1152.55	2149.96	1435.91	2323.35	3776.06	5608.6	1.30486	0.00589797
Phvul.006G189000.1	154.561	207.54	178.097	286.377	451.575	597.683	1.30472	0.00065198
Phvul.005G173750.1	7977.78	12442.3	10154.9	10181.2	24284.3	40957	1.30263	0.0346997
Phvul.009G016000.1	379.748	485.604	332.818	677.143	969.194	1309.53	1.3018	0.000233422
Phvul.010G023900.1	141.254	161.196	138.025	142.265	372.322	570.821	1.29994	0.0425682
Phvul.011G176700.1	11.2594	31.2318	24.4883	47.1136	52.0095	66.0361	1.29927	0.0355858
Phvul.002G210500.1	53.2262	106.793	73.4649	86.8368	220.421	267.502	1.29817	0.0490156
Phvul.001G114800.1	1163.81	1535.39	1305.67	2970.93	3198.17	3671.16	1.29665	8.29276e-13
Phvul.007G018700.1	84.9571	114.852	55.6552	202.311	196.481	229.448	1.29403	0.000422822
Phvul.007G241800.1	178.103	248.847	193.68	403.699	493.678	623.426	1.29137	5.96424e-06
Phvul.002G163700.1	256.919	296.198	238.204	397.232	593.569	944.653	1.2891	0.00208299
Phvul.007G018600.1	372.583	563.179	430.772	562.592	1104.58	1672.17	1.28855	0.0124585
Phvul.003G274700.1	827.053	858.37	736.875	985.69	1903.71	3023.11	1.28707	0.00914574
Phvul.001G112400.1	831.147	1396.36	1095.3	1350.59	2706.97	4044.99	1.2858	0.0144198
Phvul.006G055200.1	1137.2	1329.87	1236.66	1781.08	3039.67	4190.5	1.28256	0.000830018
Phvul.004G114600.1	1061.45	1422.56	1297.88	1900.25	3005.82	4274.44	1.27928	0.000814399
Phvul.002G271904.1	111.57	98.7327	103.519	139.493	244.362	378.309	1.2782	0.0102692
Phvul.003G168800.1	704.223	2174.13	1381.36	2601.41	3316.23	4405.39	1.27693	0.017493
Phvul.001G029100.1	2639.81	2246.67	2481.11	3652.69	5560.89	8630.59	1.27608	0.000947038
Phvul.001G261800.2	2567.14	3228.96	2803.91	4519.21	6812.42	9496.89	1.27605	0.00023169
Phvul.001G209300.1	76.7685	175.301	143.591	237.416	312.057	408.529	1.2749	0.00683033
Phvul.009G230700.1	207.787	272.019	212.603	305.777	517.619	851.754	1.2734	0.0100699
Phvul.003G150400.1	2031.81	6753.12	3954.86	7336.79	10127.8	13286.7	1.27127	0.0277668
Phvul.004G046400.1	324.475	358.662	348.402	502.545	789.224	1198.72	1.27089	0.00163724
Phvul.009G122600.1	66.5327	209.555	124.668	206.007	329.394	432.033	1.27039	0.0450662
Phvul.008G012000.1	111.57	105.785	90.1615	215.245	239.409	288.768	1.26961	2.69856e-07
Phvul.008G055100.1	270.225	614.561	326.14	880.378	974.973	1058.82	1.26644	0.00192358
Phvul.008G210700.1	406.361	617.583	460.825	648.505	1164.02	1758.35	1.26553	0.00918553
Phvul.003G116300.1	1086.02	1533.38	1304.56	1849.44	3024.81	4546.42	1.26332	0.00290253
Phvul.005G077501.1	438.092	225.675	320.574	516.402	765.283	1080.08	1.26214	0.00526807
Phvul.006G177600.1	6494.61	9220.43	7771.7	15534.6	18323	22441.1	1.26121	1.2845e-07
Phvul.002G270200.1	61.4148	67.5009	54.5421	80.3703	148.599	210.42	1.25659	0.0173358
Phvul.002G139200.1	3820	6868.98	5109.15	8985.77	12552.5	16160.9	1.25473	0.00065198
Phvul.006G153100.1	9628.82	14975.1	11915.8	15799.7	28238.7	43100.3	1.25462	0.00835298
Phvul.006G192600.1	197.551	442.282	293.86	483.145	737.215	1006.21	1.25315	0.0115139
Phvul.007G276700.2	388.96	740.495	450.807	1220.33	1225.11	1306.17	1.2469	0.000101132
Phvul.011G002500.1	81.8864	96.7178	62.3339	104.389	154.378	314.511	1.24685	0.0443215
Phvul.004G160400.1	507.696	890.609	654.506	848.045	1533.87	2482.51	1.24432	0.0206057
Phvul.010G123200.1	1981.65	3018.4	2373.14	3583.41	5661.61	8180.65	1.24074	0.00246343
Phvul.009G066980.1	358.253	570.232	446.355	598.62	1093.85	1554.65	1.23941	0.00961677
Phvul.005G085400.1	47.0847	85.6355	53.429	96.9986	146.122	196.989	1.23776	0.0150513
Phvul.002G306200.1	4304.15	6566.73	4856.48	7510.46	11612.2	17921.5	1.23591	0.00404567
Phvul.010G098400.1	129.995	218.622	163.626	193.073	394.612	617.83	1.23356	0.0384215
Phvul.003G293800.1	256.919	473.514	304.991	481.298	801.607	1150.6	1.23206	0.0125171
Phvul.003G106700.1	470.847	1185.8	818.132	1350.59	1909.49	2553.02	1.2318	0.0129374
Phvul.009G260500.1	379.748	781.802	563.231	1070.68	1377.01	1602.78	1.23138	0.00101945
Phvul.001G135600.1	1573.24	1625.06	1625.13	2179.24	3679.47	5441.83	1.2281	0.00246254
Phvul.006G185900.1	562.969	1064.9	765.816	1183.38	1760.07	2660.47	1.22688	0.00820967
Phvul.011G127600.1	174.009	161.196	211.49	497.926	380.578	398.455	1.2254	1.32099e-07
Phvul.002G249800.1	1327.58	1314.76	1326.82	1296.09	2971.97	5006.44	1.22428	0.0366573
Phvul.009G166800.1	605.959	1685.51	897.162	2251.29	2570.76	2624.66	1.22353	0.00950545
Phvul.003G278300.1	122.83	272.019	191.454	332.567	433.413	601.041	1.22027	0.00902507
Phvul.001G088200.2	346.994	740.495	509.802	797.236	1260.61	1660.98	1.21884	0.0105379
Phvul.008G140700.1	128.971	133.994	119.102	134.874	281.512	472.326	1.21616	0.0438796
Phvul.005G064700.1	39.9196	50.3738	34.5062	85.913	83.3804	121.999	1.21478	0.00221504
Phvul.011G200300.2	112.594	193.436	173.644	315.938	312.883	484.638	1.21349	0.0011517
Phvul.002G103200.1	101.334	136.009	136.912	161.664	260.048	446.583	1.21257	0.022402
Phvul.008G158136.1	287.626	600.456	411.849	708.552	952.683	1347.59	1.2102	0.0070304
Phvul.005G068100.1	1357.27	1779.2	1371.35	1712.72	3342.65	5352.29	1.20696	0.0199105
Phvul.007G060800.1	738.001	1326.85	1004.02	1147.35	2291.72	3640.94	1.20584	0.0352839
Phvul.005G176100.2	340.852	356.647	342.836	375.985	757.853	1262.52	1.20314	0.0287471
Phvul.011G074800.1	63.462	70.5234	55.6552	93.3034	123.007	221.613	1.20255	0.0196817
Phvul.009G210680.1	52.2026	82.6131	66.7863	97.9224	154.378	211.54	1.19924	0.0129701
Phvul.003G162200.1	1079.88	1322.82	1185.46	3302.57	2713.58	2211.65	1.19748	7.69931e-08
Phvul.006G094500.1	1644.89	1855.77	1676.34	1927.96	3716.62	6226.43	1.1971	0.0208293
Phvul.008G099300.1	18.4244	15.1121	21.149	32.3329	52.0095	40.2932	1.19549	0.0342902
Phvul.004G158400.1	835.241	927.886	870.448	1298.86	2023.42	2709.72	1.19529	0.00048591
Phvul.009G052700.3	103.382	209.555	151.382	218.016	310.406	535.005	1.19398	0.0323876
Phvul.007G019100.1	1097.28	1420.54	1166.53	1391.24	2716.05	4319.21	1.19331	0.0202615
Phvul.011G168100.1	306.05	511.798	321.687	828.645	819.77	958.084	1.19273	4.39041e-05
Phvul.006G198300.1	323.451	285.116	369.551	389.842	686.031	1157.31	1.19048	0.0211282
Phvul.001G074200.1	27.6367	59.4411	54.5421	100.694	87.5081	135.43	1.18991	0.0180511
Phvul.011G134600.2	156.608	247.839	204.811	470.212	490.376	427.556	1.18854	2.09373e-06
Phvul.002G056700.1	2795.4	3885.84	3061.04	3367.24	7229.33	11607.8	1.18844	0.0342634
Phvul.002G134700.1	164.796	147.092	212.603	310.396	365.718	518.216	1.18671	0.000397108
Phvul.002G089700.1	32.7546	45.3364	31.1669	72.9799	86.6826	89.5405	1.18528	0.00156276
Phvul.009G101800.1	1772.84	4360.36	2633.61	6021.3	6443.4	7429.63	1.18217	0.00464248
Phvul.008G020200.1	730.836	695.159	713.5	757.513	1542.95	2551.91	1.1811	0.0293106
Phvul.002G218300.1	35.8253	91.6804	74.578	144.112	135.39	179.081	1.18096	0.0185708
Phvul.004G028300.1	30.7074	34.2542	33.3931	54.504	72.6483	96.2561	1.17853	0.00914642
Phvul.002G221200.1	7854.95	12276.1	9978.98	14223.7	22080.1	31750	1.1764	0.00405981
Phvul.009G227600.1	157.631	232.727	193.68	484.993	430.111	404.052	1.17573	6.73143e-07
Phvul.008G058300.1	1285.62	2089.51	1640.72	2138.59	3761.2	5423.92	1.17464	0.0121054
Phvul.005G044900.1	316.286	293.176	317.235	337.186	696.763	1058.82	1.17461	0.0261439
Phvul.001G109500.1	35.8253	52.3888	30.0538	60.9705	92.4614	114.164	1.1721	0.023259
Phvul.005G076300.2	1379.79	2045.18	1519.39	2869.31	3233.67	5036.66	1.17158	0.00053714
Phvul.006G174300.2	36.8489	38.2841	27.8276	54.504	66.0439	111.926	1.16646	0.0317844
Phvul.001G183300.1	251.801	393.923	263.806	415.708	656.311	969.276	1.16526	0.0118161
Phvul.007G135900.1	279.437	798.929	559.892	833.264	1271.34	1569.2	1.16489	0.0356671
Phvul.004G024900.1	2451.47	2633.54	2419.89	2921.04	5668.21	8232.13	1.16429	0.0115139
Phvul.006G022600.1	733.907	656.875	614.434	776.913	1349.77	2366.11	1.16341	0.0237112
Phvul.003G249200.1	249.753	415.08	303.878	703.933	722.355	740.948	1.16118	7.75446e-06
Phvul.003G283100.1	773.826	1066.92	960.609	1168.6	2025.9	3052.21	1.15671	0.0115284
Phvul.001G083800.5	677.61	807.996	646.714	1001.4	1575.97	2178.07	1.15667	0.00205121
Phvul.007G151300.1	813.746	1060.87	813.68	874.835	1969.76	3148.47	1.15633	0.0485418
Phvul.009G049900.1	783.039	1433.64	1029.62	1241.58	2387.49	3606.25	1.15604	0.0358818
Phvul.010G068300.1	534.309	908.744	618.886	911.787	1428.2	2249.71	1.15395	0.0176032
Phvul.007G254300.1	311.168	440.267	309.443	521.021	685.205	1156.19	1.1539	0.00816466
Phvul.010G121200.2	577.299	824.116	648.94	1241.58	1490.94	1831.1	1.15375	1.10162e-05
Phvul.007G196800.1	12112	20133.4	15767.1	24032.6	34598.7	47799	1.14841	0.00287309
Phvul.008G013200.1	531.238	651.837	602.19	626.334	1319.23	2012.42	1.14827	0.0321708
Phvul.006G150100.1	145.348	180.338	125.781	200.464	314.534	486.877	1.14779	0.0162404
Phvul.006G169300.1	169.914	58.4336	116.876	273.444	281.512	209.301	1.14772	0.0321731
Phvul.L001619.1	401.243	378.811	410.736	507.164	818.944	1312.89	1.14742	0.0103484
Phvul.011G212050.1	103.382	82.6131	86.8222	141.341	165.11	298.842	1.14619	0.0122714
Phvul.009G164300.1	320.381	344.557	350.628	619.867	778.492	848.397	1.14505	6.51686e-09
Phvul.002G254200.1	767.685	1611.96	1073.03	1664.68	2535.26	3424.93	1.14279	0.0153313
Phvul.006G194600.1	395.102	537.993	456.373	521.021	1050.1	1495.33	1.14156	0.0238752
Phvul.004G088300.1	35.8253	29.2168	21.149	49.885	58.6139	82.825	1.14128	0.027384
Phvul.008G170800.1	85.9807	111.83	79.0304	217.092	230.328	162.292	1.1403	0.000246874
Phvul.007G035800.1	32.7546	50.3738	47.8635	56.3516	98.2403	134.311	1.13827	0.0476602
Phvul.001G109200.1	410.456	999.417	631.13	1056.82	1561.11	1868.04	1.13588	0.0193564
Phvul.005G061160.1	1655.13	2581.16	1902.3	3095.64	4539.69	5833.57	1.1335	0.00160158
Phvul.009G221600.1	71.6506	119.89	63.447	129.331	196.481	233.925	1.13121	0.018693
Phvul.001G156500.1	250.777	222.652	221.508	294.691	462.307	763.333	1.12814	0.0160852
Phvul.007G158400.1	7847.79	12039.3	9099.63	15966.9	20802.2	26580.1	1.12789	0.00030466
Phvul.001G081632.1	96.2165	151.121	112.424	220.787	226.2	340.254	1.12671	0.00192165
Phvul.009G215600.1	2191.48	3569.49	2674.79	6105.37	6156.94	6141.36	1.12535	2.52001e-06
Phvul.003G173100.1	732.883	1550.51	1058.56	2164.45	2392.44	2729.87	1.12442	0.00190427
Phvul.011G059000.1	1187.35	2579.14	1765.38	2363.07	4057.57	5624.27	1.12247	0.0330736
Phvul.011G049500.1	394.078	544.037	426.319	638.343	947.729	1385.64	1.12225	0.00508506
Phvul.008G039600.1	78.8157	110.822	92.3877	143.188	167.586	304.438	1.12185	0.0183563
Phvul.001G126600.1	138.183	259.929	180.323	319.633	399.565	540.601	1.12153	0.00617616
Phvul.002G112500.1	1160.74	1644.2	1347.97	2209.72	2948.03	3873.75	1.12059	0.000333102
Phvul.004G144100.1	38.896	40.2991	52.3159	63.7419	105.67	116.403	1.12005	0.0152669
Phvul.007G047700.1	335.734	873.482	572.136	1113.17	1340.69	1416.98	1.11949	0.013083
Phvul.010G073500.1	31.731	53.3963	35.6194	93.3034	91.6359	77.2287	1.11852	0.0055747
Phvul.001G248700.1	47.0847	42.314	55.6552	72.0561	99.0658	144.384	1.11827	0.0177996
Phvul.005G173000.1	2063.54	2100.59	1857.77	3102.11	4159.94	5795.51	1.11637	0.000230479
Phvul.003G133100.1	1153.57	2403.84	1447.04	2933.98	3544.9	4366.22	1.11559	0.00491262
Phvul.007G045200.1	1474.98	1974.65	1561.69	2557.99	3615.9	4686.33	1.11557	0.000478472
Phvul.002G108600.1	1099.32	1605.92	1238.89	1894.71	2872.91	3767.42	1.11345	0.00233366
Phvul.006G035900.1	39.9196	35.2617	32.28	69.2847	80.0782	82.825	1.10838	0.00179341
Phvul.011G064200.1	642.808	1061.88	848.186	1196.32	1760.89	2547.43	1.1082	0.00852328
Phvul.005G065700.1	1888.5	2997.24	2349.76	3585.25	5063.91	6921.48	1.10553	0.00282403
Phvul.009G087400.2	259.989	489.634	326.14	488.688	782.62	1042.03	1.1039	0.0193529
Phvul.008G029400.1	101.334	86.643	114.65	121.017	208.864	321.227	1.10383	0.0367701
Phvul.010G063100.1	77.7921	86.643	86.8222	150.579	157.68	232.805	1.10275	0.000714496
Phvul.008G245600.1	168.891	279.071	202.585	274.367	445.796	677.15	1.10166	0.0292188
Phvul.009G147700.1	42.9904	73.5458	65.6732	157.045	138.692	94.0176	1.10045	0.0121633
Phvul.011G113400.1	723.671	1510.21	983.985	2165.38	2212.47	2519.45	1.09973	0.00195319
Phvul.L001629.1	85.9807	85.6355	75.6911	104.389	156.029	270.86	1.09955	0.0384215
Phvul.001G167300.1	161.726	173.286	149.156	195.845	317.836	519.335	1.09137	0.0281974
Phvul.005G171800.1	408.408	651.837	487.54	1360.75	1113.66	821.534	1.09077	0.00109093
Phvul.007G254200.1	278.414	319.37	339.497	400.004	660.439	931.222	1.08676	0.00964979
Phvul.006G127500.2	89.0515	143.062	119.102	146.884	223.724	376.07	1.086	0.0465524
Phvul.009G262900.1	746.19	1238.19	869.335	1429.11	2090.29	2538.47	1.08566	0.00307631
Phvul.003G284800.2	983.66	1845.7	1324.59	2215.26	2895.2	3699.14	1.0844	0.00416258
Phvul.001G031900.1	661.233	948.036	705.708	949.662	1515.71	2444.46	1.08424	0.0230176
Phvul.011G161000.1	92.1222	83.6206	121.328	133.027	213.817	283.172	1.08394	0.0174597
Phvul.003G070900.1	696.034	766.69	701.256	754.741	1523.14	2290	1.07749	0.0355858
Phvul.002G306100.1	1558.91	3019.41	2154.97	4746.46	4708.1	4745.65	1.07648	0.000546445
Phvul.006G092100.1	859.807	991.357	990.663	1182.46	1916.1	2895.52	1.07643	0.0108821
Phvul.003G109100.1	16526.7	25410.6	19114.2	26936	40158	61334.2	1.07285	0.0122272
Phvul.006G200350.1	416.597	400.976	397.378	607.858	847.838	1097.99	1.07084	0.000355154
Phvul.007G084000.1	42.9904	63.471	81.2566	123.789	114.751	155.577	1.07004	0.00890287
Phvul.001G052200.1	72.6742	66.4935	62.3339	90.532	131.262	201.466	1.06649	0.0259598
Phvul.002G107700.1	482.106	362.692	414.075	715.018	861.872	1059.94	1.06595	2.67499e-05
Phvul.004G024800.1	23.5423	50.3738	35.6194	71.1323	73.4738	85.0635	1.06501	0.0285029
Phvul.010G112500.1	474.941	647.807	557.665	891.463	1201.17	1409.14	1.05877	0.000143906
Phvul.003G295900.1	402.267	848.295	555.439	825.874	1195.39	1740.44	1.05813	0.0344548
Phvul.009G045000.1	1162.79	1426.59	1281.18	1595.4	2741.65	3718.17	1.05717	0.00914574
Phvul.007G181900.1	396.125	318.363	358.42	626.334	772.713	833.846	1.05692	4.19643e-07
Phvul.009G223800.1	22966.1	33556	27386.8	47085	57406.2	69953.5	1.05586	6.38749e-05
Phvul.005G083400.1	3406.47	3720.61	3508.51	6060.1	7408.47	8542.17	1.04918	1.9272e-08
Phvul.009G186300.1	530.214	1379.24	830.376	1741.36	1719.62	2207.17	1.04856	0.024779
Phvul.002G013800.1	87.0043	121.905	101.293	153.35	233.63	255.191	1.04816	0.00374651
Phvul.008G022925.1	19.448	30.2243	25.6014	54.504	52.8351	48.128	1.04813	0.0234717
Phvul.007G268800.1	195.504	170.264	163.626	302.081	352.509	440.987	1.04685	4.08744e-05
Phvul.010G148300.1	2447.38	3525.16	2737.12	3054.07	5754.07	9163.36	1.04492	0.0490933
Phvul.002G012200.1	1053.26	1501.14	1273.39	2538.59	2571.58	2788.07	1.04483	6.98959e-08
Phvul.005G061000.1	205.74	433.215	296.086	433.26	639.8	856.231	1.04422	0.0325425
Phvul.010G129100.1	2212.98	3966.44	2833.96	4228.21	6197.39	8161.62	1.04408	0.0109255
Phvul.007G190100.3	184.244	178.323	114.65	381.528	342.603	259.668	1.04351	0.00209867
Phvul.008G068700.1	115.665	177.316	128.007	199.54	244.362	425.318	1.04333	0.0295274
Phvul.010G135500.2	13102.8	23513.5	17060.6	24916.6	35501.1	50199.8	1.04319	0.0135271
Phvul.007G205901.1	2280.54	2511.64	2200.61	2705.8	4468.69	7234.88	1.04292	0.0233098
Phvul.008G287300.1	438.092	756.615	504.236	1031.88	1110.36	1355.42	1.04112	0.000920571
Phvul.003G123500.2	5574.42	11972.9	7800.64	12994.1	16973.3	22172.5	1.04049	0.0165622
Phvul.009G207300.1	478.012	460.417	519.82	622.639	1059.18	1316.25	1.03944	0.00510496
Phvul.001G260700.1	102.358	242.802	153.608	290.996	316.185	417.483	1.03735	0.0285195
Phvul.001G214400.1	1721.66	1917.23	1794.32	2282.7	3519.31	5331.02	1.03478	0.00974664
Phvul.002G264800.1	339.829	428.178	421.867	552.43	815.642	1068.89	1.03367	0.00313429
Phvul.001G186800.1	180.15	175.301	183.662	246.654	326.092	530.528	1.03127	0.0121175
Phvul.003G118900.1	962.165	1252.29	1055.22	1880.85	2093.59	2691.81	1.02726	1.23144e-05
Phvul.001G238900.1	271.249	291.161	244.883	378.756	530.002	737.59	1.02659	0.00359814
Phvul.001G090400.1	315.263	323.4	286.068	392.613	558.071	934.579	1.0264	0.0199017
Phvul.002G164700.1	1216.01	1078	1097.52	1242.51	2361.07	3300.69	1.02532	0.0257344
Phvul.001G123000.2	91.0986	68.5084	86.8222	193.997	171.714	134.311	1.02466	0.00112449
Phvul.003G118400.1	1119.8	2084.47	1532.75	2519.19	3071.04	4046.11	1.02432	0.00578739
Phvul.001G009100.1	3730.95	5645.9	4375.61	7462.43	8915.1	11576.5	1.02328	0.000503451
Phvul.005G036132.1	791.227	697.174	739.102	818.483	1471.95	2234.04	1.02196	0.0318471
Phvul.011G164601.1	719.577	896.654	748.006	1332.11	1396.83	2071.74	1.02114	0.00022195
Phvul.003G217900.1	299.909	455.379	458.599	514.554	799.131	1149.48	1.02041	0.0240267
Phvul.001G114000.1	104.405	131.979	96.8401	255.892	259.222	158.934	1.01823	0.00476948
Phvul.001G153200.1	103.382	156.159	90.1615	166.283	250.967	292.126	1.01788	0.0196817
Phvul.007G002500.1	725.718	1207.96	1016.26	1288.7	1901.24	2782.47	1.01735	0.0200514
Phvul.006G181500.1	320.381	466.462	311.669	557.973	706.669	960.322	1.01703	0.00429691
Phvul.002G021400.1	250.777	569.224	410.736	838.807	837.106	814.819	1.01697	0.00961677
Phvul.009G030500.1	100.311	96.7178	97.9532	145.036	170.063	283.172	1.01653	0.0136819
Phvul.002G269200.1	1378.76	1820.51	1482.66	2524.73	3061.13	3887.18	1.01642	9.1438e-05
Phvul.002G168300.1	720.6	990.35	896.049	2012.95	1806.3	1448.32	1.01513	1.95211e-05
Phvul.003G226900.1	1686.86	4530.62	2870.7	4611.59	6103.28	7649	1.01474	0.0485418
Phvul.011G067000.1	283.532	474.521	323.913	492.383	686.856	1006.21	1.0133	0.0217383
Phvul.009G178600.1	307.074	444.297	345.062	445.27	743.819	1025.24	1.01325	0.0235303
Phvul.003G244000.1	880.279	1046.77	971.74	1197.24	1864.91	2786.95	1.01243	0.0133358
Phvul.009G150800.1	368.489	464.447	417.414	534.878	807.386	1180.82	1.01208	0.0122272
Phvul.007G152700.2	180.15	178.323	191.454	233.72	343.428	532.766	1.01157	0.0191464
Phvul.007G101400.1	155.584	227.69	174.757	238.339	317.836	569.702	1.01071	0.0451385
Phvul.009G122800.1	99.2873	145.077	81.2566	173.674	199.783	284.291	1.01049	0.0179412
Phvul.006G001400.1	290.697	358.662	308.33	378.756	654.66	888.69	1.00418	0.0206724
Phvul.011G098500.1	1958.11	2334.32	1956.84	2550.6	4020.42	5962.28	1.00383	0.0143288
Phvul.009G229500.1	66.5327	119.89	85.7091	127.484	183.272	235.044	1.00153	0.0333428
Phvul.003G160900.1	1083.97	1136.43	1106.43	1826.34	2084.51	2746.66	1.00035	6.73221e-06
Phvul.011G022300.1	650.997	1046.77	709.048	38.7994	34.673	10.0733	-4.83051	1.0735e-28
Phvul.005G164300.1	26.6131	24.1794	21.149	4.61898	0	0	-3.93976	0.00181919
Phvul.007G136800.1	795.322	184.368	515.367	25.8663	37.1497	96.2561	-3.23699	7.89193e-06
Phvul.003G238800.1	229.282	67.5009	190.341	34.1805	18.1621	4.47703	-3.08921	0.000230479
Phvul.003G057901.1	34.8017	29.2168	58.9946	2.77139	9.90658	5.59628	-2.7294	0.000370793
Phvul.008G164100.1	46.0611	36.2692	32.28	11.0856	5.77884	2.23851	-2.55891	0.000389703
Phvul.004G177200.3	57.3205	26.1944	30.0538	2.77139	5.77884	11.1926	-2.55489	0.00206382
Phvul.011G083500.1	275.343	31.2318	185.888	19.3997	28.8942	39.174	-2.49614	0.00580375
Phvul.004G124900.1	81.8864	32.2393	74.578	1.84759	8.25548	26.8622	-2.3726	0.033857
Phvul.008G144100.1	189.362	129.964	170.305	51.7326	27.2431	20.1466	-2.2973	3.87336e-07
Phvul.011G015100.1	31.731	49.3664	43.4111	10.1618	11.5577	3.35777	-2.27684	0.000553068
Phvul.009G244600.1	150.466	120.897	138.025	38.7994	23.9409	22.3851	-2.26082	4.39181e-11
Phvul.011G183950.1	145.348	71.5308	94.6139	9.23796	16.511	41.4125	-2.23045	0.00215852
Phvul.002G276504.1	28.6602	37.2766	23.3752	5.54278	4.12774	10.0733	-2.21625	0.00221198
Phvul.006G078900.1	639.737	475.529	626.678	160.741	127.134	89.5405	-2.20206	1.29183e-14
Phvul.011G139100.1	1794.34	455.379	1243.34	141.341	264.175	368.235	-2.17533	0.000627439
Phvul.008G259100.1	105.429	50.3738	75.6911	19.3997	20.6387	11.1926	-2.1607	6.07849e-05
Phvul.010G124000.1	690.916	765.682	709.048	271.596	182.446	60.4399	-2.07114	0.000263515
Phvul.009G256900.1	157.631	41.3065	115.763	12.0093	24.7665	42.5318	-1.9962	0.0159479
Phvul.003G250600.1	111.57	54.4037	86.8222	23.0949	20.6387	21.2659	-1.95922	3.37336e-05
Phvul.002G099700.1	146.372	122.912	153.608	61.8943	28.8942	19.0274	-1.93848	0.000333102
Phvul.004G155100.1	442.187	132.987	308.33	49.885	66.0439	115.283	-1.93786	0.00195259
Phvul.006G178250.1	397.149	140.039	304.991	50.8088	80.0782	89.5405	-1.93525	0.000234071
Phvul.002G244900.1	486.2	409.036	458.599	136.722	123.007	111.926	-1.86194	3.93665e-25
Phvul.006G079100.1	54.2497	54.4037	63.447	16.6283	20.6387	10.0733	-1.83755	9.48555e-05
Phvul.009G197100.1	980.59	365.714	719.066	222.635	180.795	175.723	-1.83399	2.22854e-05
Phvul.006G078800.1	1627.49	1205.95	1416.98	509.935	437.541	247.356	-1.82908	3.57619e-08
Phvul.L001846.1	5682.92	2792.73	4787.46	1665.6	1296.11	780.122	-1.82524	1.53615e-05
Phvul.002G020200.1	471.87	82.6131	340.61	115.475	70.1716	68.2747	-1.81698	0.0186299
Phvul.003G181100.1	298.885	67.5009	169.192	65.5895	53.6606	34.697	-1.79561	0.0124858
Phvul.001G024400.1	53.2262	33.2467	67.8994	17.5521	23.1154	3.35777	-1.78764	0.0474844
Phvul.008G103600.1	267.154	119.89	180.323	24.0187	54.4862	89.5405	-1.76092	0.00832986
Phvul.010G120850.1	26.6131	46.3439	37.8456	12.0093	11.5577	8.95405	-1.75936	0.00333527
Phvul.008G178200.1	291.72	117.875	176.984	75.7513	47.0563	52.6051	-1.74165	0.000502928
Phvul.007G222500.1	248.73	225.675	241.544	56.3516	75.9504	85.0635	-1.72439	1.1183e-12
Phvul.002G242900.1	76.7685	57.4262	56.7683	18.4759	12.3832	27.9814	-1.72124	0.000742286
Phvul.005G108900.1	67.5563	43.3215	84.596	24.9425	21.4643	12.3118	-1.72035	0.00209867
Phvul.007G275700.1	232.353	292.168	257.127	16.6283	82.5548	138.788	-1.71907	0.0416133
Phvul.006G148200.1	334.711	145.077	221.508	109.932	78.4271	24.6236	-1.71479	0.0177128
Phvul.007G222900.1	119.759	142.054	166.966	60.0467	41.2774	29.1007	-1.70874	1.49127e-05
Phvul.004G111600.1	394.078	278.064	337.271	121.941	85.857	104.091	-1.6963	1.16888e-10
Phvul.L001946.1	892.562	408.028	664.524	183.835	217.945	210.42	-1.68242	2.78108e-06
Phvul.009G181500.1	299.909	86.643	244.883	84.0654	76.776	35.8162	-1.67864	0.015288
Phvul.005G174400.1	687.846	131.979	445.242	179.216	92.4614	124.237	-1.67617	0.0242135
Phvul.003G245200.1	857.76	252.877	599.963	278.063	178.318	81.7057	-1.6671	0.0199346
Phvul.011G210100.1	508.719	370.751	470.843	225.406	147.773	53.7243	-1.65845	0.00554429
Phvul.008G236800.1	191.409	185.376	150.269	88.6844	58.6139	20.1466	-1.64788	0.00915345
Phvul.003G245300.1	544.545	319.37	450.807	210.626	137.041	78.348	-1.62304	0.000739751
Phvul.007G220500.1	57.3205	34.2542	44.5242	20.3235	10.7321	13.4311	-1.61533	0.00581258
Phvul.005G046400.1	132.042	49.3664	92.3877	42.4946	32.1964	14.5503	-1.60863	0.0240267
Phvul.002G331800.1	63.462	38.2841	58.9946	20.3235	18.9876	13.4311	-1.59571	0.00185519
Phvul.008G189300.1	69.6034	36.2692	82.3698	13.8569	22.2898	26.8622	-1.5834	0.0106054
Phvul.005G151800.1	121.806	119.89	80.1435	21.2473	41.2774	45.8895	-1.57549	0.000864377
Phvul.L001668.1	121.806	138.024	154.722	66.5133	31.3708	41.4125	-1.57442	0.000131016
Phvul.001G172900.1	119.759	83.6206	120.215	34.1805	47.8818	25.7429	-1.57191	0.000160947
Phvul.006G148800.1	133.065	83.6206	141.364	63.7419	43.7541	12.3118	-1.57115	0.0389191
Phvul.002G092300.1	176.056	192.428	187.002	80.3703	80.0782	25.7429	-1.56826	0.00326258
Phvul.010G101500.1	740.048	126.942	460.825	188.454	151.075	109.687	-1.56271	0.0438796
Phvul.003G178800.1	40.9432	37.2766	40.0718	13.8569	14.0343	12.3118	-1.55117	0.00179001
Phvul.005G059000.1	32.7546	60.4486	41.1849	20.3235	19.8132	5.59628	-1.53596	0.0482554
Phvul.009G249700.1	248.73	98.7327	200.359	65.5895	78.4271	44.7703	-1.53158	0.00374651
Phvul.006G028100.1	57.3205	66.4935	30.0538	14.7807	16.511	22.3851	-1.53141	0.0120126
Phvul.002G100001.1	38.896	43.3215	25.6014	11.0856	18.1621	7.8348	-1.52003	0.0268558
Phvul.001G042200.1	78.8157	189.406	143.591	58.1992	50.3584	34.697	-1.51867	0.00356639
Phvul.001G238300.1	294.791	295.191	282.729	103.465	94.1125	114.164	-1.49109	7.4698e-16
Phvul.001G108200.2	568.087	362.692	456.373	181.988	155.203	157.815	-1.48635	6.78991e-09
Phvul.003G029700.1	176.056	94.7028	144.704	67.4371	54.4862	25.7429	-1.48449	0.00723972
Phvul.007G049700.1	26.6131	70.5234	54.5421	19.3997	18.1621	16.7889	-1.47851	0.0239075
Phvul.008G127374.1	66.5327	53.3963	50.0897	17.5521	17.3365	26.8622	-1.47821	0.00137115
Phvul.008G251001.1	516.908	144.069	382.908	124.712	108.147	142.146	-1.4779	0.0119614
Phvul.006G208600.1	37.8725	38.2841	50.0897	13.8569	18.9876	12.3118	-1.46673	0.00551937
Phvul.002G233800.1	5106.64	3180.6	4522.54	1354.29	1553.68	1748.28	-1.4602	5.03748e-09
Phvul.008G042700.1	36.8489	39.2916	32.28	12.0093	14.0343	13.4311	-1.45828	0.00581647
Phvul.001G050300.1	123.853	65.486	95.727	48.9612	32.1964	22.3851	-1.45429	0.00709401
Phvul.004G150500.1	1344.98	533.963	847.073	230.949	276.559	492.473	-1.44817	0.00680489
Phvul.005G042500.1	108.499	79.5907	93.5008	47.1136	32.1964	23.5044	-1.44537	0.000791018
Phvul.001G205300.1	277.39	96.7178	199.246	72.0561	70.9972	69.3939	-1.4318	0.00606181
Phvul.003G143400.2	782.015	683.069	722.405	319.633	317.011	185.797	-1.40807	7.18276e-07
Phvul.007G208000.1	262.036	167.241	192.567	106.237	87.5081	40.2932	-1.40395	0.00543022
Phvul.001G021700.1	121.806	64.4785	109.084	30.4853	34.673	47.0088	-1.40317	0.00278927
Phvul.003G253100.1	105.429	81.6056	90.1615	48.9612	32.1964	23.5044	-1.39728	0.00145684
Phvul.007G280700.2	2465.8	1823.53	2226.21	1182.46	861.047	444.345	-1.38832	0.00149494
Phvul.008G249900.1	33.7781	65.486	60.1077	30.4853	15.6854	14.5503	-1.38758	0.0364524
Phvul.010G152400.1	113.617	210.563	172.531	99.77	52.8351	38.0547	-1.37796	0.0160204
Phvul.001G244500.2	63.462	34.2542	70.1256	24.9425	20.6387	19.0274	-1.3722	0.0145803
Phvul.008G287500.1	4335.88	1704.65	3240.25	1682.23	1301.89	611.114	-1.36783	0.0202345
Phvul.006G070200.1	436.045	227.69	356.194	186.607	132.088	76.1095	-1.36633	0.00709401
Phvul.010G050500.1	1672.53	815.049	1404.74	632.8	480.469	410.767	-1.3522	0.000410902
Phvul.010G069400.2	1058.38	655.867	911.633	404.623	394.612	229.448	-1.35009	0.000158169
Phvul.011G135900.1	498.483	274.034	409.623	205.083	141.994	116.403	-1.34897	0.000679245
Phvul.010G063400.2	238.494	160.189	163.626	100.694	69.3461	50.3666	-1.34712	0.00130083
Phvul.003G078000.2	49.1318	46.3439	56.7683	26.7901	24.7665	7.8348	-1.33834	0.047556
Phvul.005G122200.1	140.23	59.4411	113.537	60.0467	37.9752	25.7429	-1.33423	0.0364221
Phvul.011G109700.1	3729.93	2830	3300.36	1812.49	1353.9	755.498	-1.32963	0.000822221
Phvul.005G025700.1	916.104	579.299	794.757	410.165	348.381	155.577	-1.32316	0.00633473
Phvul.002G005700.1	453.446	372.766	453.034	245.73	199.783	66.0361	-1.31943	0.026889
Phvul.002G201700.1	79.8392	54.4037	67.8994	21.2473	28.0686	32.4584	-1.31154	0.00268463
Phvul.010G019201.1	48.1083	53.3963	55.6552	12.9331	23.9409	26.8622	-1.30846	0.0107532
Phvul.008G200800.3	393.055	248.847	313.896	158.893	145.297	80.5865	-1.30831	0.0011204
Phvul.010G104700.1	37.8725	40.2991	43.4111	22.1711	10.7321	16.7889	-1.29846	0.0230176
Phvul.003G162800.1	73.6978	37.2766	46.7504	25.8663	25.592	12.3118	-1.29327	0.0492696
Phvul.011G075900.1	39.9196	66.4935	60.1077	26.7901	23.9409	16.7889	-1.29223	0.0125171
Phvul.010G057600.1	51.179	46.3439	57.8814	15.7045	17.3365	31.3392	-1.28972	0.0160368
Phvul.001G254300.1	61.4148	88.6579	92.3877	37.8756	28.0686	33.5777	-1.28696	0.00153517
Phvul.008G264500.1	89.0515	35.2617	69.0125	28.6377	23.9409	26.8622	-1.28384	0.0339851
Phvul.005G054400.1	183.221	174.293	184.775	81.2941	66.8694	74.9902	-1.2833	1.1915e-08
Phvul.009G196900.1	82.91	55.4112	54.5421	31.4091	28.8942	19.0274	-1.27209	0.00950545
Phvul.007G158600.1	475.965	206.533	395.152	187.531	147.773	110.806	-1.2705	0.00771016
Phvul.006G105200.1	338.805	152.129	245.996	93.3034	100.717	111.926	-1.26929	0.00256608
Phvul.003G158500.2	75.7449	77.5757	77.9173	32.3329	35.4986	27.9814	-1.26265	0.000227427
Phvul.007G023400.2	128.971	69.5159	122.442	37.8756	52.0095	43.651	-1.26143	0.00499144
Phvul.005G046350.1	129.995	69.5159	120.215	53.5802	44.5796	34.697	-1.26125	0.00680489
Phvul.010G088700.1	70.627	42.314	60.1077	27.7139	31.3708	12.3118	-1.26056	0.0451506
Phvul.004G011800.1	164.796	119.89	165.853	55.4278	71.8227	60.4399	-1.25901	4.79542e-05
Phvul.006G165100.1	45.0375	39.2916	54.5421	20.3235	20.6387	16.7889	-1.25623	0.00925708
Phvul.011G207100.1	621.313	235.75	418.527	257.739	164.284	111.926	-1.255	0.0347714
Phvul.010G014300.1	455.493	253.884	369.551	87.7606	143.645	221.613	-1.25478	0.0142173
Phvul.010G059500.1	96.2165	46.3439	66.7863	33.2567	37.1497	16.7889	-1.25173	0.0478017
Phvul.003G086500.1	603.912	247.839	537.63	264.206	179.97	138.788	-1.25166	0.0180056
Phvul.004G121666.1	190.386	207.54	161.4	87.7606	73.4738	73.8709	-1.25087	7.18276e-07
Phvul.006G079700.1	2866.02	1854.76	2631.38	927.491	1008.82	1166.27	-1.24504	3.80358e-07
Phvul.003G112800.1	240.541	235.75	203.698	130.255	108.972	47.0088	-1.24287	0.0119552
Phvul.006G139100.1	3551.82	1609.95	2913	1698.86	1153.29	561.867	-1.2416	0.0379432
Phvul.009G124100.1	2016.45	1162.63	1664.09	921.025	717.402	421.96	-1.23229	0.00405319
Phvul.004G134800.1	319.357	205.525	293.86	138.569	109.798	99.6139	-1.23213	8.64613e-05
Phvul.010G066600.1	283.532	171.271	289.407	116.398	100.717	99.6139	-1.23116	0.000245932
Phvul.007G267800.1	94.1694	76.5682	87.9353	48.9612	36.3241	24.6236	-1.22512	0.00425472
Phvul.001G266400.1	266.131	181.346	210.377	142.265	97.4147	41.4125	-1.22247	0.0435584
Phvul.003G042800.1	2496.51	1847.71	2110.45	976.453	856.094	962.561	-1.20784	1.95334e-11
Phvul.001G038500.1	38.896	42.314	34.5062	18.4759	14.0343	17.9081	-1.20733	0.0199491
Phvul.008G102300.1	83.9336	73.5458	92.3877	46.1898	28.8942	33.5777	-1.20156	0.00215472
Phvul.007G053800.1	592.653	341.535	518.707	184.759	218.77	229.448	-1.1991	0.000110715
Phvul.001G116300.1	340.852	139.032	261.58	144.112	101.542	77.2287	-1.1972	0.0278024
Phvul.003G294000.1	1284.59	632.695	1075.26	610.629	431.762	261.906	-1.19717	0.0174507
Phvul.005G162400.1	152.513	90.6729	115.763	41.5708	45.4052	70.5132	-1.19696	0.00744825
Phvul.010G114200.1	87.0043	50.3738	86.8222	48.0374	23.9409	25.7429	-1.19556	0.0438343
Phvul.005G130900.1	167.867	120.897	109.084	72.9799	61.0906	39.174	-1.19322	0.00535505
Phvul.003G248050.1	83.9336	95.7103	92.3877	46.1898	33.8475	39.174	-1.19295	0.000333253
Phvul.007G242300.2	771.779	503.738	613.321	278.986	294.721	255.191	-1.18701	1.11537e-06
Phvul.003G067700.1	309.121	167.241	243.77	133.95	109.798	72.7517	-1.1823	0.00711104
Phvul.008G083300.1	101.334	51.3813	80.1435	37.8756	35.4986	29.1007	-1.17916	0.0165697
Phvul.L005301.1	56.2969	74.5533	74.578	28.6377	33.8475	27.9814	-1.17685	0.00295478
Phvul.006G048600.1	75.7449	62.4636	70.1256	26.7901	45.4052	19.0274	-1.17503	0.0296879
Phvul.006G011220.1	64.4855	37.2766	54.5421	24.0187	24.7665	20.1466	-1.17437	0.02211
Phvul.005G125500.1	1486.24	772.735	1076.37	447.117	525.874	508.143	-1.1711	0.00030466
Phvul.011G098800.1	671.468	450.342	524.272	233.72	253.443	247.356	-1.16409	7.03774e-07
Phvul.009G142800.1	1544.58	1087.07	1389.15	818.483	643.928	335.777	-1.15995	0.00820306
Phvul.008G034100.1	364.394	158.174	330.592	138.569	125.483	117.522	-1.15979	0.0103455
Phvul.007G184300.1	316.286	303.25	322.8	128.408	159.331	133.192	-1.1587	1.35326e-09
Phvul.003G264200.1	1725.76	904.714	1354.65	579.22	634.021	574.179	-1.15645	0.000231049
Phvul.006G086100.1	1287.66	1370.17	1430.34	686.381	652.183	494.711	-1.15526	1.36835e-09
Phvul.001G153600.2	158.655	193.436	164.74	99.77	76.776	54.8436	-1.15374	0.000867503
Phvul.003G082300.1	2577.37	1291.59	1945.71	830.493	875.081	908.836	-1.15327	0.000410902
Phvul.007G094000.1	528.167	421.125	441.903	204.159	197.306	226.09	-1.151	1.33065e-09
Phvul.L005901.1	51.179	33.2467	41.1849	22.1711	16.511	17.9081	-1.15091	0.0339456
Phvul.001G085900.1	177.079	89.6654	124.668	65.5895	61.0906	50.3666	-1.14135	0.00922839
Phvul.008G290300.1	45.0375	38.2841	45.6373	20.3235	25.592	12.3118	-1.12688	0.0465524
Phvul.002G107100.2	461.635	297.206	407.396	211.549	207.213	114.164	-1.12624	0.00452012
Phvul.003G295200.1	64.4855	49.3664	54.5421	25.8663	25.592	25.7429	-1.12537	0.00735784
Phvul.010G011900.1	267.154	133.994	211.49	129.331	89.9848	61.5591	-1.12178	0.0311399
Phvul.001G021800.1	112.594	88.6579	132.459	64.6657	55.3117	32.4584	-1.12077	0.0137062
Phvul.010G031100.1	451.399	199.48	327.253	103.465	133.739	213.778	-1.11962	0.0395198
Phvul.001G054500.1	90.075	60.4486	103.519	54.504	25.592	36.9355	-1.11948	0.0441608
Phvul.006G180900.1	91.0986	91.6804	83.4829	47.1136	35.4986	40.2932	-1.11843	0.000678147
Phvul.004G155900.1	165.82	240.787	179.21	96.9986	81.7293	91.7791	-1.11716	0.000125491
Phvul.001G076700.1	14968.8	8278.44	11614.1	5064.25	5030.89	6008.17	-1.11433	0.000143105
Phvul.008G268100.1	196.527	147.092	188.115	84.9892	85.0315	76.1095	-1.10779	2.73307e-05
Phvul.003G183100.1	162.749	157.166	155.835	45.266	92.4614	83.9443	-1.10189	0.0061616
Phvul.003G206000.1	593.676	440.267	515.367	187.531	243.537	293.245	-1.09903	7.93539e-05
Phvul.002G025200.1	53.2262	93.6953	76.8042	43.4184	37.9752	22.3851	-1.09893	0.0432959
Phvul.003G159400.1	159.678	191.421	178.097	110.856	83.3804	53.7243	-1.08782	0.00562261
Phvul.003G152900.1	121.806	87.6505	138.025	69.2847	51.184	42.5318	-1.08652	0.00914574
Phvul.004G166700.1	51.179	46.3439	58.9946	29.5615	24.7665	19.0274	-1.08282	0.0206057
Phvul.006G170200.1	2490.37	2705.07	2635.83	1600.94	1284.55	821.534	-1.07839	0.000665032
Phvul.008G169000.2	251.801	164.219	188.115	112.703	96.5892	76.1095	-1.07827	0.00159959
Phvul.006G013900.1	144.325	161.196	145.817	99.77	77.6015	35.8162	-1.07536	0.0407136
Phvul.005G066200.1	102.358	87.6505	139.138	62.8181	46.2307	47.0088	-1.07375	0.00679437
Phvul.007G183300.1	571.158	465.454	568.797	323.329	271.605	170.127	-1.06652	0.0016162
Phvul.005G023600.2	205.74	216.607	253.788	141.341	127.96	52.6051	-1.06516	0.0410431
Phvul.001G076750.1	11464.1	6705.76	9074.03	4045.3	4105.45	4877.72	-1.06435	0.000111414
Phvul.008G130100.2	99.2873	105.785	92.3877	63.7419	43.7541	34.697	-1.05928	0.00823813
Phvul.003G108300.1	115.665	99.7402	129.12	55.4278	75.1249	33.5777	-1.05793	0.0242125
Phvul.008G069400.1	263.06	149.107	156.948	124.712	83.3804	66.0361	-1.05165	0.0326
Phvul.011G060400.1	238.494	115.86	133.573	93.3034	72.6483	69.3939	-1.05127	0.0288841
Phvul.003G023101.1	175.032	194.443	164.74	90.532	90.8103	76.1095	-1.04907	1.26986e-05
Phvul.011G109600.1	6084.16	3846.55	5008.97	2922.89	2507.19	1790.81	-1.04865	0.000993104
Phvul.008G001200.1	451.399	366.721	361.759	266.053	176.667	127.595	-1.04666	0.00731618
Phvul.005G053200.1	239.518	229.705	250.449	158.893	118.053	70.5132	-1.04575	0.0111589
Phvul.005G045100.1	3503.71	2414.92	2998.7	1518.72	1511.58	1299.46	-1.04195	9.73543e-07
Phvul.005G021900.1	283.532	211.57	234.865	153.35	138.692	61.5591	-1.0409	0.0370479
Phvul.006G142900.1	5371.75	4769.39	5287.25	3566.78	2566.63	1403.55	-1.0333	0.0169694
Phvul.007G058400.2	1464.74	918.819	1188.8	780.608	648.881	317.869	-1.03073	0.0333119
Phvul.005G184500.1	463.682	411.05	488.653	280.834	219.596	165.65	-1.03054	0.000368775
Phvul.006G123600.1	387.937	198.473	300.538	146.884	137.867	149.98	-1.02919	0.00510496
Phvul.008G277466.1	189.362	159.181	149.156	88.6844	62.7417	95.1368	-1.02069	0.00128704
Phvul.009G059700.1	803.51	412.058	672.315	382.452	295.546	257.429	-1.01222	0.0100369
Phvul.010G147600.1	1059.41	442.282	755.798	370.442	402.042	346.97	-1.01148	0.0190421
Phvul.009G099500.1	95.1929	126.942	106.858	65.5895	49.5329	48.128	-1.00943	0.00341272
Phvul.002G251800.1	538.403	336.497	542.082	334.414	201.434	167.889	-1.00838	0.0253514
Phvul.001G059100.1	183.221	113.845	161.4	105.313	65.2183	57.0821	-1.00728	0.0290655
Phvul.010G152700.1	490.295	267.989	411.849	254.044	202.259	125.357	-1.00607	0.0321544
Phvul.005G012400.1	212.905	148.099	195.906	90.532	94.1125	92.8983	-1.00395	0.000323003
Phvul.009G156600.1	418.644	253.884	358.42	186.607	176.667	151.1	-1.00112	0.0011204

## Sheet: DE_PHR-L7-Ox
Supplementary Table S1: Differentially regulated genes in PvPHR-L7-Ox roots bearing nodule primordia
GeneID	PHR-L7-Ox_OPi1	PHR-L7-Ox_OPi2	PHR-L7-Ox_OPi3	PHR-L7-Ox_LPi1	PHR-L7-Ox_LPi2	PHR-L7-Ox_LPi3	log2FoldChange	padj
Phvul.011G199600.1	0	0	0	44.9163	33.6453	34.7246	7.77135	6.3202e-09
Phvul.011G131100.1	0.876745	0	1.83834	40.1882	49.3464	32.9439	5.44735	4.61781e-08
Phvul.002G189000.1	9.6442	25.5995	22.9793	645.376	828.796	740.792	5.27234	3.65823e-114
Phvul.010G009000.2	0	3.07193	0	28.3682	33.6453	30.2728	5.02195	1.10784e-06
Phvul.004G044301.1	2.63024	3.07193	5.51503	146.569	107.665	109.516	5.01458	2.7783e-23
Phvul.002G058900.1	2.63024	22.5275	11.9492	366.422	375.706	402.45	4.9599	3.02192e-12
Phvul.004G155000.1	5.26047	22.5275	8.27254	320.324	370.098	348.137	4.8687	4.77879e-20
Phvul.003G183000.1	2.63024	0	0	24.8222	23.5517	27.6016	4.77334	8.40319e-06
Phvul.004G076100.3	8.76745	5.11989	14.7067	204.487	217.573	246.634	4.53253	7.86304e-43
Phvul.007G027800.1	2.63024	4.09591	0.919171	82.7405	48.2249	37.3958	4.47712	4.55828e-11
Phvul.008G201700.1	21.0419	64.5106	34.0093	648.922	983.564	812.913	4.36043	2.01209e-19
Phvul.010G055800.3	11.3977	4.09591	7.35337	91.0146	158.133	193.211	4.25603	1.65825e-24
Phvul.011G143000.1	2.63024	4.09591	1.83834	67.3744	47.1034	45.4091	4.23739	2.3962e-11
Phvul.002G323700.2	6.13722	8.19183	4.59586	115.837	105.422	101.503	4.10307	2.51838e-22
Phvul.011G061400.1	2.63024	18.4316	5.51503	154.843	153.647	140.679	4.09994	9.11954e-09
Phvul.003G252500.1	42.9605	30.7193	48.7161	593.368	845.618	560.936	4.02127	1.69415e-84
Phvul.004G073100.2	0	47.103	21.1409	391.244	285.985	365.054	3.93501	0.0205807
Phvul.004G012801.1	5.26047	24.5755	19.3026	267.134	227.667	234.169	3.9181	4.77666e-40
Phvul.011G150400.1	14.9047	10.2398	14.7067	180.847	232.153	179.856	3.88311	3.29291e-37
Phvul.005G177601.1	11.3977	32.7673	27.5751	323.87	376.827	306.289	3.83032	5.33137e-53
Phvul.003G064500.1	31.5628	55.2948	46.8777	416.067	568.606	879.691	3.80534	5.22806e-20
Phvul.011G200200.1	1.75349	4.09591	8.27254	47.2803	58.3185	89.9279	3.80439	3.70037e-12
Phvul.004G007750.1	0.876745	12.2877	11.0301	119.383	114.394	97.0509	3.80417	1.31661e-19
Phvul.004G155100.1	17.5349	22.5275	22.9793	338.054	273.648	259.099	3.79069	9.99331e-52
Phvul.009G066300.1	108.716	111.614	113.058	1458.6	1591.42	1479.8	3.76448	1.77081e-220
Phvul.011G074700.1	7.89071	5.11989	2.75751	68.5564	81.8702	64.107	3.75455	1.67583e-14
Phvul.010G026100.1	78.0303	120.829	88.2404	1273.02	1196.65	1163.72	3.67093	7.67243e-155
Phvul.006G071200.2	4.38373	12.2877	5.51503	81.5585	105.422	89.0375	3.66831	1.07423e-17
Phvul.005G038500.1	5.26047	4.09591	2.75751	40.1882	44.8604	68.5589	3.66786	2.37598e-10
Phvul.011G016200.1	20.1651	18.4316	22.9793	178.483	211.965	372.177	3.63341	1.97103e-32
Phvul.010G072000.1	15.7814	4.09591	11.0301	99.2886	114.394	167.391	3.60236	1.27295e-20
Phvul.006G079600.1	52.6047	77.8223	66.1803	661.924	835.525	824.487	3.57106	5.48129e-103
Phvul.001G124800.1	140.279	150.525	160.855	1511.79	2004.14	1541.24	3.48524	8.7634e-152
Phvul.001G124700.1	13.1512	16.3837	27.5751	205.669	225.423	208.348	3.48473	3.08726e-37
Phvul.008G023800.1	16.6582	47.103	37.686	269.498	395.893	460.324	3.47826	3.12698e-13
Phvul.010G155300.1	12.2744	12.2877	10.1109	99.2886	70.6551	203.896	3.4391	3.81619e-16
Phvul.004G009936.1	7.01396	7.16785	2.75751	72.1024	52.711	57.8744	3.43468	6.8067e-12
Phvul.010G007700.1	11.3977	15.3597	4.59586	114.655	102.057	108.626	3.39001	1.26059e-19
Phvul.004G009800.1	8.76745	4.09591	12.8684	99.2886	86.3563	76.5723	3.32765	7.44748e-16
Phvul.007G113700.1	56.1117	91.1341	68.9378	544.905	574.213	999.891	3.2965	5.24296e-19
Phvul.001G133601.1	36.8233	50.1749	46.8777	466.893	410.473	425.599	3.28874	6.63292e-70
Phvul.003G122400.1	441.88	467.958	466.939	4124.02	4349.22	4571.19	3.24512	0
Phvul.003G286300.1	9.6442	15.3597	10.1109	61.4644	170.47	92.599	3.21841	3.97411e-14
Phvul.010G028700.1	135.895	261.114	201.299	1929.04	1743.95	1810.13	3.19817	1.24995e-32
Phvul.004G050550.1	16.6582	23.5515	35.8477	270.68	231.031	177.185	3.15653	2.51367e-30
Phvul.001G210400.1	32.4396	35.8392	22.9793	179.665	207.479	421.148	3.15528	1.58824e-24
Phvul.006G196900.1	106.086	132.093	123.169	939.696	939.825	1316.87	3.15002	4.0963e-91
Phvul.005G075400.1	115.73	79.8703	81.8062	960.972	714.402	787.982	3.14415	2.06385e-82
Phvul.003G140800.1	203.405	103.422	153.502	1446.78	1213.47	1337.34	3.11577	8.82398e-28
Phvul.L007143.1	4.38373	5.11989	2.75751	28.3682	33.6453	40.9573	3.0832	7.98296e-07
Phvul.009G046500.1	99.0722	135.165	119.492	760.031	694.215	1535.01	3.08038	6.38777e-13
Phvul.010G140900.1	733.836	574.452	636.067	4908.88	5470.73	6075.03	3.07994	1.55106e-196
Phvul.010G083700.1	71.8931	91.1341	84.5638	568.545	485.614	1023.93	3.07121	1.24965e-16
Phvul.007G249100.1	49.9745	77.8223	63.4228	621.736	505.801	471.899	3.07053	9.05543e-64
Phvul.004G005600.1	14.0279	30.7193	19.3026	205.669	137.946	182.527	3.05552	8.08584e-25
Phvul.008G129700.1	19.2884	13.3117	19.3026	117.019	124.488	184.308	3.03382	2.75973e-21
Phvul.011G149700.1	12.2744	7.16785	13.7876	67.3744	104.3	93.4894	2.98596	1.92102e-14
Phvul.002G246000.1	14.9047	10.2398	6.4342	56.7363	80.7487	106.845	2.95238	2.92117e-12
Phvul.010G141050.1	1185.36	926.7	1009.25	7367.45	7741.78	8975.87	2.94714	6.60094e-189
Phvul.010G085600.1	2.63024	3.07193	6.4342	23.6401	39.2528	30.2728	2.93845	7.47763e-06
Phvul.006G176500.1	27.1791	28.6714	6.4342	134.749	173.834	158.487	2.91365	1.97742e-18
Phvul.004G009041.1	12.2744	18.4316	9.19171	120.565	97.5714	79.2434	2.90595	2.52454e-15
Phvul.001G258200.2	81.5373	125.949	101.109	591.004	306.172	1392.55	2.89234	3.42957e-05
Phvul.004G002800.1	50.8512	39.9352	37.686	368.786	243.368	341.904	2.8892	1.85684e-38
Phvul.003G095000.1	15.7814	26.6234	27.5751	122.929	174.956	210.129	2.87237	8.83396e-22
Phvul.002G033300.1	76.2768	75.7744	96.513	556.725	606.737	656.207	2.8722	1.68907e-76
Phvul.002G269500.1	78.9071	53.2469	86.4021	491.715	589.914	518.198	2.86394	7.31738e-62
Phvul.004G066125.1	2.63024	7.16785	11.9492	85.1045	29.1593	38.2861	2.81122	1.4272e-06
Phvul.005G054200.1	61.3722	59.3907	79.9679	439.707	472.156	493.268	2.80642	3.67816e-62
Phvul.002G280400.1	26.3024	60.4147	49.6352	199.759	225.423	514.637	2.78867	3.70796e-06
Phvul.002G127100.1	25.4256	39.9352	34.9285	228.127	233.274	225.265	2.78438	5.75218e-34
Phvul.004G154900.1	21.9186	32.7673	39.5244	228.127	189.535	227.046	2.78059	1.26382e-29
Phvul.001G023000.1	28.9326	43.0071	35.8477	239.947	237.76	254.647	2.77402	4.7265e-36
Phvul.002G093000.1	5.26047	7.16785	9.19171	36.6422	32.5238	74.7915	2.74966	3.89502e-07
Phvul.005G075300.1	10.5209	3.07193	4.59586	52.0083	39.2528	32.0535	2.73077	1.33463e-06
Phvul.010G107400.1	234.968	444.407	364.911	1722.18	1994.04	3167.96	2.72156	6.0498e-12
Phvul.008G001500.1	37.7	36.8632	34.0093	234.037	246.732	229.717	2.70954	1.16213e-35
Phvul.004G008250.1	4.38373	5.11989	7.35337	56.7363	29.1593	24.9305	2.70785	7.27228e-06
Phvul.010G027300.1	200.775	225.275	231.631	1654.81	1398.52	1232.28	2.70366	1.08423e-100
Phvul.010G019201.1	10.5209	20.4796	15.6259	92.1966	95.3283	106.845	2.67495	6.31996e-15
Phvul.004G070500.2	17.5349	27.6474	28.4943	154.843	158.133	151.364	2.66312	1.05584e-22
Phvul.004G009136.1	9.6442	9.2158	7.35337	54.3723	56.0755	51.6418	2.62754	5.06664e-09
Phvul.008G140800.1	343.684	418.807	383.294	2263.54	2625.45	2172.52	2.62519	1.50144e-134
Phvul.004G129400.1	47.3442	88.0621	47.7969	273.044	312.901	540.458	2.62457	9.92601e-09
Phvul.005G054100.1	131.512	140.285	169.128	865.229	865.806	977.632	2.62022	3.72126e-89
Phvul.005G133650.1	7.01396	3.07193	13.7876	41.3703	60.5615	46.2995	2.61793	3.08148e-07
Phvul.008G142713.1	7.89071	15.3597	13.7876	78.0125	70.6551	75.6819	2.61125	1.49162e-11
Phvul.004G009101.1	7.89071	4.09591	2.75751	28.3682	30.2808	32.0535	2.60925	2.97727e-05
Phvul.001G185700.1	18.4116	48.127	47.7969	167.845	174.956	348.137	2.59957	8.83549e-06
Phvul.004G009521.1	6.13722	27.6474	18.3834	109.927	107.665	93.4894	2.59648	3.40395e-12
Phvul.011G194800.1	19.2884	18.4316	19.3026	125.293	112.151	106.845	2.59067	1.98303e-17
Phvul.010G001600.2	21.0419	14.3357	25.7368	124.111	131.217	109.516	2.56623	3.48912e-17
Phvul.008G228100.1	102.579	204.796	146.148	620.554	724.495	1323.99	2.55865	1.23345e-07
Phvul.004G016532.1	22.7954	21.5035	12.8684	125.293	107.665	103.284	2.55511	8.3117e-16
Phvul.011G178800.1	81.5373	81.9183	119.492	469.257	622.438	560.046	2.54451	1.25081e-48
Phvul.002G165800.1	4.38373	4.09591	8.27254	30.7322	42.6174	24.9305	2.54226	2.50843e-05
Phvul.001G055000.1	21.0419	24.5755	34.0093	125.293	179.442	157.596	2.5394	1.46214e-19
Phvul.004G021200.1	1419.45	1466.34	1445.86	8035.29	8087.21	8863.69	2.52862	1.46211e-263
Phvul.010G141200.2	716.301	592.883	680.187	3570.84	3637.06	4249.76	2.52512	1.60212e-145
Phvul.004G023132.1	606.708	632.819	572.644	3803.7	3171.63	3421.71	2.52072	9.95642e-164
Phvul.004G002300.2	3.50698	11.2638	7.35337	44.9163	39.2528	40.0669	2.51107	1.90674e-06
Phvul.004G049500.1	2.63024	19.4556	7.35337	57.9184	43.7389	61.4359	2.50414	1.52569e-06
Phvul.004G009821.1	10.5209	6.14387	17.4643	61.4644	63.9261	68.5589	2.49586	3.18788e-09
Phvul.002G117700.1	1494.85	1639.39	1545.13	8862.69	8821.8	8611.71	2.49098	2.12056e-280
Phvul.001G135200.1	379.631	454.646	395.244	2051.96	1542.08	3310.42	2.48992	2.61179e-12
Phvul.008G140700.1	179.733	230.395	187.511	1053.17	1276.28	996.33	2.47894	6.18353e-77
Phvul.001G039800.1	281.435	431.095	352.043	1456.23	1549.93	2821.6	2.4534	3.97211e-10
Phvul.001G108101.1	727.698	726.001	794.164	3873.44	4258.37	4167.85	2.45195	2.0576e-198
Phvul.002G231400.1	209.542	414.711	318.952	1390.04	1387.31	2292.72	2.42735	8.70425e-10
Phvul.010G125300.1	113.977	200.7	152.582	672.562	642.625	1185.98	2.42214	2.0829e-09
Phvul.006G085900.1	3623.59	7070.57	5506.76	27498.2	31551.4	26227.8	2.39616	1.71808e-16
Phvul.004G015732.1	3.50698	15.3597	4.59586	47.2803	33.6453	39.1765	2.38661	2.56828e-05
Phvul.005G058000.1	43.8373	60.4147	43.201	295.502	216.451	248.415	2.37227	2.38212e-27
Phvul.004G155400.2	6.13722	6.14387	9.19171	28.3682	34.7668	46.2995	2.35492	1.63499e-05
Phvul.001G039700.1	336.67	444.407	396.163	1602.8	1823.58	2538.46	2.34386	6.57213e-56
Phvul.008G089200.1	120.114	151.549	151.663	661.924	730.103	750.586	2.34369	4.72898e-66
Phvul.010G151732.1	2.63024	3.07193	10.1109	28.3682	23.5517	26.7113	2.3085	0.00059878
Phvul.004G008560.1	23.6721	22.5275	22.9793	120.565	115.516	105.064	2.2987	3.71946e-15
Phvul.007G011400.1	35.0698	38.9112	50.5544	167.845	200.75	237.73	2.28774	1.6954e-21
Phvul.010G001300.1	48.221	27.6474	17.4643	161.935	144.675	151.364	2.28659	1.54915e-14
Phvul.009G080200.1	355.082	523.253	499.11	1551.98	1833.67	3289.05	2.27721	3.1519e-08
Phvul.005G038300.1	21.9186	28.6714	24.8176	171.391	88.5993	105.064	2.27585	3.09287e-12
Phvul.003G154800.1	618.982	1059.82	866.779	3167.78	3327.52	5826.62	2.27551	9.55118e-09
Phvul.001G103600.1	239.351	283.642	268.398	1199.74	1320.02	1304.4	2.27542	3.21605e-98
Phvul.011G075800.1	7.01396	12.2877	16.5451	62.6464	52.711	56.984	2.27055	1.23597e-07
Phvul.004G047900.1	1096.81	795.631	937.555	4242.22	4686.79	4722.55	2.2689	3.88357e-105
Phvul.004G009281.1	30.6861	35.8392	27.5751	177.301	139.067	136.227	2.267	7.17935e-18
Phvul.011G067000.1	328.779	557.044	482.565	1895.94	2502.09	2182.31	2.2666	1.00805e-19
Phvul.007G034700.1	328.779	412.663	369.507	1660.72	2020.96	1649.87	2.26446	5.91588e-86
Phvul.002G231700.1	335.793	563.188	410.87	1575.62	1601.52	3069.12	2.25426	6.06757e-08
Phvul.006G023900.1	16.6582	55.2948	37.686	144.205	226.545	146.912	2.2511	3.96177e-12
Phvul.004G009527.1	28.9326	35.8392	39.5244	169.027	155.89	162.939	2.2285	1.06131e-19
Phvul.004G016000.1	13.1512	16.3837	16.5451	86.2865	75.1412	52.5321	2.21151	9.84166e-09
Phvul.004G044132.1	628.626	1141.74	978.917	3498.74	3432.94	5793.67	2.21093	5.13983e-09
Phvul.L001769.1	17.5349	21.5035	23.8985	87.4685	84.1132	117.53	2.20772	1.49093e-11
Phvul.008G040500.1	206.912	349.177	259.206	1069.72	1241.51	1388.99	2.18718	1.35501e-45
Phvul.006G071800.1	52.6047	51.1989	48.7161	219.853	237.76	235.059	2.18366	5.83633e-27
Phvul.004G012900.1	76.2768	98.3019	108.462	418.431	432.903	430.051	2.18181	7.46478e-41
Phvul.002G218300.1	129.758	100.35	82.7254	360.512	409.351	625.934	2.15921	5.0647e-24
Phvul.009G046400.1	103.456	116.734	86.4021	446.799	483.371	434.503	2.15664	1.11277e-42
Phvul.003G123632.1	10421	8951.62	9511.58	43285.1	42458.1	42835.1	2.15414	7.26828e-201
Phvul.004G008351.1	14.9047	13.3117	11.0301	63.8284	60.5615	49.861	2.14507	1.4743e-07
Phvul.006G207800.1	225.323	156.669	184.753	795.491	670.663	1041.74	2.14457	2.35354e-37
Phvul.003G227500.1	10.5209	4.09591	8.27254	30.7322	35.8883	35.615	2.14335	9.77277e-05
Phvul.010G122500.1	85.921	150.525	147.987	524.811	401.501	765.723	2.13993	6.7357e-08
Phvul.004G107700.1	1661.43	1871.83	1690.36	6047.15	6603.45	10367.5	2.13983	4.43171e-15
Phvul.011G016100.2	516.403	612.339	706.843	2012.96	2443.77	3622.94	2.13844	8.19499e-13
Phvul.004G009927.1	8.76745	8.19183	6.4342	33.0962	30.2808	39.1765	2.1361	6.92441e-05
Phvul.002G304904.1	27.1791	18.4316	26.656	88.6505	127.852	101.503	2.13007	9.04524e-12
Phvul.006G209500.1	99.9489	107.518	82.7254	475.167	409.351	385.532	2.12989	1.26463e-37
Phvul.002G231500.1	418.207	705.521	580.916	1984.59	1987.32	3484.04	2.12948	2.53437e-08
Phvul.008G167850.1	10.5209	19.4556	16.5451	83.9225	52.711	63.2166	2.11067	1.20276e-07
Phvul.004G009221.1	9.6442	13.3117	12.8684	66.1924	43.7389	44.5188	2.10859	2.00907e-06
Phvul.004G008909.1	5.26047	11.2638	11.0301	35.4602	40.3744	40.9573	2.09693	3.67385e-05
Phvul.001G173300.2	106.963	88.0621	100.19	364.058	494.586	401.559	2.09064	4.39902e-34
Phvul.004G044100.2	1280.05	1978.33	1599.36	5580.26	5794.84	9309.76	2.09045	1.99676e-10
Phvul.002G322900.1	28.9326	54.2708	36.7669	148.933	185.049	169.171	2.08028	6.8406e-16
Phvul.002G276800.1	54.3582	65.5346	65.2612	252.95	210.844	315.193	2.0792	2.20332e-22
Phvul.004G015800.1	49.0977	69.6305	43.201	278.954	196.264	203.896	2.07267	1.13139e-18
Phvul.007G214900.1	30.6861	30.7193	22.9793	113.473	111.029	128.214	2.06727	2.51312e-13
Phvul.006G087800.1	18.4116	28.6714	33.0902	105.199	94.2068	132.666	2.05977	3.28752e-11
Phvul.011G145600.1	23.6721	23.5515	29.4135	86.2865	103.179	125.543	2.04353	2.77769e-11
Phvul.002G241400.1	2993.21	2962.37	2946.86	12257.4	12734.7	11553.5	2.03725	5.39322e-198
Phvul.001G165266.1	7.89071	25.5995	13.7876	62.6464	88.5993	40.0669	2.02811	1.2869e-05
Phvul.001G165700.1	486.594	436.215	441.202	1826.2	1809	1911.64	2.0231	1.03025e-107
Phvul.006G152100.2	14.0279	20.4796	9.19171	48.4623	48.2249	78.353	2.02024	3.48521e-06
Phvul.007G240100.1	13.1512	9.2158	9.19171	49.6443	43.7389	35.615	2.01947	2.07527e-05
Phvul.007G050400.1	94.6885	113.662	108.462	458.619	417.202	406.011	2.018	1.3709e-38
Phvul.004G008101.1	12.2744	13.3117	11.9492	67.3744	45.9819	39.1765	2.01727	5.94628e-06
Phvul.010G140800.1	967.927	771.056	843.799	3090.95	3290.51	4061	2.01523	2.92367e-71
Phvul.001G050000.1	7.01396	22.5275	11.9492	65.0104	56.0755	44.5188	2.01219	9.9154e-06
Phvul.002G231600.1	158.691	348.153	281.266	867.593	737.954	1569.73	2.01137	8.14337e-05
Phvul.002G323200.1	338.424	449.526	375.941	1731.64	1552.17	1397.89	2.00954	4.38155e-63
Phvul.002G021100.5	120.991	91.1341	122.25	405.428	468.791	466.557	2.00002	7.29403e-36
Phvul.011G015500.1	25.4256	15.3597	35.8477	81.5585	97.5714	126.433	1.99205	4.09105e-09
Phvul.003G123566.1	3190.48	3209.15	3214.34	12545.8	11902.6	13775	1.99146	9.7725e-161
Phvul.008G188300.1	94.6885	190.46	118.573	430.251	548.418	610.797	1.98519	7.50592e-22
Phvul.006G001000.2	61.3722	52.2229	55.1503	208.033	248.975	211.019	1.98146	9.53705e-22
Phvul.003G079800.1	55.2349	27.6474	29.4135	144.205	124.488	176.294	1.98017	8.96682e-12
Phvul.001G215300.2	7.89071	22.5275	22.9793	70.9204	56.0755	80.1338	1.97026	1.39615e-06
Phvul.003G228000.1	334.917	497.653	409.95	1460.96	1649.74	1723.77	1.96355	8.33727e-54
Phvul.009G019300.1	36.8233	39.9352	42.2819	133.567	173.834	155.816	1.9622	1.53002e-15
Phvul.008G089400.1	21.9186	39.9352	34.9285	152.479	99.8144	121.981	1.95829	5.41134e-11
Phvul.002G322700.1	282.312	350.201	299.65	1172.55	1251.61	1185.09	1.95576	1.00088e-71
Phvul.008G155000.1	255.133	187.388	245.419	838.043	1020.57	817.364	1.9556	4.14438e-45
Phvul.004G077400.1	52.6047	115.71	79.0487	380.606	251.218	316.974	1.94704	3.29288e-16
Phvul.008G158136.1	574.268	735.216	617.683	2187.9	2923.78	2292.72	1.94307	1.50572e-57
Phvul.005G038400.1	222.693	210.94	170.966	840.407	720.009	763.052	1.94175	3.42363e-49
Phvul.006G150900.1	11.3977	16.3837	22.9793	56.7363	61.683	74.7915	1.93563	7.7579e-07
Phvul.008G095600.1	168.335	178.172	193.945	589.822	602.251	863.664	1.93073	2.95374e-33
Phvul.004G124700.1	76.2768	108.542	91.9171	335.69	361.126	351.698	1.92778	3.59352e-29
Phvul.003G012800.1	596.187	567.284	639.743	2309.64	2404.52	2075.46	1.91133	4.8679e-92
Phvul.005G022500.1	29.8093	45.055	26.656	93.3786	168.226	117.53	1.90872	7.66929e-10
Phvul.004G124400.1	254.256	254.971	268.398	817.949	1129.36	970.509	1.90804	4.7034e-48
Phvul.010G137900.1	159.568	219.131	162.693	630.01	739.075	656.207	1.90776	4.35225e-40
Phvul.002G020900.1	35.0698	31.7433	29.4135	63.8284	137.946	154.925	1.89559	2.43075e-08
Phvul.006G079500.1	1876.23	1319.91	1658.18	6087.34	6302.89	5670.8	1.89445	1.1189e-69
Phvul.008G016500.1	1152.92	1552.35	1207.79	3696.14	4344.73	6481.04	1.89217	4.39808e-10
Phvul.004G008918.1	6.13722	11.2638	8.27254	34.2782	31.4023	28.492	1.88384	0.00060442
Phvul.011G080500.1	237.598	293.882	292.296	903.054	1139.45	992.768	1.88346	1.07792e-49
Phvul.006G023500.1	518.156	528.373	558.856	1873.48	2281.15	1724.66	1.87195	1.84921e-63
Phvul.008G290700.1	215.679	172.028	203.137	702.112	808.609	643.741	1.86224	6.58487e-42
Phvul.003G257900.1	831.154	901.101	915.495	3285.98	3340.98	2998.78	1.86207	1.96248e-108
Phvul.006G022600.1	692.629	692.209	688.459	2308.46	3014.62	2202.79	1.85941	9.44412e-60
Phvul.L001078.1	531.308	467.958	517.493	1614.62	1972.74	1896.5	1.85365	7.8001e-71
Phvul.003G238700.1	1081.9	639.986	926.525	3978.64	3026.96	2561.61	1.85245	6.69423e-10
Phvul.011G194401.1	237.598	218.107	203.137	771.851	847.862	756.819	1.84941	1.06005e-52
Phvul.008G228000.1	288.449	611.315	484.403	1134.73	1336.84	2502.84	1.84608	0.000439705
Phvul.003G052400.1	366.479	285.69	317.114	1102.81	1194.41	1182.42	1.84165	3.55669e-60
Phvul.007G052500.1	21.9186	30.7193	35.8477	83.9225	99.8144	130.885	1.83975	4.79004e-09
Phvul.009G066400.2	13.1512	13.3117	16.5451	60.2824	45.9819	48.0803	1.83971	1.10268e-05
Phvul.005G054000.1	365.603	366.584	379.618	1503.51	1196.65	1279.47	1.83889	2.01389e-61
Phvul.002G055600.1	194.637	173.052	150.744	606.37	635.896	610.797	1.8365	7.3353e-43
Phvul.004G044900.1	11.3977	9.2158	6.4342	34.2782	24.6732	36.5054	1.82026	0.000903342
Phvul.011G202432.1	37.7	36.8632	35.8477	150.115	122.245	118.42	1.82007	3.10776e-12
Phvul.002G099000.3	114.854	89.0861	97.4322	354.602	312.901	388.204	1.80685	8.65634e-26
Phvul.008G151400.1	27.1791	30.7193	32.171	118.201	94.2068	102.393	1.80557	3.86223e-10
Phvul.002G323708.1	148.17	167.932	143.391	567.363	538.325	493.268	1.7996	4.97729e-38
Phvul.006G046000.1	15.7814	28.6714	32.171	56.7363	44.8604	162.048	1.79653	0.000136568
Phvul.009G210332.1	10.5209	22.5275	9.19171	44.9163	48.2249	51.6418	1.7963	8.38805e-05
Phvul.005G068200.1	21.9186	26.6234	22.0601	67.3744	95.3283	81.0241	1.79251	7.08287e-08
Phvul.008G158100.1	11.3977	17.4076	8.27254	43.7343	49.3464	34.7246	1.79161	0.000171028
Phvul.001G143300.1	56.1117	36.8632	50.5544	148.933	186.171	163.829	1.79075	8.54976e-14
Phvul.007G043100.1	6.13722	11.2638	14.7067	31.9142	43.7389	34.7246	1.78681	0.000536986
Phvul.010G008800.1	604.954	529.397	560.694	1695	1869.56	2271.35	1.78414	1.20372e-54
Phvul.005G061801.1	32.4396	14.3357	26.656	74.4665	95.3283	84.5857	1.78051	2.38342e-07
Phvul.003G251100.1	9.6442	12.2877	6.4342	29.5502	24.6732	41.8476	1.77529	0.00133825
Phvul.002G323300.2	734.712	769.008	750.044	2686.7	2633.31	2348.81	1.7662	9.52267e-91
Phvul.002G166100.1	569.008	605.171	642.501	2269.45	1868.44	2037.18	1.76511	2.05796e-70
Phvul.004G009909.1	12.2744	13.3117	6.4342	40.1882	38.1313	30.2728	1.76154	0.00059052
Phvul.002G021700.1	2035.8	1988.57	2080.08	6940.75	6970.18	6745.48	1.75837	6.76539e-152
Phvul.010G033600.1	365.603	281.594	270.236	1012.98	1069.92	1025.71	1.75825	1.73691e-46
Phvul.001G153200.1	104.333	144.381	103.866	377.06	330.845	467.447	1.74454	3.44985e-21
Phvul.002G231800.1	514.649	940.012	732.58	2009.41	1992.92	3321.99	1.7441	6.19957e-06
Phvul.008G181900.1	343.684	354.296	332.74	1122.91	1141.7	1174.4	1.7394	5.06316e-68
Phvul.005G047000.1	14.9047	5.11989	6.4342	28.3682	31.4023	29.3824	1.73529	0.00298711
Phvul.008G207900.1	13.1512	14.3357	11.0301	47.2803	37.0098	43.6284	1.73433	0.000133386
Phvul.009G086000.1	190.254	218.107	177.4	630.01	625.803	687.37	1.7337	9.28459e-41
Phvul.002G000200.1	67.5094	51.1989	56.0694	184.393	206.358	188.76	1.72455	6.89235e-16
Phvul.004G008981.1	28.0558	22.5275	25.7368	92.1966	69.5336	90.8183	1.7239	9.15196e-08
Phvul.005G169200.1	220.94	324.601	255.53	803.765	697.579	1132.56	1.72176	5.65579e-23
Phvul.006G096200.1	18.4116	9.2158	13.7876	49.6443	40.3744	47.1899	1.71661	0.000129898
Phvul.001G160600.1	745.233	722.929	798.76	2222.17	2614.24	2593.66	1.71285	1.8949e-74
Phvul.007G151300.1	1495.73	1197.03	1296.03	4242.22	4735.01	4045.87	1.70595	6.35702e-70
Phvul.001G221000.1	85.921	81.9183	96.513	276.59	311.78	275.126	1.70558	4.19987e-22
Phvul.008G056800.1	83.2908	88.0621	62.5036	234.037	231.031	294.714	1.7055	3.99706e-17
Phvul.001G258900.1	150.8	222.203	212.329	572.092	652.719	676.685	1.7045	1.49673e-29
Phvul.002G019300.1	54.3582	51.1989	48.7161	159.571	157.011	181.637	1.69318	5.57087e-14
Phvul.011G118300.1	33.3163	23.5515	25.7368	78.0125	102.057	86.3664	1.68388	9.15587e-08
Phvul.002G050700.1	104.333	122.877	119.492	274.226	298.322	534.225	1.68071	2.33007e-13
Phvul.001G263300.1	197.268	142.333	171.885	460.983	565.241	611.688	1.67768	2.29657e-26
Phvul.007G081200.1	89.428	56.3188	72.6145	296.684	220.937	184.308	1.67483	8.57346e-13
Phvul.004G025900.1	32.4396	37.8872	34.9285	85.1045	120.002	129.104	1.67442	6.5786e-09
Phvul.010G154100.1	163.075	154.621	164.532	418.431	604.494	515.527	1.67373	2.76892e-26
Phvul.003G081900.1	25.4256	17.4076	16.5451	67.3744	59.44	63.2166	1.67172	6.54433e-06
Phvul.009G068200.1	138.526	140.285	158.097	436.161	538.325	417.586	1.67007	4.49087e-27
Phvul.010G123600.1	64.0024	90.1101	83.6446	226.945	215.33	308.96	1.66824	6.146e-15
Phvul.008G092800.1	15.7814	9.2158	15.6259	42.5523	43.7389	43.6284	1.66773	0.000219489
Phvul.009G192501.1	38.5768	25.5995	34.9285	88.6505	93.0853	132.666	1.66572	5.14168e-08
Phvul.010G009200.1	253.379	348.153	300.569	891.233	968.985	993.659	1.66548	1.25445e-40
Phvul.005G024800.1	56.1117	37.8872	43.201	132.385	161.497	141.57	1.66004	3.10262e-11
Phvul.008G150800.1	32.4396	43.0071	23.8985	87.4685	106.543	117.53	1.65954	4.62154e-08
Phvul.002G281600.1	28.0558	6.14387	19.3026	62.6464	59.44	48.9706	1.65608	0.000284523
Phvul.010G070800.1	65.7559	46.079	48.7161	148.933	168.226	187.869	1.65133	2.34968e-12
Phvul.002G323712.1	1294.08	1360.87	1320.85	4217.4	4394.08	3878.47	1.65129	4.32414e-97
Phvul.004G096500.1	93.8117	188.412	146.148	375.878	474.399	482.583	1.64442	4.7308e-16
Phvul.007G134700.1	542.705	584.692	522.089	1761.19	1758.53	1632.95	1.64358	4.36529e-71
Phvul.002G332100.1	63.1256	22.5275	52.3928	115.837	103.179	212.8	1.64255	3.55252e-06
Phvul.008G159700.1	52.6047	53.2469	43.201	121.747	191.778	150.473	1.6398	1.09143e-10
Phvul.008G156900.1	96.442	105.47	100.19	314.414	318.509	304.508	1.63455	2.406e-23
Phvul.005G077500.1	41.207	48.127	62.5036	138.295	163.74	167.391	1.63127	1.85348e-11
Phvul.001G236500.1	214.803	266.234	210.49	601.642	637.018	893.937	1.62971	7.88744e-24
Phvul.008G176900.1	311.245	302.074	210.49	763.577	862.441	914.415	1.6263	1.34543e-29
Phvul.010G130000.1	3.50698	17.4076	10.1109	24.8222	34.7668	33.8343	1.61409	0.00688063
Phvul.006G048100.1	121.868	114.686	136.037	310.868	367.855	456.763	1.61049	1.30853e-19
Phvul.011G195400.1	15.7814	18.4316	17.4643	57.9184	62.8046	37.3958	1.60796	0.000120079
Phvul.010G029600.1	54.3582	51.1989	63.4228	173.755	165.983	175.404	1.60679	2.17379e-13
Phvul.011G198200.1	20.1651	13.3117	22.9793	68.5564	60.5615	44.5188	1.60665	6.45757e-05
Phvul.003G143266.1	88.5513	81.9183	88.2404	230.491	316.266	242.182	1.60637	1.3107e-16
Phvul.008G161000.1	75.4001	101.374	68.9378	228.127	183.928	329.439	1.60226	2.50976e-11
Phvul.001G186900.1	9.6442	17.4076	16.5451	53.1903	24.6732	53.4225	1.60133	0.00118449
Phvul.003G189000.1	171.842	132.093	127.765	362.876	577.578	371.286	1.60016	4.49354e-16
Phvul.005G015800.1	586.542	638.962	628.713	1845.11	2016.47	1756.71	1.59937	6.30175e-66
Phvul.L007043.1	172.719	154.621	190.268	534.267	589.914	447.859	1.59859	3.45413e-26
Phvul.007G251200.1	467.305	528.373	448.556	1451.5	1562.26	1357.82	1.59851	3.40746e-54
Phvul.L001732.1	55.2349	88.0621	74.4529	273.044	192.9	192.321	1.59844	3.86754e-12
Phvul.008G207700.1	55.2349	45.055	42.2819	186.757	98.6929	146.912	1.59734	1.33872e-08
Phvul.011G157500.1	32.4396	59.3907	34.0093	131.203	76.2627	169.171	1.59426	2.28539e-06
Phvul.005G151800.1	36.8233	52.2229	63.4228	134.749	77.3842	244.853	1.59167	9.88403e-06
Phvul.007G080400.1	51.728	188.412	121.331	416.067	373.463	297.385	1.58963	0.00763559
Phvul.007G067800.1	710.164	593.907	706.843	1882.94	2238.53	1922.32	1.58607	2.60404e-52
Phvul.005G079733.1	23.6721	15.3597	10.1109	53.1903	51.5895	43.6284	1.58538	0.000299713
Phvul.004G025800.2	655.805	702.449	698.57	1757.64	2194.79	2191.21	1.5799	2.94324e-52
Phvul.009G007900.1	424.345	385.016	411.789	1077.99	1437.78	1129	1.57638	1.03988e-37
Phvul.011G070900.1	328.779	318.457	318.033	903.054	1091.23	885.033	1.57557	1.00656e-40
Phvul.001G090400.1	384.014	338.937	360.315	958.608	1253.85	1015.03	1.57362	1.98596e-37
Phvul.004G014100.1	63.1256	78.8463	71.6954	212.761	220.937	201.225	1.57355	2.54348e-15
Phvul.002G144800.1	257.763	164.86	199.46	556.725	628.046	669.562	1.57293	7.62086e-24
Phvul.009G041600.1	248.996	246.779	266.56	725.752	804.123	737.231	1.57171	1.91898e-41
Phvul.011G194501.1	14.0279	18.4316	22.9793	62.6464	54.954	47.1899	1.5695	8.85579e-05
Phvul.002G005300.1	3054.58	3152.83	3101.28	8698.39	10624.1	8270.7	1.56754	1.91079e-64
Phvul.009G156300.1	131.512	158.717	125.007	430.251	368.977	427.38	1.56654	1.16422e-23
Phvul.003G095700.1	375.247	309.241	365.83	995.25	1080.01	1010.58	1.55245	9.08899e-45
Phvul.007G135900.1	813.619	849.902	800.598	2289.55	2461.71	2470.79	1.55221	8.46029e-79
Phvul.008G029400.1	69.2629	104.446	92.8363	265.952	268.041	243.963	1.54938	8.54424e-16
Phvul.006G033300.1	5.26047	16.3837	12.8684	44.9163	30.2808	24.9305	1.54309	0.00619808
Phvul.008G245600.1	388.398	407.543	418.223	1212.74	1219.08	1106.74	1.54253	6.36505e-53
Phvul.001G145600.1	815.373	866.286	860.344	2306.1	2737.61	2355.93	1.54162	3.29139e-62
Phvul.010G031100.1	170.089	169.98	159.017	431.433	486.735	530.664	1.54019	5.16672e-27
Phvul.005G106500.1	9.6442	12.2877	13.7876	33.0962	23.5517	46.2995	1.53876	0.00341465
Phvul.003G011800.1	275.298	265.21	254.61	744.665	659.448	900.169	1.53718	6.95957e-30
Phvul.008G058800.1	5.26047	13.3117	13.7876	23.6401	32.5238	36.5054	1.5341	0.0065904
Phvul.006G190400.1	561.117	641.01	583.674	1624.08	1904.32	1635.62	1.53269	5.65674e-52
Phvul.002G271900.2	18.4116	8.19183	9.19171	31.9142	29.1593	42.738	1.53009	0.00393091
Phvul.009G187800.1	3684.96	3225.53	3500.2	9736.19	9852.46	10440.5	1.5281	5.75401e-94
Phvul.005G067600.2	11.3977	3.07193	13.7876	26.0042	32.5238	24.0401	1.52761	0.0129482
Phvul.006G192400.1	256.01	200.7	226.116	751.757	539.446	679.356	1.52671	1.608e-24
Phvul.010G019350.1	26.3024	25.5995	27.5751	61.4644	84.1132	82.8049	1.52568	4.22044e-06
Phvul.009G120500.1	102.579	165.884	119.492	332.144	377.949	398.888	1.52279	6.209e-17
Phvul.007G081600.1	435.742	501.749	398.92	1361.67	1262.82	1203.79	1.51918	8.89278e-44
Phvul.008G118700.1	16.6582	25.5995	13.7876	47.2803	53.8325	57.8744	1.51702	0.000205247
Phvul.006G043100.1	343.684	337.913	316.195	938.514	976.835	927.771	1.51037	7.60778e-47
Phvul.009G066920.1	944.254	705.521	711.439	2388.84	2320.4	2025.6	1.51026	3.39546e-38
Phvul.006G147300.1	12.2744	17.4076	16.5451	30.7322	53.8325	46.2995	1.50969	0.000969642
Phvul.003G004700.1	7.89071	18.4316	20.2218	54.3723	34.7668	42.738	1.50911	0.0015994
Phvul.009G256400.1	423.468	402.423	427.415	1041.35	986.929	1534.12	1.50894	2.41956e-24
Phvul.008G151300.1	10.5209	7.16785	11.0301	29.5502	25.7947	26.7113	1.50609	0.00759848
Phvul.003G164900.1	646.161	444.407	530.362	1322.67	1445.63	1834.17	1.50518	2.83477e-26
Phvul.011G016300.1	2535.55	1952.73	2119.61	5709.1	6261.39	6785.55	1.50481	1.98986e-50
Phvul.008G245300.1	53.4815	41.9831	51.4736	146.569	132.338	137.118	1.49657	5.51609e-10
Phvul.005G053900.1	1201.14	1171.43	1131.5	3353.35	3204.15	3323.77	1.49562	9.66195e-88
Phvul.008G147400.1	16.6582	19.4556	17.4643	40.1882	29.1593	80.1338	1.4953	0.00182533
Phvul.009G192401.1	55.2349	58.3668	63.4228	152.479	168.226	176.294	1.49185	1.25433e-11
Phvul.006G014800.1	29.8093	23.5515	15.6259	65.0104	65.0476	64.107	1.49024	5.05462e-05
Phvul.011G048700.2	4118.07	3374.01	3521.35	9971.41	11491	9459.35	1.48895	4.11511e-55
Phvul.011G044600.1	24.5489	9.2158	19.3026	33.0962	59.44	56.984	1.48647	0.00133752
Phvul.009G247200.1	22.7954	32.7673	41.3627	117.019	74.0197	80.1338	1.4831	9.62849e-06
Phvul.005G077400.1	151.677	99.3259	116.735	361.694	347.668	323.206	1.48303	3.15547e-17
Phvul.004G122750.1	35.9465	44.0311	47.7969	109.927	72.8981	171.842	1.48193	7.0545e-06
Phvul.004G013000.1	157.814	139.261	150.744	427.887	432.903	392.655	1.48157	1.84379e-24
Phvul.002G035800.1	153.43	78.8463	110.301	326.234	373.463	261.77	1.48069	1.67652e-11
Phvul.007G125500.1	42.0838	68.6065	75.372	152.479	134.581	228.826	1.48041	7.92782e-08
Phvul.001G044700.1	12.2744	27.6474	26.656	61.4644	54.954	65.8878	1.46454	0.000208625
Phvul.009G088450.1	499.745	465.91	517.493	1186.74	1426.56	1476.24	1.46381	8.89711e-41
Phvul.002G302100.1	6.13722	24.5755	9.19171	35.4602	39.2528	33.8343	1.46379	0.00852176
Phvul.006G196200.2	607.584	652.274	628.713	1564.98	1801.14	1819.93	1.45878	2.54577e-52
Phvul.002G175900.1	35.0698	15.3597	20.2218	61.4644	60.5615	73.0108	1.45654	0.000161341
Phvul.011G151800.2	40.3303	35.8392	41.3627	99.2886	112.151	111.297	1.45645	6.78168e-08
Phvul.004G095200.1	42.0838	50.1749	61.5845	133.567	131.217	155.816	1.45515	4.47176e-09
Phvul.003G025100.1	56.9884	71.6785	55.1503	166.663	178.32	157.596	1.45406	5.76446e-11
Phvul.011G076900.1	18.4116	6.14387	9.19171	34.2782	33.6453	25.8209	1.4534	0.0101636
Phvul.002G049700.1	796.961	677.874	871.374	2002.32	2304.7	2122.65	1.45331	1.79449e-44
Phvul.010G159400.1	51.728	39.9352	27.5751	117.019	109.908	100.612	1.45303	5.92073e-07
Phvul.005G177400.1	25.4256	24.5755	12.8684	48.4623	72.8981	50.7514	1.45281	0.000392633
Phvul.001G209600.1	1382.63	1639.39	1480.78	4477.44	4470.34	3371.85	1.45188	4.98869e-39
Phvul.002G164700.1	2085.78	1721.31	1884.3	5138.19	5197.08	5210.48	1.44898	3.95679e-69
Phvul.003G201400.2	101.702	101.374	97.4322	250.586	283.742	284.92	1.44856	5.85738e-17
Phvul.006G198300.1	519.033	447.478	474.292	1286.02	1410.86	1226.94	1.44332	4.15603e-44
Phvul.005G038100.1	74.5233	94.206	86.4021	193.849	247.854	249.305	1.4433	4.66526e-13
Phvul.003G268600.2	501.498	438.263	481.646	1330.94	1228.05	1309.74	1.44323	3.19515e-48
Phvul.002G231300.1	30.6861	13.3117	18.3834	48.4623	56.0755	65.8878	1.44276	0.000468446
Phvul.006G122100.2	30.6861	23.5515	20.2218	47.2803	56.0755	97.9413	1.44273	0.000307772
Phvul.010G019701.1	28.9326	20.4796	24.8176	60.2824	89.7208	52.5321	1.43829	0.000115036
Phvul.003G053900.1	3243.96	2798.53	2930.32	7705.51	8033.38	8569.86	1.4377	1.33124e-72
Phvul.002G306000.1	9.6442	21.5035	8.27254	36.6422	37.0098	32.0535	1.43701	0.00617729
Phvul.011G200400.1	509.389	441.335	490.837	1397.13	1327.87	1185.09	1.4369	4.66672e-42
Phvul.003G179700.1	10.5209	9.2158	13.7876	42.5523	25.7947	23.1498	1.43625	0.0096775
Phvul.010G014800.2	2323.37	2060.24	2098.47	5436.05	6075.22	6027.84	1.43587	6.73725e-71
Phvul.003G203400.1	19.2884	14.3357	30.3327	44.9163	43.7389	83.6953	1.435	0.00113106
Phvul.008G237000.1	50.8512	82.9422	61.5845	132.385	179.442	211.909	1.4336	1.74802e-08
Phvul.006G185000.1	764.522	599.027	636.067	1748.19	1915.54	1728.22	1.42929	4.43384e-42
Phvul.006G205400.2	413.824	549.876	516.574	1230.47	1459.08	1285.7	1.42688	4.35263e-33
Phvul.006G212500.1	320.889	287.738	317.114	754.121	925.246	807.57	1.42439	3.11131e-32
Phvul.006G091400.1	7.01396	20.4796	12.8684	36.6422	39.2528	31.1631	1.41989	0.00639811
Phvul.005G078000.1	31.5628	19.4556	22.0601	78.0125	58.3185	60.5455	1.41935	0.000104186
Phvul.007G050300.1	40.3303	65.5346	56.9886	112.291	160.376	159.377	1.41683	7.67843e-08
Phvul.009G152500.1	350.698	531.445	352.043	880.595	911.788	1495.83	1.41489	6.46426e-05
Phvul.009G061450.1	2.63024	22.5275	20.2218	46.0983	39.2528	34.7246	1.41474	0.015314
Phvul.011G089800.1	284.942	273.402	267.479	700.93	864.684	637.509	1.41372	1.5627e-25
Phvul.001G122700.1	15.7814	9.2158	11.9492	44.9163	26.9162	27.6016	1.4133	0.00765284
Phvul.008G245000.1	8.76745	13.3117	19.3026	44.9163	30.2808	34.7246	1.40936	0.00520283
Phvul.008G268900.3	28.9326	33.7913	38.6052	96.9246	105.422	67.6685	1.4089	8.73666e-06
Phvul.004G112400.2	10.5209	12.2877	14.7067	30.7322	23.5517	44.5188	1.4078	0.00770369
Phvul.009G068100.1	1247.61	1185.77	1276.73	3164.23	3487.9	3137.68	1.3992	1.13308e-66
Phvul.008G115800.1	305.984	291.834	289.539	635.92	970.106	731.888	1.39719	6.5745e-21
Phvul.008G243200.1	1189.74	1172.46	1273.05	3023.57	3399.3	3151.04	1.39685	7.35537e-65
Phvul.011G042900.1	7.89071	9.2158	14.7067	26.0042	29.1593	28.492	1.39544	0.0129364
Phvul.011G148600.1	34.1931	23.5515	22.9793	74.4665	74.0197	64.9974	1.39496	4.51011e-05
Phvul.006G201200.1	1811.36	1792.99	1830.99	5358.04	4158.56	4760.84	1.39312	2.31125e-50
Phvul.004G135400.1	25.4256	14.3357	26.656	69.7384	52.711	53.4225	1.39247	0.000370734
Phvul.008G225900.1	16.6582	25.5995	22.9793	56.7363	47.1034	65.8878	1.39008	0.00034479
Phvul.001G136900.1	12.2744	26.6234	26.656	53.1903	71.7766	46.2995	1.38976	0.0008898
Phvul.010G027450.1	86.7978	71.6785	62.5036	174.937	179.442	223.484	1.38879	1.97447e-10
Phvul.011G179600.4	757.508	719.857	705.924	1612.26	2375.36	1729.11	1.38823	4.00961e-27
Phvul.010G127500.1	66.6326	69.6305	40.4435	197.395	122.245	142.46	1.38637	3.89422e-07
Phvul.007G018600.1	1226.57	1268.71	1132.42	3001.12	3074.06	3396.78	1.3856	3.9855e-59
Phvul.009G230700.1	537.445	485.366	436.606	1153.64	1216.84	1427.27	1.38081	1.61034e-32
Phvul.003G068200.1	70.1396	54.2708	66.1803	157.207	182.806	157.596	1.37951	5.41697e-10
Phvul.011G071000.1	168.335	199.676	200.379	450.345	548.418	478.132	1.37921	9.8951e-22
Phvul.003G119900.1	23.6721	38.9112	17.4643	94.5606	66.1691	47.1899	1.37814	0.000714155
Phvul.003G064700.1	104.333	103.422	73.5337	203.305	256.826	266.222	1.37231	1.65668e-11
Phvul.009G080000.1	59.6187	49.151	41.3627	177.301	123.366	89.9279	1.37071	4.46586e-06
Phvul.009G130600.1	740.85	639.986	793.245	1713.91	1797.78	2104.85	1.36938	5.66e-36
Phvul.006G207600.1	480.456	395.256	439.364	979.884	1132.73	1281.25	1.36805	5.86354e-29
Phvul.006G088700.1	237.598	279.546	286.781	678.472	748.047	642.851	1.36442	4.24401e-27
Phvul.006G112600.1	39.4535	26.6234	30.3327	55.5543	96.4499	96.1605	1.36418	7.46402e-05
Phvul.010G029201.1	180.609	241.659	233.47	549.633	565.241	568.059	1.363	6.08796e-23
Phvul.001G042100.1	29.8093	38.9112	19.3026	83.9225	63.9261	77.4626	1.36261	9.81801e-05
Phvul.L000770.1	111.347	135.165	145.229	393.608	317.387	295.605	1.36019	1.51563e-14
Phvul.002G303500.1	447.14	542.708	535.877	1029.53	1198.89	1677.47	1.35881	8.50061e-19
Phvul.006G187200.1	482.21	378.872	443.96	964.518	1247.12	1137.01	1.35824	1.65022e-27
Phvul.003G116200.1	314.751	365.56	335.498	654.832	976.835	966.057	1.35728	1.0572e-19
Phvul.006G142700.2	3061.59	2411.47	2746.48	7034.13	7101.4	6893.29	1.35462	1.25673e-53
Phvul.001G147700.1	41.207	33.7913	16.5451	81.5585	75.1412	77.4626	1.35375	0.00014673
Phvul.008G167875.1	13.1512	11.2638	25.7368	31.9142	47.1034	48.9706	1.35182	0.00487876
Phvul.001G073700.1	15.7814	12.2877	13.7876	35.4602	30.2808	40.9573	1.35025	0.00523027
Phvul.002G049000.1	213.926	222.203	190.268	575.638	465.427	552.033	1.3479	5.88507e-22
Phvul.011G132500.1	9.6442	21.5035	18.3834	33.0962	43.7389	47.1899	1.33936	0.00458101
Phvul.006G174600.1	23.6721	29.6954	29.4135	57.9184	84.1132	66.7781	1.33787	0.000111516
Phvul.007G082000.1	361.219	370.68	461.424	1068.53	951.04	995.44	1.33649	1.47604e-29
Phvul.008G259200.1	61.3722	69.6305	64.342	120.565	171.591	198.554	1.33627	4.79726e-08
Phvul.008G034000.1	899.54	959.468	909.98	2482.22	2176.85	2327.44	1.33554	6.41436e-54
Phvul.006G012501.1	184.116	190.46	227.035	531.903	440.753	539.567	1.3305	7.95274e-20
Phvul.002G108800.1	46.4675	60.4147	54.2311	127.657	126.731	148.693	1.33005	4.97124e-08
Phvul.003G163400.1	270.037	201.724	252.772	550.815	407.108	860.993	1.32843	0.000414719
Phvul.008G151139.1	209.542	252.923	226.116	576.82	554.026	593.88	1.32776	4.06454e-25
Phvul.004G033800.2	213.049	224.251	226.116	496.443	592.157	574.292	1.32744	6.41032e-24
Phvul.006G102200.1	437.496	392.184	431.091	945.606	1000.39	1211.8	1.32574	1.12424e-28
Phvul.010G029100.1	163.075	186.364	182.915	492.897	412.716	428.271	1.3254	5.85378e-20
Phvul.008G267000.1	46.4675	46.079	53.3119	127.657	134.581	104.174	1.32405	2.58258e-07
Phvul.006G092100.1	942.501	1114.09	1028.55	2470.4	2956.3	2293.61	1.32347	3.08192e-35
Phvul.002G158600.1	27.1791	20.4796	30.3327	69.7384	75.1412	51.6418	1.32237	0.000263741
Phvul.010G025800.1	37.7	41.9831	33.0902	74.4665	78.5057	126.433	1.32002	4.14844e-05
Phvul.009G037000.1	227.077	223.227	227.035	502.353	629.167	557.375	1.31821	6.19682e-23
Phvul.008G151000.1	40.3303	44.0311	46.8777	95.7426	104.3	125.543	1.31661	1.24491e-06
Phvul.010G092500.1	23.6721	12.2877	22.0601	41.3703	49.3464	54.3129	1.31592	0.00200491
Phvul.002G245000.2	18.4116	26.6234	18.3834	59.1004	42.6174	55.2033	1.31473	0.00105776
Phvul.006G064900.1	75.4001	114.686	98.3513	198.577	240.003	271.564	1.30815	4.17601e-10
Phvul.004G143400.1	241.982	215.035	241.742	510.627	586.55	632.166	1.30809	2.1591e-22
Phvul.005G007100.1	1542.19	1661.92	1636.12	3973.91	4160.8	3847.31	1.30782	3.1729e-67
Phvul.004G148800.1	18.4116	19.4556	16.5451	39.0062	41.4959	53.4225	1.30741	0.00222587
Phvul.006G082500.2	39.4535	35.8392	41.3627	95.7426	94.2068	98.8317	1.30658	2.94514e-06
Phvul.009G032100.1	10848	8146.77	9862.71	21053.9	26942	23336.7	1.30549	1.37549e-33
Phvul.002G014700.1	103.456	131.069	137.876	273.044	303.929	340.123	1.30527	1.63483e-13
Phvul.010G149100.1	191.13	221.179	207.733	457.437	515.895	550.252	1.30088	4.29713e-21
Phvul.001G134400.2	254.256	224.251	242.661	564.999	620.195	592.99	1.30061	1.30286e-25
Phvul.006G075600.1	1650.91	1700.83	1588.33	3633.49	3809.77	4710.09	1.29968	8.41067e-39
Phvul.003G171300.1	318.258	270.33	287.701	567.363	653.84	931.333	1.29872	6.71186e-15
Phvul.008G100700.2	40.3303	53.2469	35.8477	101.653	130.095	86.3664	1.29852	9.83589e-06
Phvul.011G024600.2	172.719	163.837	156.259	319.142	442.996	447.859	1.29825	6.5132e-15
Phvul.003G003200.1	65.7559	95.23	87.3213	179.665	153.647	273.345	1.29793	2.3485e-07
Phvul.011G077700.1	81.5373	66.5586	60.6653	154.843	196.264	162.939	1.29712	7.22832e-09
Phvul.008G134800.1	363.849	374.776	316.195	836.861	940.947	809.351	1.29427	2.62111e-28
Phvul.003G224800.1	114.854	402.423	261.045	561.453	677.392	667.781	1.2935	0.0270678
Phvul.L007543.1	42.0838	25.5995	54.2311	107.563	103.179	89.9279	1.29236	2.88797e-05
Phvul.005G029800.1	126.251	159.741	123.169	320.324	278.134	397.998	1.2907	2.54641e-12
Phvul.006G153600.1	69.2629	79.8703	85.4829	222.217	191.778	161.158	1.29049	2.05972e-09
Phvul.001G240100.1	21.9186	25.5995	19.3026	66.1924	42.6174	54.3129	1.28956	0.00106281
Phvul.004G007900.2	16.6582	18.4316	24.8176	63.8284	45.9819	37.3958	1.28889	0.0026359
Phvul.009G096000.1	21.9186	31.7433	25.7368	82.7405	60.5615	50.7514	1.2878	0.000523272
Phvul.006G210950.1	569.008	541.684	570.805	1160.73	1418.71	1522.54	1.28771	4.12958e-30
Phvul.010G099400.3	45.5907	51.1989	35.8477	122.929	81.8702	117.53	1.28525	9.10413e-06
Phvul.007G219500.2	425.221	251.899	285.862	755.303	780.571	813.803	1.28424	1.01191e-15
Phvul.005G077501.1	469.059	433.143	470.616	1282.48	1102.44	961.605	1.2829	1.03218e-26
Phvul.008G244600.1	12.2744	15.3597	14.7067	39.0062	40.3744	24.0401	1.28234	0.0110967
Phvul.006G091911.1	14.0279	24.5755	15.6259	33.0962	71.7766	26.7113	1.28015	0.0134191
Phvul.002G323000.2	805.729	881.645	803.356	1938.49	2176.85	1926.77	1.27888	1.07441e-44
Phvul.002G304200.1	1770.15	2091.99	1807.09	4902.97	4675.57	4161.61	1.2773	8.36346e-44
Phvul.009G049600.1	19.2884	27.6474	25.7368	75.6485	45.9819	54.3129	1.27672	0.00100898
Phvul.008G013200.1	888.143	839.662	998.22	2011.78	2336.11	2251.76	1.27542	1.14676e-39
Phvul.001G229100.1	133.265	153.597	113.977	299.048	357.762	310.741	1.2736	8.20302e-14
Phvul.001G154500.1	57.8652	58.3668	41.3627	114.655	117.759	146.912	1.27303	1.01072e-06
Phvul.009G259650.1	90.3047	64.5106	96.513	161.935	194.021	249.305	1.26894	4.6232e-08
Phvul.007G114000.1	21.9186	27.6474	9.19171	40.1882	45.9819	54.3129	1.26893	0.00617544
Phvul.007G245600.1	441.88	421.879	416.385	1024.8	958.891	1097.83	1.26807	5.75218e-34
Phvul.007G008900.2	1580.77	1508.32	1532.26	3285.98	4133.89	3699.51	1.26666	6.15003e-43
Phvul.008G210900.1	1042.45	950.252	977.079	2166.62	2277.79	2696.06	1.26635	2.42955e-37
Phvul.006G176600.1	483.963	422.903	415.465	929.058	1203.38	1048.86	1.26588	9.64781e-26
Phvul.L010343.1	45.5907	58.3668	61.5845	124.111	135.703	137.118	1.26588	2.169e-07
Phvul.002G044100.2	434.866	325.625	370.426	900.69	919.638	903.731	1.26565	2.44712e-26
Phvul.010G080700.1	33.3163	14.3357	20.2218	47.2803	62.8046	54.3129	1.26562	0.00232376
Phvul.011G030200.1	42.0838	28.6714	22.0601	57.9184	53.8325	110.407	1.26544	0.00156881
Phvul.005G103200.1	476.073	467.958	443.041	1073.26	1148.43	1109.41	1.26408	5.257e-38
Phvul.004G015600.1	99.0722	62.4627	56.0694	161.935	185.049	177.185	1.26397	1.70727e-07
Phvul.009G201000.1	11.3977	7.16785	16.5451	23.6401	38.1313	23.1498	1.26263	0.0298569
Phvul.007G213800.1	162.198	118.781	137.876	251.768	376.827	375.738	1.26152	8.34769e-11
Phvul.007G048500.1	30.6861	37.8872	42.2819	105.199	79.6272	81.0241	1.26058	3.68825e-05
Phvul.011G214100.1	12.2744	14.3357	18.3834	29.5502	41.4959	36.5054	1.25976	0.00925678
Phvul.009G123900.1	192.884	324.601	220.601	496.443	725.617	541.348	1.25963	2.54169e-11
Phvul.002G315600.1	49.9745	66.5586	58.827	163.117	111.029	144.241	1.25822	6.24651e-07
Phvul.002G022100.1	71.8931	122.877	103.866	231.673	205.236	273.345	1.25811	7.76205e-09
Phvul.009G075801.1	929.35	814.063	991.786	1946.77	2590.69	2003.34	1.25687	2.41265e-26
Phvul.002G317000.1	512.019	405.495	487.161	1133.54	1173.1	1052.42	1.25498	2.83354e-29
Phvul.009G094000.1	496.238	722.929	579.997	1395.95	1391.79	1497.61	1.25471	2.04211e-24
Phvul.005G078500.1	5177.18	4513.7	4642.73	11720.8	11344.1	11122.6	1.25374	3.75978e-64
Phvul.002G209600.1	298.093	300.026	295.054	705.658	708.794	714.081	1.25314	2.29002e-29
Phvul.007G160901.1	691.752	736.24	729.822	1942.04	1647.5	1552.81	1.252	5.90105e-34
Phvul.005G067100.1	21.0419	20.4796	22.9793	68.5564	33.6453	51.6418	1.25141	0.00310995
Phvul.005G070600.1	221.817	204.796	205.894	446.799	529.353	528.883	1.2514	5.0933e-20
Phvul.002G066800.1	555.856	465.91	531.281	1217.47	1250.48	1233.17	1.25119	1.06758e-35
Phvul.002G307900.1	142.909	98.3019	110.301	243.493	259.069	333.891	1.25081	3.23602e-10
Phvul.005G166700.1	111.347	138.237	181.077	312.05	368.977	341.904	1.24932	1.18905e-11
Phvul.002G223400.1	294.586	374.776	375.941	977.52	666.177	837.843	1.24829	6.6371e-17
Phvul.010G002000.1	43.8373	55.2948	39.5244	120.565	102.057	105.955	1.24786	3.80642e-06
Phvul.004G068400.1	1518.52	1418.21	1361.29	3259.98	3657.24	3287.27	1.24705	3.45213e-50
Phvul.003G251200.1	647.038	522.229	716.954	1408.95	1651.98	1419.26	1.24635	2.70472e-25
Phvul.004G025000.2	354.205	334.841	387.89	790.763	900.572	862.774	1.2455	3.85252e-28
Phvul.010G011500.1	1126.62	1148.9	1186.65	2457.39	2548.07	3193.78	1.24496	5.07759e-33
Phvul.008G205400.1	17.5349	40.9591	25.7368	63.8284	60.5615	73.0108	1.24339	0.0010813
Phvul.008G173200.2	25.4256	33.7913	29.4135	81.5585	56.0755	71.23	1.24057	0.000311359
Phvul.004G135600.1	708.41	611.315	591.027	1537.79	1414.22	1564.39	1.24049	9.76385e-35
Phvul.004G008740.1	42.0838	41.9831	37.686	111.109	95.3283	81.9145	1.23923	1.62648e-05
Phvul.001G218600.1	273.544	356.344	299.65	638.284	809.73	739.902	1.23803	8.52256e-20
Phvul.003G283900.1	221.817	279.546	254.61	523.629	690.85	566.279	1.23796	1.49918e-17
Phvul.006G127500.2	206.035	210.94	227.954	503.535	512.53	504.843	1.23765	6.24045e-22
Phvul.003G277200.1	233.214	197.628	203.137	488.169	514.773	494.158	1.23762	1.45568e-20
Phvul.003G258900.2	122.744	151.549	130.522	280.136	333.088	337.452	1.23666	1.60866e-13
Phvul.006G103300.1	2394.39	2075.6	2226.23	4694.93	6216.53	4864.12	1.23585	2.29131e-31
Phvul.008G289200.2	284.065	271.354	269.317	543.723	752.533	644.632	1.23489	5.32686e-19
Phvul.002G275400.1	598.817	541.684	555.179	1333.3	1334.6	1321.32	1.23321	2.78982e-40
Phvul.011G049300.1	32.4396	33.7913	28.4943	63.8284	86.3563	72.1204	1.2322	0.00016268
Phvul.001G140000.1	490.101	574.452	555.179	1151.28	1219.08	1426.38	1.23169	8.50343e-28
Phvul.002G209200.1	4147	3236.8	3438.62	8304.78	8728.71	8337.47	1.22874	4.9986e-41
Phvul.007G268300.1	191.13	176.124	147.067	416.067	372.341	415.805	1.22752	7.4707e-16
Phvul.001G024300.1	49.0977	67.5826	63.4228	111.109	117.759	188.76	1.22431	1.0736e-05
Phvul.007G242100.1	120.991	103.422	114.896	222.217	349.911	222.594	1.22428	7.98011e-09
Phvul.003G295900.1	903.047	665.586	750.044	1855.75	1822.45	1744.25	1.22371	4.27706e-29
Phvul.006G208000.1	669.833	504.821	574.482	1309.66	1456.84	1319.54	1.22199	2.74893e-27
Phvul.003G151700.1	842.552	722.929	770.266	1812.02	1666.56	1966.84	1.22101	5.24169e-35
Phvul.008G292600.1	25.4256	11.2638	22.0601	50.8263	58.3185	29.3824	1.21862	0.0102903
Phvul.004G004900.1	14.0279	25.5995	23.8985	50.8263	52.711	43.6284	1.21638	0.00349531
Phvul.010G076001.1	18.4116	16.3837	15.6259	41.3703	41.4959	34.7246	1.2163	0.00695756
Phvul.010G139800.1	14.0279	27.6474	11.0301	42.5523	35.8883	42.738	1.21553	0.0119956
Phvul.004G033300.2	26.3024	32.7673	20.2218	73.2844	58.3185	52.5321	1.21552	0.00108664
Phvul.001G036700.1	89.428	91.1341	106.624	252.95	148.039	264.441	1.21451	2.49307e-07
Phvul.004G169200.1	59.6187	52.2229	56.0694	115.837	141.31	132.666	1.21434	5.42425e-07
Phvul.002G033200.1	24.5489	6.14387	12.8684	30.7322	34.7668	36.5054	1.21346	0.0291553
Phvul.009G197000.1	431.359	272.378	347.447	693.838	753.655	990.097	1.21306	3.95824e-13
Phvul.003G161100.1	369.11	331.769	363.992	834.497	829.917	806.68	1.21268	3.07346e-29
Phvul.010G093500.2	598.817	869.358	889.758	1719.82	1692.36	2046.08	1.21268	3.33322e-19
Phvul.009G078300.2	1447.51	1993.69	1823.64	3699.68	3597.8	4888.16	1.21183	3.7812e-21
Phvul.008G226700.1	58.7419	34.8153	45.9586	118.201	128.974	78.353	1.20988	8.04593e-05
Phvul.008G194300.2	860.964	942.06	974.322	1845.11	2043.39	2526.89	1.20942	6.24076e-26
Phvul.005G084600.1	21.9186	8.19183	11.0301	31.9142	29.1593	34.7246	1.20827	0.0268744
Phvul.007G075400.1	173.596	209.916	181.996	380.606	460.941	460.324	1.20716	6.7111e-16
Phvul.010G020400.1	102.579	81.9183	82.7254	195.031	216.451	206.567	1.20715	8.29411e-10
Phvul.011G203032.1	256.886	250.875	255.53	696.202	579.821	489.706	1.20658	1.2944e-16
Phvul.010G079900.1	1131.88	836.59	1020.28	1907.76	2554.8	2436.96	1.20644	9.49408e-22
Phvul.001G092800.1	2187.48	1846.23	2020.34	4713.84	4868.47	4388.66	1.20557	4.66027e-46
Phvul.001G081632.1	235.844	221.179	174.643	438.525	500.193	515.527	1.20454	6.55921e-16
Phvul.009G077700.1	3490.32	3185.6	3681.28	7238.61	8313.75	8305.42	1.20378	2.92424e-46
Phvul.001G129300.1	539.198	404.471	470.616	1080.35	1173.1	1010.58	1.20369	8.74158e-24
Phvul.008G276201.1	56.9884	78.8463	46.8777	182.029	109.908	128.214	1.20347	1.73168e-05
Phvul.002G332300.1	56.9884	63.4866	75.372	151.297	135.703	162.939	1.20271	1.8773e-07
Phvul.004G020300.1	645.284	673.778	694.893	1473.96	1373.85	1781.64	1.20252	1.04793e-27
Phvul.009G029800.1	52.6047	81.9183	60.6653	153.661	170.47	123.762	1.20052	1.67455e-06
Phvul.011G089600.2	28.9326	35.8392	31.2518	78.0125	71.7766	70.3396	1.19885	0.000191053
Phvul.009G240677.1	129.758	174.076	170.047	343.964	410.473	332.11	1.19864	1.0616e-12
Phvul.008G035600.1	948.638	928.748	1069	2031.87	2063.58	2654.21	1.19685	3.17223e-26
Phvul.008G283000.1	341.931	349.177	407.193	730.48	734.589	1047.97	1.19669	1.26321e-15
Phvul.005G152700.1	25.4256	21.5035	22.9793	65.0104	43.7389	51.6418	1.19307	0.0022161
Phvul.009G257400.1	2383.87	1866.71	2062.62	4233.95	4475.95	5709.09	1.19166	1.74336e-24
Phvul.001G185200.1	1202.89	1099.75	1181.14	2680.79	2958.54	2323.88	1.19144	2.80817e-33
Phvul.006G151900.1	899.54	717.809	853.91	1846.3	1813.48	1985.54	1.19094	1.69095e-32
Phvul.004G041300.1	168.335	193.532	193.945	362.876	427.295	474.57	1.19051	1.03884e-14
Phvul.002G051000.1	24.5489	35.8392	26.656	41.3703	70.6551	84.5857	1.18957	0.00214207
Phvul.008G264100.1	951.268	831.47	836.446	1860.48	2172.36	1943.69	1.18939	9.21346e-35
Phvul.001G068100.1	191.13	198.652	181.996	437.343	400.379	463.886	1.18901	2.22058e-17
Phvul.009G066900.1	2802.95	2738.12	2625.15	6583.78	6273.73	5760.73	1.18855	3.62871e-54
Phvul.004G150000.1	9.6442	21.5035	15.6259	55.5543	25.7947	24.9305	1.1842	0.0331507
Phvul.007G174800.2	164.828	189.436	215.086	408.975	430.66	450.53	1.18228	9.53443e-16
Phvul.007G048600.1	24.5489	28.6714	21.1409	66.1924	52.711	49.861	1.18144	0.00177762
Phvul.004G008900.1	21.9186	28.6714	20.2218	60.2824	53.8325	46.2995	1.1804	0.00236095
Phvul.007G250700.2	638.27	682.993	593.785	1483.42	1287.49	1563.5	1.17997	3.41877e-29
Phvul.011G165800.1	184.116	198.652	165.451	374.696	425.052	438.065	1.17822	1.18764e-15
Phvul.007G269100.1	202.528	190.46	186.592	385.334	482.249	443.407	1.17789	4.75323e-16
Phvul.002G205200.1	24.5489	25.5995	19.3026	29.5502	49.3464	76.5723	1.17648	0.0090773
Phvul.006G055200.1	2751.23	2479.05	2615.04	5771.74	6226.62	5739.36	1.17645	3.09097e-55
Phvul.007G071900.1	288.449	244.731	266.56	551.997	663.934	592.99	1.17583	1.68549e-19
Phvul.001G126600.1	198.144	329.721	267.479	566.181	594.4	630.386	1.17561	2.73389e-13
Phvul.003G278800.1	42.0838	49.151	39.5244	131.203	81.8702	82.8049	1.17513	0.000123042
Phvul.007G102900.1	1941.99	1556.45	1764.81	3711.5	4477.07	3686.15	1.17305	5.06686e-30
Phvul.008G041600.1	263.9	193.532	237.146	520.083	540.568	509.295	1.17266	6.2251e-17
Phvul.007G096000.1	347.191	402.423	360.315	768.305	833.282	890.375	1.1699	2.89044e-24
Phvul.003G071900.1	35.0698	31.7433	27.5751	74.4665	58.3185	79.2434	1.16971	0.000494145
Phvul.003G045600.1	428.728	506.869	388.809	936.15	859.077	1177.08	1.16949	2.77042e-17
Phvul.010G085100.1	20.1651	65.5346	56.0694	91.0146	67.2906	157.596	1.16866	0.00499574
Phvul.003G278300.1	410.317	354.296	401.678	906.6	855.712	852.98	1.16284	1.43497e-26
Phvul.011G195200.1	14.9047	31.7433	23.8985	49.6443	58.3185	48.9706	1.16248	0.00464661
Phvul.L003346.1	61.3722	91.1341	69.857	143.023	162.619	188.76	1.16222	6.50761e-07
Phvul.011G119200.1	290.203	314.361	318.033	587.458	762.627	711.41	1.16165	4.70456e-19
Phvul.006G213200.1	876.745	901.101	899.869	1979.86	1991.8	2009.58	1.15978	2.88872e-47
Phvul.001G026200.1	2169.07	1672.16	1824.55	4012.91	4080.05	4563.17	1.15919	6.80787e-31
Phvul.009G149500.1	7039.39	5545.87	6444.31	13407.5	14108.6	14970.8	1.15863	8.98476e-38
Phvul.001G112500.1	401.549	387.064	396.163	881.777	868.049	894.827	1.15832	1.50202e-29
Phvul.004G001100.1	21.0419	29.6954	29.4135	52.0083	56.0755	69.4493	1.15723	0.00179497
Phvul.001G230100.1	583.036	563.188	606.653	1244.65	1406.37	1258.1	1.15636	2.14947e-32
Phvul.011G018500.1	102.579	149.501	129.603	270.68	285.985	288.482	1.15202	1.27779e-10
Phvul.002G042200.2	147.293	114.686	160.855	312.05	353.276	277.797	1.1519	1.06081e-10
Phvul.009G066600.1	30.6861	17.4076	22.0601	59.1004	51.5895	46.2995	1.14993	0.00418207
Phvul.006G109100.1	25.4256	21.5035	24.8176	40.1882	40.3744	77.4626	1.14916	0.0072641
Phvul.004G121200.1	312.121	270.33	280.347	578.002	591.036	741.683	1.14863	5.39447e-17
Phvul.003G067900.1	3536.79	3367.86	3376.12	7814.25	7235.98	7724.9	1.14742	1.19507e-61
Phvul.006G113300.1	49.0977	33.7913	41.3627	74.4665	91.9638	108.626	1.14709	0.000166493
Phvul.002G318000.1	19.2884	14.3357	16.5451	41.3703	33.6453	36.5054	1.14639	0.0134745
Phvul.009G194100.1	18.4116	17.4076	12.8684	40.1882	23.5517	43.6284	1.14632	0.0219535
Phvul.003G203700.1	54.3582	62.4627	61.5845	92.1966	157.011	144.241	1.14629	2.03584e-05
Phvul.003G200500.1	811.866	782.319	723.388	1813.2	1618.34	1697.95	1.14584	1.8747e-35
Phvul.010G028800.1	167.458	188.412	163.612	382.97	381.313	382.861	1.14485	2.27391e-15
Phvul.011G109400.1	12.2744	12.2877	16.5451	37.8242	25.7947	27.6016	1.14424	0.0300795
Phvul.011G174600.1	128.882	109.566	102.947	208.033	279.256	266.222	1.14276	2.35523e-09
Phvul.010G120700.1	618.105	620.531	676.51	1367.58	1349.18	1509.19	1.14271	1.31789e-32
Phvul.010G162600.1	6836.86	5548.94	5727.36	12467.8	12794.2	14724.1	1.14245	1.56957e-33
Phvul.007G259600.1	149.923	130.045	121.331	276.59	280.377	327.658	1.14181	2.30926e-11
Phvul.001G263800.1	120.114	144.381	151.663	278.954	329.724	308.07	1.14181	1.10343e-11
Phvul.009G052900.1	598.817	525.301	571.725	1215.1	1109.17	1415.7	1.14165	8.25827e-24
Phvul.008G012200.1	119.237	187.388	158.097	322.688	291.593	406.011	1.14152	3.56852e-09
Phvul.002G283700.1	1286.19	1340.39	1430.23	3073.22	3100.97	2776.19	1.14107	7.00232e-42
Phvul.001G075400.1	486.594	528.373	594.704	1051.99	1311.05	1179.75	1.13864	9.28515e-23
Phvul.004G174600.1	1338.79	1090.54	1201.36	2502.31	2739.85	2751.26	1.13796	4.49896e-34
Phvul.007G074200.2	229.707	217.083	258.287	559.089	503.558	491.487	1.13774	1.8604e-17
Phvul.009G102000.1	222.693	227.323	226.116	398.336	288.228	798.667	1.13642	0.0265476
Phvul.002G082800.1	361.219	375.8	348.366	700.93	750.29	929.552	1.13641	1.34274e-18
Phvul.003G139200.1	606.708	618.483	602.057	1358.13	1508.43	1149.47	1.13474	3.34358e-24
Phvul.009G038200.1	2943.23	2849.73	2841.16	6320.19	6701.02	5929.9	1.13378	3.3624e-53
Phvul.004G172300.1	619.859	524.277	591.027	1282.48	1482.64	1046.19	1.13279	1.30043e-18
Phvul.009G173000.1	102.579	123.901	146.148	210.397	331.967	273.345	1.1323	5.53712e-08
Phvul.007G102000.1	540.952	484.342	524.847	1072.08	1225.81	1098.72	1.13043	7.46467e-28
Phvul.004G098201.1	244.612	230.395	251.853	625.282	593.279	376.629	1.12974	1.84858e-10
Phvul.005G018800.1	28.0558	40.9591	19.3026	78.0125	49.3464	64.9974	1.12961	0.0036257
Phvul.011G128200.1	969.68	853.998	850.233	1932.58	1719.27	2196.56	1.12954	3.2685e-26
Phvul.003G288800.1	52.6047	38.9112	24.8176	66.1924	90.8423	97.0509	1.12879	0.00104449
Phvul.010G043100.1	539.198	518.133	535.877	1189.1	1097.96	1196.66	1.12867	1.16984e-31
Phvul.011G108600.1	2683.72	2144.21	2313.55	4615.74	5681.57	5319.99	1.12856	6.45964e-29
Phvul.001G112400.1	2231.32	2053.08	2198.66	4847.41	4748.47	4575.64	1.12761	7.76842e-54
Phvul.010G016200.1	671.587	651.25	741.771	1638.26	1257.21	1614.25	1.12727	1.95747e-22
Phvul.005G083400.1	3954.12	4010.92	4065.49	9061.27	8485.34	8720.34	1.12652	1.09857e-65
Phvul.008G282100.1	26.3024	46.079	31.2518	82.7405	79.6272	63.2166	1.12606	0.000959139
Phvul.001G226000.1	1145.91	1171.43	1143.45	2550.77	2594.05	2406.68	1.12532	2.3912e-46
Phvul.008G113600.1	9842.34	8799.04	9407.72	20967.6	20465.3	19753	1.12505	1.5833e-59
Phvul.002G323404.1	49.0977	79.8703	50.5544	157.207	121.123	112.187	1.12417	4.26777e-05
Phvul.006G001200.1	92.0582	106.494	92.8363	230.491	202.993	201.225	1.12368	3.95579e-09
Phvul.004G009300.2	13.1512	21.5035	7.35337	35.4602	26.9162	28.492	1.1217	0.045528
Phvul.003G123400.1	1851.69	1787.87	1829.15	3793.06	3800.8	4284.49	1.11953	4.82292e-45
Phvul.008G017200.1	779.426	863.214	744.529	1637.08	1822.45	1721.1	1.11887	1.03124e-32
Phvul.006G149640.1	236.721	217.083	203.137	484.623	477.763	463.886	1.11699	4.35384e-17
Phvul.005G127500.1	171.842	132.093	162.693	281.318	397.015	334.781	1.11619	3.58979e-10
Phvul.006G064000.1	967.927	921.58	1086.46	2029.51	1997.41	2416.48	1.11509	2.29806e-27
Phvul.001G010200.1	24.5489	23.5515	28.4943	63.8284	58.3185	44.5188	1.11362	0.00341525
Phvul.007G174500.1	1351.94	1411.04	1593.84	2788.36	2932.75	3698.62	1.11331	1.24659e-23
Phvul.007G112000.1	128.882	98.3019	123.169	198.577	245.611	312.522	1.11314	1.01463e-07
Phvul.004G080000.1	87.6745	83.9662	76.2912	157.207	202.993	175.404	1.11133	1.35048e-07
Phvul.003G007200.1	120.991	156.669	133.28	283.682	293.836	307.179	1.111	3.25546e-11
Phvul.002G183900.2	81.5373	127.997	91.9171	193.849	198.507	252.867	1.10714	4.27891e-07
Phvul.010G055900.1	156.061	186.364	159.936	326.234	325.238	425.599	1.10636	4.51992e-11
Phvul.003G076000.1	442.756	474.102	484.403	890.051	1176.46	943.798	1.1032	2.28957e-19
Phvul.003G175650.1	226.2	181.244	188.43	470.439	434.024	378.409	1.10142	5.44069e-13
Phvul.010G122600.1	488.347	414.711	457.747	929.058	1021.7	968.728	1.09979	9.35532e-25
Phvul.006G083700.1	60.4954	38.9112	52.3928	100.471	81.8702	142.46	1.09913	0.000324915
Phvul.006G047300.1	95.5652	106.494	115.816	206.851	227.667	243.963	1.09725	4.22279e-09
Phvul.004G056700.1	17.5349	25.5995	27.5751	48.4623	16.8226	84.5857	1.09701	0.045701
Phvul.001G021400.1	46.4675	20.4796	18.3834	68.5564	52.711	62.3263	1.0961	0.009134
Phvul.004G024900.1	4826.48	4118.44	4116.97	9028.17	9661.81	9202.92	1.09428	1.83269e-41
Phvul.002G309300.1	23.6721	16.3837	22.0601	43.7343	44.8604	44.5188	1.09389	0.00924497
Phvul.002G279900.1	28.9326	25.5995	24.8176	43.7343	51.5895	73.0108	1.09304	0.00491581
Phvul.005G082800.2	226.2	148.477	204.056	431.433	399.258	407.792	1.09297	2.08696e-11
Phvul.007G145300.1	209.542	202.748	226.116	443.253	419.445	495.049	1.0901	4.88356e-15
Phvul.002G033000.1	62.2489	72.7025	56.0694	126.475	133.46	145.131	1.08997	4.36979e-06
Phvul.007G107400.1	682.984	1012.71	793.245	1394.77	1709.18	2183.2	1.08776	8.19178e-05
Phvul.003G015600.1	14.9047	31.7433	31.2518	42.5523	86.3563	36.5054	1.08719	0.021695
Phvul.011G053600.1	194.637	228.347	208.652	412.521	445.239	479.912	1.08654	1.0569e-14
Phvul.003G131500.1	4509.1	3519.41	3885.34	9612.08	7905.52	7767.63	1.08516	4.73498e-25
Phvul.010G073500.1	90.3047	115.71	91.9171	174.937	199.629	253.757	1.08503	3.85116e-07
Phvul.010G089100.2	157.814	232.443	238.065	411.339	515.895	404.23	1.08492	5.67352e-10
Phvul.003G244275.1	377	419.831	394.324	851.045	813.095	858.322	1.08401	2.81379e-24
Phvul.009G184900.1	25.4256	20.4796	22.9793	46.0983	48.2249	51.6418	1.08222	0.00629434
Phvul.006G088600.1	544.459	474.102	503.706	1015.34	1148.43	1059.55	1.08112	4.50055e-25
Phvul.007G168000.1	1126.62	1029.1	1149.88	2554.32	2265.45	2179.64	1.08097	9.44054e-32
Phvul.003G234100.1	34.1931	59.3907	36.7669	75.6485	111.029	87.2568	1.07946	0.000805044
Phvul.009G152400.1	132.389	205.82	127.765	244.676	299.443	434.503	1.07834	3.79672e-06
Phvul.009G207800.1	16.6582	18.4316	24.8176	65.0104	34.7668	27.6016	1.07701	0.0289989
Phvul.004G173700.4	664.573	743.408	701.328	1551.98	1382.82	1507.41	1.07547	8.0834e-30
Phvul.002G319400.1	36.8233	69.6305	48.7161	144.205	88.5993	93.4894	1.07524	0.000725052
Phvul.001G204800.1	117.484	126.973	119.492	260.042	297.2	211.019	1.07498	1.10653e-08
Phvul.004G148400.1	295.463	278.522	276.671	589.822	594.4	606.346	1.07357	1.03944e-19
Phvul.004G008921.1	21.9186	41.9831	39.5244	92.1966	62.8046	62.3263	1.07312	0.00329994
Phvul.009G238500.1	194.637	209.916	209.571	398.336	404.865	485.255	1.07286	1.49488e-13
Phvul.008G172800.1	220.063	228.347	236.227	447.981	450.847	537.787	1.07234	9.3721e-15
Phvul.003G160600.1	362.972	325.625	406.274	679.654	759.262	861.883	1.07227	1.6783e-16
Phvul.001G135600.1	3061.59	2613.19	2790.6	5593.26	6319.71	5880.04	1.07129	1.42741e-37
Phvul.009G068000.1	143.786	107.518	135.118	269.498	252.34	291.153	1.07102	1.65537e-09
Phvul.003G031800.1	646.161	456.694	634.228	1187.92	1372.73	1095.16	1.07098	2.52431e-15
Phvul.008G048800.1	1662.31	1469.41	1357.62	3192.6	3170.51	3063.78	1.0697	2.4355e-33
Phvul.006G119900.1	37.7	59.3907	43.201	92.1966	84.1132	115.749	1.06934	0.000349081
Phvul.006G020400.1	13.1512	9.2158	22.9793	26.0042	33.6453	35.615	1.06875	0.0483332
Phvul.003G064300.1	1707.9	1981.4	2032.29	3875.8	4284.17	3834.85	1.06814	4.36306e-33
Phvul.004G007100.1	544.459	434.167	469.697	1086.26	986.929	966.057	1.06671	6.65713e-21
Phvul.006G185900.1	1959.53	1490.91	1807.09	3590.94	3724.53	3690.61	1.06504	1.02991e-27
Phvul.009G050800.1	194.637	155.645	146.148	303.776	389.164	346.356	1.06451	3.86438e-10
Phvul.006G149200.1	4985.17	4003.75	4408.35	10759.8	9214.33	8050.77	1.06428	5.86469e-23
Phvul.007G170300.1	573.391	584.692	572.644	1157.19	1205.62	1245.63	1.06098	7.80667e-30
Phvul.005G031600.1	47.3442	38.9112	34.9285	73.2844	81.8702	97.0509	1.06024	0.000564829
Phvul.002G103200.1	222.693	180.22	220.601	445.617	464.305	393.546	1.05929	6.41525e-13
Phvul.007G261100.1	1395.78	1335.27	1530.42	2416.02	2865.46	3592.66	1.05907	9.8651e-18
Phvul.001G119600.1	520.787	472.054	524.847	938.514	1112.54	1109.41	1.05847	4.37711e-22
Phvul.L000924.1	38.5768	50.1749	45.0394	94.5606	84.1132	98.8317	1.05816	0.000212472
Phvul.001G009400.1	724.191	588.787	636.067	1290.75	1446.75	1324.88	1.05804	5.78161e-24
Phvul.004G011800.1	31.5628	43.0071	31.2518	67.3744	75.1412	76.5723	1.05735	0.0011489
Phvul.003G082300.1	268.284	385.016	300.569	587.458	584.307	804.009	1.05554	1.11568e-10
Phvul.002G323400.2	1590.42	1860.57	1622.34	3566.12	3643.79	3329.11	1.05509	1.96106e-34
Phvul.001G167300.1	357.712	337.913	269.317	585.094	681.878	734.56	1.05446	5.40598e-14
Phvul.002G054000.1	30.6861	32.7673	31.2518	78.0125	65.0476	54.3129	1.05413	0.00228345
Phvul.002G008800.1	50.8512	52.2229	45.9586	88.6505	113.273	106.845	1.05377	0.000100808
Phvul.011G040800.1	32.4396	46.079	22.9793	43.7343	84.1132	81.0241	1.05255	0.00742503
Phvul.007G164200.1	227.954	245.755	238.065	479.895	505.801	487.926	1.05079	1.95006e-16
Phvul.001G212400.1	675.97	476.15	531.281	1166.64	1103.57	1217.14	1.04925	5.54055e-17
Phvul.010G024301.1	158.691	148.477	147.067	411.339	256.826	274.236	1.04916	9.39262e-08
Phvul.003G051801.1	573.391	808.943	748.205	1450.32	1441.14	1508.3	1.04806	1.06436e-18
Phvul.006G171700.1	1043.33	1048.55	1104.84	2362.83	2218.35	2031.84	1.04769	2.14947e-32
Phvul.009G217000.1	610.215	703.473	553.341	1140.64	1482.64	1232.28	1.04715	2.13853e-17
Phvul.002G110800.1	1573.76	1289.19	1419.2	3017.66	2977.61	2857.21	1.0466	7.10059e-32
Phvul.003G125100.1	303.354	325.625	282.186	525.993	593.279	756.819	1.04604	1.94603e-12
Phvul.005G053300.1	14.0279	24.5755	23.8985	43.7343	50.4679	34.7246	1.04563	0.0200427
Phvul.003G082500.1	62.2489	64.5106	59.7461	127.657	139.067	118.42	1.04476	1.17307e-05
Phvul.002G309700.1	110.47	167.932	146.148	286.046	335.331	252.867	1.04377	6.29177e-08
Phvul.009G159300.1	2382.99	2451.4	2311.72	4905.33	4995.21	4812.48	1.04191	6.2098e-51
Phvul.002G025900.1	418.207	342.009	375.022	708.022	763.748	864.554	1.04153	6.412e-17
Phvul.007G167800.1	353.328	272.378	314.357	631.192	686.364	617.92	1.03873	7.7915e-16
Phvul.003G038200.1	32.4396	22.5275	22.9793	61.4644	39.2528	59.6551	1.03829	0.00964916
Phvul.002G112500.1	2148.9	1830.87	2016.66	3991.64	4235.94	4084.15	1.03725	4.61599e-37
Phvul.002G241600.1	64.8791	45.055	62.5036	111.109	155.89	89.0375	1.03677	0.000397145
Phvul.002G117200.1	931.98	812.015	815.305	1765.92	1776.47	1712.19	1.03667	3.86349e-30
Phvul.009G203400.1	296.34	379.896	299.65	660.742	653.84	682.918	1.03662	5.05935e-16
Phvul.006G046800.2	21.0419	16.3837	16.5451	26.0042	37.0098	47.1899	1.03652	0.0326306
Phvul.008G169900.1	235.844	269.306	198.541	551.997	465.427	426.49	1.03643	2.84145e-11
Phvul.001G190500.1	72.7698	90.1101	86.4021	154.843	238.882	118.42	1.03594	0.000129516
Phvul.009G026300.1	153.43	181.244	156.259	301.412	320.752	380.19	1.03543	2.71437e-10
Phvul.009G236600.1	1500.11	1345.51	1308.9	2704.43	2955.18	2848.31	1.03381	5.77673e-34
Phvul.011G058900.1	4966.76	5318.54	4756.71	9341.4	10396.4	11042.4	1.03338	1.95893e-36
Phvul.001G259000.1	9187.41	9483.06	9439.89	18968.9	19577.1	18989	1.03336	3.06863e-64
Phvul.009G057300.1	61.3722	115.71	90.0788	174.937	215.33	154.035	1.03019	4.08427e-05
Phvul.003G013000.1	17.5349	24.5755	23.8985	40.1882	44.8604	48.9706	1.02969	0.0141729
Phvul.006G121300.1	779.426	938.988	757.397	2079.15	1250.48	1717.53	1.02804	1.0286e-11
Phvul.001G131000.1	190.254	210.94	180.158	388.88	408.23	386.423	1.02693	5.87667e-13
Phvul.002G116500.1	33.3163	39.9352	44.1202	112.291	72.8981	55.2033	1.02667	0.00379675
Phvul.001G098300.2	88.5513	110.59	102.028	221.035	187.292	203.896	1.02582	1.52022e-07
Phvul.003G196800.1	382.261	297.978	360.315	705.658	742.44	674.904	1.02558	1.76536e-16
Phvul.004G021400.1	298.093	471.03	384.214	884.141	645.99	813.803	1.02556	2.73918e-10
Phvul.007G242900.1	63.1256	55.2948	52.3928	85.1045	134.581	127.324	1.02517	0.000197659
Phvul.003G284800.2	2614.45	2313.17	2310.8	4467.99	5204.93	5058.22	1.02506	4.3577e-32
Phvul.003G224400.1	5687.45	5403.53	5406.57	10905.2	10924.6	11735.1	1.02479	1.73885e-51
Phvul.001G160100.1	36.8233	41.9831	44.1202	131.203	43.7389	75.6819	1.02461	0.00950799
Phvul.008G279500.2	232.337	159.741	176.481	446.799	310.658	401.559	1.02458	2.51986e-08
Phvul.001G098600.1	548.842	429.047	432.93	875.867	947.676	1045.3	1.02375	2.19259e-16
Phvul.007G152700.2	300.724	212.987	310.68	646.558	517.016	517.308	1.02355	1.51187e-10
Phvul.003G166600.1	220.94	234.491	203.137	440.889	471.034	425.599	1.02231	7.25482e-14
Phvul.006G208500.1	45.5907	76.7984	64.342	137.113	91.9638	147.802	1.02164	0.000367032
Phvul.008G036000.2	42.0838	41.9831	49.6352	86.2865	81.8702	102.393	1.02034	0.000430114
Phvul.L001669.1	50.8512	39.9352	59.7461	76.8305	108.786	119.31	1.02022	0.000602398
Phvul.002G195600.1	63.1256	84.9902	76.2912	139.477	173.834	140.679	1.01903	1.10863e-05
Phvul.008G154600.1	97.3187	97.2779	85.4829	148.933	197.386	219.032	1.01854	2.58525e-06
Phvul.008G164200.1	169.212	161.789	161.774	308.504	407.108	284.03	1.01765	5.91885e-09
Phvul.001G147001.1	641.777	722.929	666.399	1390.04	1288.61	1426.38	1.01668	3.01751e-26
Phvul.002G135900.1	244.612	215.035	190.268	417.249	477.763	421.148	1.01651	4.43501e-12
Phvul.005G171200.1	151.677	104.446	112.139	213.943	296.079	236.84	1.01627	7.59299e-07
Phvul.004G028300.1	43.8373	40.9591	43.201	72.1024	85.2348	100.612	1.01581	0.000701571
Phvul.001G172400.1	168.335	103.422	127.765	283.682	264.676	262.661	1.01572	1.50507e-07
Phvul.001G143800.1	957.406	954.348	1083.7	1728.09	1871.8	2450.31	1.01549	2.06421e-16
Phvul.009G229400.1	120.991	135.165	175.562	265.952	272.527	332.11	1.01512	6.15492e-08
Phvul.007G275600.1	64.0024	61.4387	65.2612	102.835	117.759	162.939	1.01496	0.000111684
Phvul.011G149800.1	42.9605	16.3837	14.7067	36.6422	63.9261	49.861	1.01411	0.0405237
Phvul.004G081200.1	19.2884	24.5755	15.6259	35.4602	51.5895	32.9439	1.01314	0.0291431
Phvul.010G099800.1	70.1396	71.6785	73.5337	146.569	133.46	154.035	1.01314	5.70441e-06
Phvul.008G253300.1	3729.67	3266.49	3550.76	7172.42	7072.24	7008.14	1.01041	6.21972e-43
Phvul.006G053200.1	721.561	610.291	611.249	1208.01	1197.77	1504.73	1.00982	1.55353e-17
Phvul.009G078600.1	356.835	356.344	428.334	704.476	836.646	757.709	1.00963	2.56053e-16
Phvul.011G141900.2	4418.8	4021.16	4163.85	9141.64	7938.05	8292.06	1.00905	5.80093e-38
Phvul.007G063400.1	15.7814	18.4316	15.6259	36.6422	38.1313	25.8209	1.00837	0.0416248
Phvul.003G210600.2	4146.13	3704.75	3834.78	7756.33	8271.14	7485.38	1.00831	2.05561e-40
Phvul.004G153400.1	35.0698	13.3117	22.9793	37.8242	53.8325	52.5321	1.00693	0.026455
Phvul.008G098300.1	1768.39	1325.03	1609.47	3066.13	2967.52	3417.26	1.00648	3.24578e-21
Phvul.002G259900.1	71.0164	124.925	113.058	190.303	234.396	194.102	1.00606	1.06295e-05
Phvul.007G070001.1	26.3024	37.8872	35.8477	69.7384	68.4121	62.3263	1.00534	0.00310578
Phvul.005G156400.2	113.1	112.638	125.007	216.307	264.676	223.484	1.00497	4.06332e-08
Phvul.008G220600.1	1522.03	1562.59	1770.32	2992.84	3360.04	3383.43	1.00427	3.16823e-29
Phvul.010G029000.3	126.251	153.597	165.451	297.866	302.808	291.153	1.00321	1.6768e-09
Phvul.007G047000.2	157.814	223.227	206.814	388.88	380.192	404.23	1.00101	2.41232e-10
Phvul.004G132500.1	618.105	723.953	695.813	1403.04	1374.97	1299.06	1.00089	1.33171e-24
Phvul.004G014000.1	170.089	135.165	119.492	275.408	297.2	278.687	1.0007	1.7517e-08
Phvul.003G075300.1	596.187	647.154	564.371	1124.09	1291.98	1197.55	1.00032	1.4582e-22
Phvul.004G090800.1	1674.58	1539.04	1586.49	0	0	0	-13.0071	1.83383e-26
Phvul.010G055100.1	1024.04	856.046	948.585	0	0	0.890375	-11.2828	4.94124e-20
Phvul.010G070000.1	133.265	113.662	131.441	0	0	0	-9.34271	1.42247e-13
Phvul.004G142401.1	81.5373	86.0142	73.5337	0	0	0	-8.69081	1.24108e-11
Phvul.010G054700.1	168.335	131.069	154.421	1.18201	0	0	-8.64369	8.77418e-12
Phvul.011G119400.1	81.5373	60.4147	88.2404	0	0	0	-8.62671	2.14566e-11
Phvul.001G089000.1	160.444	224.251	227.954	2.36401	0	0	-8.18538	7.05558e-14
Phvul.011G125600.1	40.3303	54.2708	46.8777	0	0	0	-7.92052	1.90155e-09
Phvul.001G027900.1	132.389	142.333	151.663	3.54602	0	1.78075	-6.3443	4.75047e-19
Phvul.001G028700.1	179.733	203.772	161.774	3.54602	0	3.5615	-6.21719	8.49494e-25
Phvul.007G245900.1	63.1256	70.6545	67.0995	3.54602	0	0	-5.98418	2.29508e-10
Phvul.003G029800.2	42.9605	24.5755	60.6653	2.36401	0	0	-5.92163	7.56099e-07
Phvul.006G197100.1	38.5768	32.7673	36.7669	2.36401	0	0	-5.67511	1.98949e-06
Phvul.001G188300.1	50.8512	89.0861	51.4736	4.72803	0	0	-5.48804	1.42163e-10
Phvul.010G054500.1	62.2489	56.3188	52.3928	0	3.36453	1.78075	-5.03015	8.25572e-11
Phvul.004G096300.1	28.9326	31.7433	31.2518	1.18201	0	1.78075	-4.87919	2.22746e-06
Phvul.009G217500.1	40.3303	32.7673	52.3928	4.72803	0	0	-4.87872	4.58591e-08
Phvul.003G182700.1	259.517	144.381	169.128	20.0941	0	0	-4.84192	0.0470614
Phvul.001G043000.1	62.2489	39.9352	58.827	5.91004	0	0	-4.82982	0.0009202
Phvul.003G209101.1	45.5907	44.0311	31.2518	4.72803	0	0	-4.82234	7.10934e-08
Phvul.002G181150.1	75.4001	68.6065	97.4322	5.91004	2.24302	2.67113	-4.51856	2.25011e-15
Phvul.004G163400.1	108.716	95.23	93.7555	0	7.85057	5.34225	-4.45713	9.64956e-19
Phvul.010G061333.1	135.895	148.477	151.663	8.27405	7.85057	4.45188	-4.44328	1.41671e-27
Phvul.009G090700.1	2711.77	2651.08	2755.68	113.473	141.31	138.899	-4.35987	0
Phvul.011G137515.1	155.184	204.796	204.056	10.6381	11.2151	8.90375	-4.20815	5.04263e-34
Phvul.009G256900.1	335.793	441.335	342.851	31.9142	22.4302	14.246	-4.06549	6.99657e-58
Phvul.004G086400.1	61.3722	52.2229	52.3928	8.27405	0	2.67113	-3.97171	1.16904e-10
Phvul.006G173200.1	307.738	246.779	252.772	31.9142	10.0936	11.5749	-3.9555	3.12452e-41
Phvul.004G159900.2	87.6745	109.566	93.7555	11.8201	3.36453	4.45188	-3.93169	4.65522e-18
Phvul.001G137925.1	76.2768	74.7504	84.5638	5.91004	4.48604	5.34225	-3.90503	1.43863e-15
Phvul.003G081200.1	28.9326	39.9352	60.6653	2.36401	5.60755	1.78075	-3.76452	3.33276e-08
Phvul.001G076700.1	11040	11014.9	10456.5	1224.56	623.56	684.699	-3.68265	1.0375e-27
Phvul.005G111500.1	3324.62	2422.73	2728.1	425.523	136.824	105.064	-3.668	4.64929e-08
Phvul.005G111700.1	384.891	350.201	362.153	49.6443	20.1872	26.7113	-3.52807	2.13971e-53
Phvul.001G076750.1	7921.39	7781.21	7938.88	973.974	515.895	562.717	-3.52649	6.62115e-29
Phvul.002G025300.2	61.3722	53.2469	49.6352	5.91004	0	8.90375	-3.41273	1.08965e-09
Phvul.002G145700.2	37.7	24.5755	34.0093	4.72803	0	4.45188	-3.3666	3.21402e-06
Phvul.001G216100.1	64.0024	23.5515	45.9586	9.45606	4.48604	0	-3.34942	9.12178e-07
Phvul.010G027000.1	121.868	117.757	129.603	16.5481	4.48604	15.1364	-3.33833	1.2146e-20
Phvul.008G204900.1	22.7954	22.5275	23.8985	4.72803	3.36453	0	-3.19163	0.000123726
Phvul.005G176400.1	4342.52	3498.93	3857.76	795.491	236.639	276.907	-3.1605	1.30115e-07
Phvul.010G054800.1	221.817	281.594	216.924	21.2761	33.6453	28.492	-3.10325	3.06472e-35
Phvul.010G133700.1	64.0024	78.8463	96.513	13.0021	5.60755	9.79413	-3.07789	5.12858e-13
Phvul.005G111400.1	119.237	118.781	134.199	22.4581	12.3366	10.6845	-3.0634	7.43288e-20
Phvul.004G142700.1	35.0698	56.3188	27.5751	9.45606	5.60755	0	-3.05984	5.07896e-06
Phvul.011G191400.1	530.431	440.311	428.334	82.7405	45.9819	45.4091	-3.02467	7.78798e-51
Phvul.003G245101.1	95.5652	62.4627	85.4829	11.8201	12.3366	7.123	-2.9892	5.66045e-13
Phvul.006G100300.1	88.5513	58.3668	87.3213	16.5481	7.85057	6.23263	-2.97505	7.56703e-12
Phvul.010G010900.1	441.003	438.263	440.283	89.8326	45.9819	33.8343	-2.96884	4.42143e-13
Phvul.010G136700.1	981.955	958.444	904.465	200.941	88.5993	82.8049	-2.93724	9.66261e-12
Phvul.004G144400.1	25.4256	47.103	29.4135	3.54602	5.60755	4.45188	-2.89845	6.0234e-06
Phvul.011G175301.1	72.7698	37.8872	52.3928	5.91004	8.97208	7.123	-2.8925	1.18966e-08
Phvul.L002465.1	63.1256	48.127	52.3928	3.54602	5.60755	12.4653	-2.86305	1.20683e-08
Phvul.004G059800.1	157.814	178.172	185.673	15.3661	19.0657	35.615	-2.85728	3.56741e-23
Phvul.006G122900.1	82.414	58.3668	79.9679	13.0021	8.97208	8.90375	-2.85449	9.57722e-12
Phvul.007G263950.1	390.152	325.625	344.689	68.5564	38.1313	48.0803	-2.78609	2.37592e-42
Phvul.009G225000.1	682.984	827.374	889.758	205.669	84.1132	66.7781	-2.75404	3.42921e-07
Phvul.004G111600.1	227.954	221.179	207.733	52.0083	21.3087	25.8209	-2.74908	1.01553e-25
Phvul.007G135400.1	47.3442	36.8632	48.7161	13.0021	0	7.123	-2.7345	2.90327e-06
Phvul.010G124000.1	378.754	340.985	345.608	93.3786	26.9162	40.9573	-2.72875	3.67401e-07
Phvul.004G164200.1	33.3163	49.151	32.171	5.91004	6.72906	5.34225	-2.67657	2.5954e-06
Phvul.005G013200.1	91.1815	53.2469	90.0788	18.9121	5.60755	12.4653	-2.67442	4.61052e-10
Phvul.006G039800.1	3793.68	3378.1	3491.93	895.961	358.883	445.188	-2.6497	5.67166e-10
Phvul.011G119715.1	142.033	98.3019	101.109	24.8222	14.5796	16.0268	-2.63871	4.53333e-15
Phvul.008G145000.1	159.568	127.997	123.169	47.2803	16.8226	2.67113	-2.62971	0.0174434
Phvul.002G025200.1	99.9489	74.7504	90.998	22.4581	5.60755	15.1364	-2.62704	1.79961e-11
Phvul.010G027100.1	441.003	349.177	342.851	61.4644	69.5336	54.3129	-2.6203	1.24227e-42
Phvul.007G263300.1	153.43	141.309	127.765	44.9163	10.0936	15.1364	-2.61847	3.89797e-13
Phvul.009G219700.1	28.9326	35.8392	40.4435	11.8201	4.48604	1.78075	-2.6007	3.16882e-05
Phvul.009G109100.1	197.268	215.035	159.936	26.0042	38.1313	30.2728	-2.59859	2.88803e-24
Phvul.005G176475.1	24456.8	20630.1	21269.6	7005.76	1879.65	2074.57	-2.59805	0.000464254
Phvul.008G236800.1	76.2768	61.4387	72.6145	11.8201	7.85057	15.1364	-2.57612	2.66591e-10
Phvul.001G048050.1	215.679	210.94	170.966	40.1882	31.4023	30.2728	-2.56203	1.4791e-25
Phvul.008G006900.1	57.8652	60.4147	56.9886	15.3661	8.97208	6.23263	-2.55393	1.26634e-08
Phvul.005G176425.1	13976.2	11396.9	12457.5	4167.76	1141.7	1155.71	-2.5489	0.000785621
Phvul.005G176450.1	13883.3	11806.5	12508.1	4251.68	1056.46	1226.05	-2.54751	0.00099453
Phvul.010G015400.1	99.9489	97.2779	97.4322	14.1841	30.2808	7.123	-2.54557	3.80786e-11
Phvul.005G126400.1	42.0838	44.0311	46.8777	8.27405	5.60755	8.90375	-2.5341	5.08266e-07
Phvul.002G283900.1	35.0698	35.8392	36.7669	10.6381	0	8.01338	-2.52114	4.53481e-05
Phvul.001G049300.1	175.349	193.532	211.409	28.3682	39.2528	33.8343	-2.51316	4.74873e-25
Phvul.001G047900.1	277.051	268.282	294.135	65.0104	33.6453	51.6418	-2.48409	5.22731e-31
Phvul.005G176533.1	21034	18410.1	19044.3	6856.82	1717.03	2043.41	-2.4618	0.00124901
Phvul.005G157900.1	45.5907	49.151	33.0902	13.0021	4.48604	6.23263	-2.45225	4.41971e-06
Phvul.001G046200.1	71.8931	97.2779	81.8062	17.7301	13.4581	15.1364	-2.43892	1.90229e-11
Phvul.006G165200.1	25.4256	29.6954	38.6052	4.72803	4.48604	8.01338	-2.4142	7.69942e-05
Phvul.011G192100.1	61.3722	30.7193	56.0694	10.6381	5.60755	11.5749	-2.40411	1.94163e-06
Phvul.002G195800.1	1553.59	1179.62	1202.28	433.797	187.292	125.543	-2.3996	4.13007e-05
Phvul.004G023066.1	582.159	564.212	534.958	241.129	44.8604	34.7246	-2.39224	0.0147466
Phvul.002G019500.1	89.428	112.638	77.2104	23.6401	17.9442	13.3556	-2.36475	1.94193e-11
Phvul.003G238800.1	42.0838	50.1749	40.4435	5.91004	10.0936	9.79413	-2.3471	2.10426e-06
Phvul.007G245833.1	353.328	375.8	363.992	86.2865	62.8046	68.5589	-2.33381	5.98605e-40
Phvul.002G200600.1	28.0558	22.5275	26.656	3.54602	3.36453	8.01338	-2.3291	0.000498252
Phvul.001G048800.1	249.872	210.94	261.045	35.4602	35.8883	71.23	-2.3144	1.27645e-20
Phvul.005G176500.1	38390.9	32070	33960.6	13838.9	3566.4	3726.22	-2.30498	0.00371683
Phvul.002G300900.1	73.6466	26.6234	41.3627	10.6381	12.3366	6.23263	-2.3042	2.03584e-05
Phvul.010G101800.1	1890.26	1705.95	1872.35	393.608	317.387	398.888	-2.29892	3.00609e-104
Phvul.005G063400.1	371.74	378.872	344.689	47.2803	77.3842	98.8317	-2.27403	3.22241e-29
Phvul.003G152200.1	113.1	226.299	172.804	33.0962	30.2808	41.8476	-2.27042	1.4032e-14
Phvul.002G196000.1	2327.76	2711.49	2674.79	891.233	569.727	145.131	-2.26447	0.00363095
Phvul.004G142000.1	39.4535	77.8223	45.0394	23.6401	7.85057	3.5615	-2.25159	4.74173e-05
Phvul.004G059900.1	93.8117	75.7744	93.7555	15.3661	12.3366	26.7113	-2.2464	4.2206e-10
Phvul.011G195500.1	55.2349	49.151	84.5638	22.4581	13.4581	5.34225	-2.23652	1.84924e-06
Phvul.004G068200.2	1931.47	1785.82	1864.08	400.7	330.845	449.64	-2.23636	4.07016e-93
Phvul.004G117350.1	57.8652	29.6954	46.8777	7.09204	6.72906	14.246	-2.23066	1.78987e-05
Phvul.008G199000.1	223.57	309.241	261.045	113.473	29.1593	28.492	-2.21831	0.00302974
Phvul.002G199700.1	94.6885	88.0621	90.0788	23.6401	14.5796	20.4786	-2.21712	2.81239e-11
Phvul.009G170500.1	36.8233	40.9591	59.7461	13.0021	8.97208	8.01338	-2.21429	6.5028e-06
Phvul.006G148200.1	129.758	123.901	140.633	30.7322	29.1593	25.8209	-2.20956	7.39334e-16
Phvul.006G089300.1	210.419	201.724	225.197	56.7363	39.2528	45.4091	-2.17771	5.99491e-23
Phvul.009G187400.1	236.721	310.265	324.467	62.6464	50.4679	78.353	-2.17395	1.36824e-24
Phvul.007G051500.1	30.6861	31.7433	34.9285	11.8201	7.85057	2.67113	-2.17178	0.000259662
Phvul.004G013350.1	178.856	186.364	206.814	85.1045	20.1872	22.2594	-2.17111	0.00346369
Phvul.003G102500.1	165.705	133.117	113.058	36.6422	34.7668	21.369	-2.1708	1.2051e-13
Phvul.010G043700.2	277.051	277.498	303.327	50.8263	68.4121	70.3396	-2.16907	3.09702e-29
Phvul.001G047800.1	69.2629	55.2948	51.4736	15.3661	14.5796	9.79413	-2.1675	2.4765e-07
Phvul.009G188800.1	25.4256	36.8632	42.2819	8.27405	8.97208	6.23263	-2.16702	9.96909e-05
Phvul.006G069300.1	846.059	489.462	651.692	134.749	121.123	185.198	-2.16536	1.18827e-28
Phvul.003G151600.3	22.7954	35.8392	39.5244	8.27405	5.60755	8.01338	-2.15779	0.000189977
Phvul.002G121200.1	219.186	231.419	221.52	76.8305	34.7668	40.9573	-2.15408	2.02079e-18
Phvul.011G094500.1	57.8652	111.614	98.3513	26.0042	16.8226	17.8075	-2.14969	7.75989e-09
Phvul.001G242200.1	49.0977	57.3428	45.0394	4.72803	16.8226	12.4653	-2.13965	5.37346e-06
Phvul.004G134800.1	267.407	194.556	234.389	98.1066	30.2808	32.0535	-2.12358	0.000642883
Phvul.006G117300.1	317.382	350.201	340.093	106.381	65.0476	62.3263	-2.12108	6.46953e-27
Phvul.005G176300.2	43884.6	39259.3	39686.1	18788	4378.37	5125.89	-2.1182	0.0103968
Phvul.009G135300.1	94.6885	91.1341	117.654	42.5523	14.5796	14.246	-2.11604	1.68768e-08
Phvul.001G183000.1	85.921	86.0142	83.6446	16.5481	20.1872	22.2594	-2.10438	3.36378e-10
Phvul.009G083500.1	56.9884	81.9183	57.9078	14.1841	14.5796	16.9171	-2.09616	1.13358e-07
Phvul.003G268300.1	83.2908	81.9183	90.0788	10.6381	30.2808	18.6979	-2.09598	6.77569e-09
Phvul.010G157800.2	26.3024	57.3428	40.4435	8.27405	7.85057	12.4653	-2.09323	8.00049e-05
Phvul.006G149700.1	49.9745	41.9831	44.1202	8.27405	7.85057	15.1364	-2.09262	1.19938e-05
Phvul.011G192200.1	95.5652	95.23	90.0788	39.0062	12.3366	16.0268	-2.08283	1.62756e-08
Phvul.010G118400.2	82.414	136.189	102.028	37.8242	19.0657	19.5883	-2.0823	1.2341e-09
Phvul.007G064100.1	55.2349	137.213	90.0788	37.8242	16.8226	13.3556	-2.07392	1.03663e-06
Phvul.007G251100.1	33.3163	37.8872	33.0902	7.09204	5.60755	11.5749	-2.0733	0.000144086
Phvul.010G101500.1	281.435	375.8	343.77	176.119	39.2528	24.0401	-2.06663	0.0351537
Phvul.005G068300.1	160.444	179.196	189.349	42.5523	42.6174	41.8476	-2.05841	1.01292e-18
Phvul.010G055200.1	410.317	410.615	417.304	85.1045	91.9638	118.42	-2.05504	7.49697e-36
Phvul.009G090800.1	2047.2	1904.6	1965.19	476.349	460.941	487.926	-2.05296	1.31311e-116
Phvul.008G212300.1	86.7978	97.2779	103.866	26.0042	21.3087	22.2594	-2.05279	7.09728e-11
Phvul.006G189400.1	58.7419	67.5826	68.9378	15.3661	14.5796	16.9171	-2.05247	7.91195e-08
Phvul.003G112800.1	578.652	447.478	480.727	211.579	103.179	60.5455	-2.00871	0.000450786
Phvul.001G018300.1	74.5233	61.4387	69.857	20.0941	12.3366	18.6979	-2.00727	9.27238e-08
Phvul.008G144100.1	35.9465	37.8872	56.9886	17.7301	5.60755	9.79413	-1.99585	9.76634e-05
Phvul.002G023200.2	207.789	202.748	190.268	59.1004	43.7389	48.9706	-1.98876	9.80552e-20
Phvul.004G068300.1	2346.17	2223.06	2160.05	656.014	464.305	579.634	-1.98539	6.06188e-72
Phvul.002G014800.1	197.268	188.412	195.783	50.8263	43.7389	52.5321	-1.97955	1.35214e-19
Phvul.011G046300.1	56.9884	54.2708	50.5544	20.0941	7.85057	13.3556	-1.9782	5.36376e-06
Phvul.003G122700.1	36.8233	43.0071	36.7669	15.3661	6.72906	8.01338	-1.97133	0.000121328
Phvul.011G100800.1	405.056	499.701	501.868	154.843	95.3283	111.297	-1.96522	9.09698e-29
Phvul.004G163300.1	141.156	197.628	190.268	47.2803	49.3464	40.0669	-1.95747	1.24097e-15
Phvul.011G210100.1	292.833	292.858	316.195	86.2865	71.7766	74.7915	-1.95714	9.09904e-28
Phvul.002G186600.1	30.6861	37.8872	45.0394	18.9121	6.72906	4.45188	-1.95633	0.000556749
Phvul.006G015061.1	34.1931	28.6714	43.201	13.0021	5.60755	8.90375	-1.95603	0.000307772
Phvul.011G122200.2	1947.25	1865.69	2007.47	634.738	392.528	477.241	-1.95398	2.81475e-50
Phvul.005G173500.1	1166.07	1265.64	1156.32	326.234	287.107	312.522	-1.95391	7.40585e-76
Phvul.004G014200.1	214.803	188.412	166.37	69.7384	34.7668	43.6284	-1.95356	1.08479e-14
Phvul.001G118600.1	101.702	119.805	139.714	49.6443	24.6732	20.4786	-1.95238	1.65432e-09
Phvul.010G016300.1	100.826	121.853	154.421	27.1862	39.2528	31.1631	-1.94972	2.42851e-11
Phvul.011G046250.1	266.531	124.925	233.47	80.3765	32.5238	49.861	-1.94917	4.42455e-10
Phvul.004G123600.1	90.3047	119.805	106.624	35.4602	20.1872	26.7113	-1.94655	3.34784e-10
Phvul.006G139100.1	2232.19	2996.16	2705.12	784.853	557.39	715.862	-1.94618	7.84055e-53
Phvul.011G101500.2	2041.94	2091.99	2148.1	865.229	392.528	378.409	-1.94174	5.957e-06
Phvul.001G128500.1	1012.64	758.768	890.677	171.391	298.322	226.155	-1.93541	6.40513e-32
Phvul.011G207100.1	284.942	319.481	300.569	118.201	59.44	61.4359	-1.93316	4.68245e-18
Phvul.001G201700.1	761.015	696.305	702.247	172.573	187.292	205.677	-1.92833	2.2121e-52
Phvul.004G068000.2	1970.92	1764.31	1754.7	537.813	372.341	532.444	-1.9267	1.11531e-54
Phvul.006G175000.1	59.6187	60.4147	74.4529	10.6381	7.85057	31.1631	-1.92652	2.35455e-05
Phvul.011G109600.1	4061.08	4244.39	4116.97	1862.84	669.541	763.942	-1.91432	0.000229674
Phvul.002G294900.1	42.0838	35.8392	37.686	5.91004	8.97208	15.1364	-1.91151	0.000206486
Phvul.008G277226.1	67.5094	54.2708	46.8777	11.8201	17.9442	15.1364	-1.90716	4.59809e-06
Phvul.008G277310.1	136.772	127.997	103.866	37.8242	26.9162	33.8343	-1.90322	1.29495e-11
Phvul.008G196700.1	133.265	100.35	125.007	56.7363	13.4581	26.7113	-1.90241	1.77339e-07
Phvul.004G144500.1	101.702	117.757	116.735	21.2761	22.4302	44.5188	-1.90045	1.9222e-09
Phvul.005G176566.1	55385.7	52391.8	52811.9	29745.2	6264.75	7059.79	-1.89864	0.037682
Phvul.009G105300.2	313.875	304.122	332.74	146.569	58.3185	51.6418	-1.89458	0.000292759
Phvul.011G083500.1	284.942	231.419	229.793	48.4623	113.273	41.8476	-1.88377	2.43628e-11
Phvul.008G281000.1	30.6861	36.8632	37.686	13.0021	7.85057	8.01338	-1.87996	0.000349014
Phvul.002G224800.1	297.217	344.057	281.266	105.199	67.2906	79.2434	-1.87802	2.24603e-22
Phvul.011G060300.1	35.0698	47.103	28.4943	18.9121	5.60755	6.23263	-1.87528	0.000957008
Phvul.008G007400.1	68.3861	112.638	89.1596	26.0042	28.0377	20.4786	-1.86477	3.75121e-08
Phvul.007G280800.1	1158.18	1045.48	1231.69	375.878	302.808	276.016	-1.8531	5.09402e-50
Phvul.003G075100.1	43.8373	44.0311	60.6653	17.7301	12.3366	11.5749	-1.84877	2.94181e-05
Phvul.009G232400.1	81.5373	120.829	103.866	35.4602	28.0377	22.2594	-1.84846	5.03214e-09
Phvul.001G191600.2	77.1536	74.7504	67.0995	39.0062	5.60755	16.9171	-1.84703	5.02215e-05
Phvul.007G174950.1	43.8373	98.3019	88.2404	24.8222	24.6732	15.1364	-1.84537	5.188e-06
Phvul.007G249900.1	42.9605	38.9112	63.4228	11.8201	12.3366	16.0268	-1.84334	5.01834e-05
Phvul.009G060500.1	113.977	80.8943	100.19	29.5502	22.4302	30.2728	-1.84065	3.91842e-09
Phvul.007G261700.1	42.0838	39.9352	45.9586	13.0021	12.3366	10.6845	-1.83751	7.22861e-05
Phvul.009G181500.1	191.13	235.515	248.176	59.1004	60.5615	68.5589	-1.83551	2.40804e-18
Phvul.001G019500.1	337.547	483.318	347.447	204.487	60.5615	63.2166	-1.83388	0.00720741
Phvul.011G122100.1	742.603	666.61	679.268	243.493	187.292	161.158	-1.82785	4.5037e-36
Phvul.006G078900.1	269.161	284.666	286.781	134.749	37.0098	69.4493	-1.80344	0.00138675
Phvul.003G205100.1	35.9465	58.3668	43.201	2.36401	14.5796	21.369	-1.80316	0.000911246
Phvul.002G035300.1	58.7419	53.2469	42.2819	18.9121	12.3366	13.3556	-1.79995	2.71129e-05
Phvul.003G225700.1	64.0024	59.3907	60.6653	16.5481	15.7011	20.4786	-1.79353	2.4313e-06
Phvul.011G138500.1	172.719	127.997	133.28	29.5502	40.3744	55.2033	-1.77755	1.11843e-10
Phvul.001G048701.1	244.612	270.33	229.793	82.7405	65.0476	70.3396	-1.77397	8.57006e-20
Phvul.003G250100.1	56.9884	69.6305	81.8062	20.0941	13.4581	26.7113	-1.77192	3.1378e-06
Phvul.010G101600.1	284.065	223.227	251.853	88.6505	51.5895	84.5857	-1.75318	3.55354e-16
Phvul.002G244900.1	221.817	236.539	220.601	78.0125	53.8325	70.3396	-1.74671	9.78115e-18
Phvul.007G233100.1	142.033	159.741	125.007	35.4602	37.0098	53.4225	-1.74431	3.01141e-11
Phvul.007G248400.1	1529.92	1390.56	1498.25	522.447	365.612	435.394	-1.74104	5.99957e-49
Phvul.011G150200.1	48.221	56.3188	56.9886	16.5481	7.85057	23.1498	-1.73999	7.11125e-05
Phvul.008G251001.1	210.419	306.169	249.095	81.5585	66.1691	81.0241	-1.73862	6.98424e-17
Phvul.010G074960.1	61.3722	39.9352	52.3928	15.3661	8.97208	21.369	-1.73191	0.000113113
Phvul.010G143200.1	61.3722	57.3428	55.1503	16.5481	17.9442	17.8075	-1.73158	7.57195e-06
Phvul.010G050500.1	947.761	892.909	952.261	423.159	205.236	213.69	-1.7315	2.79279e-06
Phvul.003G214350.1	87.6745	82.9422	57.9078	22.4581	22.4302	24.0401	-1.72609	8.93457e-07
Phvul.009G001800.1	207.789	258.043	236.227	82.7405	61.683	68.5589	-1.72304	2.51024e-17
Phvul.L002543.1	53.4815	37.8872	38.6052	16.5481	7.85057	15.1364	-1.71456	0.000319147
Phvul.004G053600.1	64.8791	79.8703	69.857	24.8222	13.4581	26.7113	-1.711	2.85852e-06
Phvul.006G189500.1	91.1815	95.23	79.9679	29.5502	30.2808	22.2594	-1.70907	5.93763e-08
Phvul.011G073600.1	213.926	326.649	255.53	91.0146	76.2627	76.5723	-1.70819	3.40175e-16
Phvul.004G030500.1	25.4256	24.5755	24.8176	5.91004	8.97208	8.01338	-1.70262	0.0052908
Phvul.007G071500.1	137.649	138.237	159.017	76.8305	30.2808	28.492	-1.70061	1.07093e-07
Phvul.001G010100.1	1667.57	1414.11	1561.67	496.443	440.753	491.487	-1.70043	1.17103e-61
Phvul.004G060800.1	64.0024	52.2229	35.8477	16.5481	13.4581	16.9171	-1.69359	0.00011712
Phvul.004G086500.1	279.682	231.419	215.086	127.657	56.0755	41.8476	-1.69218	0.00194963
Phvul.001G042200.1	44.714	40.9591	42.2819	15.3661	11.2151	13.3556	-1.68245	0.000215111
Phvul.004G079500.1	68.3861	60.4147	52.3928	20.0941	16.8226	19.5883	-1.68033	1.07813e-05
Phvul.003G207000.1	50.8512	71.6785	47.7969	22.4581	20.1872	11.5749	-1.66992	6.78491e-05
Phvul.001G259100.1	135.019	176.124	145.229	46.0983	54.954	42.738	-1.66926	1.28467e-11
Phvul.007G178800.1	48.221	94.206	46.8777	34.2782	14.5796	11.5749	-1.66642	0.000404789
Phvul.001G192900.1	317.382	377.848	413.627	131.203	106.543	113.078	-1.66227	2.1591e-22
Phvul.008G277268.1	27.1791	36.8632	33.0902	14.1841	7.85057	8.90375	-1.66071	0.00208314
Phvul.011G161100.1	155.184	162.813	157.178	48.4623	58.3185	44.5188	-1.65655	1.14416e-12
Phvul.010G054300.1	144.663	188.412	172.804	49.6443	65.0476	46.2995	-1.65601	3.87382e-12
Phvul.005G108400.1	184.116	324.601	229.793	98.1066	74.0197	63.2166	-1.65601	9.25139e-12
Phvul.002G240700.1	1431.72	1486.82	1530.42	706.84	344.304	362.383	-1.65519	6.89827e-06
Phvul.002G201600.1	119.237	84.9902	105.705	39.0062	28.0377	32.0535	-1.65136	3.24159e-08
Phvul.008G185100.1	106.963	100.35	115.816	67.3744	24.6732	11.5749	-1.64949	0.040299
Phvul.008G069400.1	235.844	227.323	212.329	82.7405	63.9261	69.4493	-1.64789	1.04408e-16
Phvul.008G088100.1	104.333	79.8703	116.735	37.8242	31.4023	27.6016	-1.64786	6.9423e-08
Phvul.004G024800.1	64.8791	57.3428	83.6446	26.0042	16.8226	23.1498	-1.64267	8.24776e-06
Phvul.009G024400.1	64.8791	52.2229	58.827	31.9142	10.0936	15.1364	-1.64104	0.000143952
Phvul.003G120900.1	61.3722	57.3428	45.0394	28.3682	14.5796	10.6845	-1.63705	0.000192154
Phvul.003G063000.3	78.0303	74.7504	75.372	17.7301	23.5517	31.1631	-1.63639	1.85036e-06
Phvul.002G100200.4	28.9326	34.8153	33.0902	8.27405	10.0936	12.4653	-1.63481	0.0020396
Phvul.011G110800.1	1638.64	1584.09	1553.4	516.537	577.578	447.859	-1.63465	3.09097e-55
Phvul.011G046600.1	56.1117	55.2948	51.4736	17.7301	20.1872	15.1364	-1.62657	4.28717e-05
Phvul.006G200600.4	263.9	249.851	253.691	92.1966	84.1132	73.9011	-1.62446	1.52913e-18
Phvul.002G204800.1	1035.44	1564.64	1176.54	551.997	340.939	334.781	-1.62207	3.7637e-07
Phvul.001G254300.1	101.702	103.422	96.513	44.9163	30.2808	24.0401	-1.62193	1.04003e-07
Phvul.004G135200.4	124.498	114.686	119.492	69.7384	16.8226	31.1631	-1.62049	8.60289e-06
Phvul.003G177300.1	106.963	110.59	120.411	52.0083	26.9162	32.0535	-1.61778	3.65009e-08
Phvul.006G183900.1	28.9326	23.5515	33.0902	14.1841	10.0936	4.45188	-1.61116	0.00697093
Phvul.010G046000.1	31.5628	33.7913	34.0093	10.6381	11.2151	10.6845	-1.6107	0.0017446
Phvul.004G164400.2	22.7954	22.5275	34.0093	8.27405	8.97208	8.90375	-1.60035	0.00714068
Phvul.009G220400.2	124.498	106.494	102.947	33.0962	33.6453	42.738	-1.59974	1.03815e-08
Phvul.006G105900.1	36.8233	30.7193	57.9078	28.3682	7.85057	6.23263	-1.59643	0.00589633
Phvul.004G078200.2	48.221	49.151	58.827	22.4581	14.5796	15.1364	-1.59315	0.00011559
Phvul.008G008200.1	155.184	148.477	185.673	56.7363	58.3185	48.0803	-1.59196	8.69406e-12
Phvul.007G275300.1	736.466	789.487	721.549	284.864	227.667	237.73	-1.58558	2.74221e-37
Phvul.011G138700.1	346.314	304.122	329.063	100.471	111.029	114.858	-1.58294	1.11728e-21
Phvul.001G128550.1	691.752	511.989	582.755	154.843	246.732	195.883	-1.5802	3.92158e-21
Phvul.009G183600.3	89.428	68.6065	59.7461	29.5502	23.5517	20.4786	-1.57815	9.87335e-06
Phvul.001G044500.1	111.347	160.765	152.582	87.4685	30.2808	26.7113	-1.57238	1.51049e-05
Phvul.006G068600.1	38.5768	49.151	51.4736	17.7301	10.0936	18.6979	-1.57045	0.000435376
Phvul.009G244200.1	286.696	296.954	317.114	113.473	87.4778	103.284	-1.56633	1.97292e-19
Phvul.L001635.1	64.8791	86.0142	46.8777	11.8201	31.4023	23.1498	-1.5656	0.000165935
Phvul.005G081500.1	543.582	494.581	549.664	212.761	167.105	160.268	-1.56237	3.159e-27
Phvul.005G108000.1	386.645	514.037	481.646	164.299	171.591	134.447	-1.55972	7.68743e-22
Phvul.002G308100.1	187.623	210.94	223.359	62.6464	71.7766	75.6819	-1.55971	2.82258e-14
Phvul.005G152500.1	177.979	145.405	164.532	70.9204	31.4023	63.2166	-1.55747	5.84106e-09
Phvul.009G021600.1	305.984	345.081	315.276	140.659	113.273	77.4626	-1.55667	2.70394e-15
Phvul.002G099700.1	79.7838	101.374	91.9171	31.9142	37.0098	24.9305	-1.54985	6.09136e-07
Phvul.008G020100.1	122.744	116.734	116.735	43.7343	40.3744	38.2861	-1.54587	3.18194e-09
Phvul.003G158500.2	50.8512	41.9831	41.3627	18.9121	10.0936	16.9171	-1.54571	0.000588243
Phvul.002G217400.1	484.84	429.047	410.87	154.843	126.731	171.842	-1.54208	6.87545e-23
Phvul.L002643.1	56.1117	57.3428	52.3928	26.0042	14.5796	16.9171	-1.53859	0.000119983
Phvul.002G005900.1	37.7	34.8153	46.8777	21.2761	14.5796	6.23263	-1.53838	0.00271835
Phvul.011G209400.1	769.782	729.072	794.164	288.41	237.76	264.441	-1.53733	9.29025e-38
Phvul.004G137300.1	67.5094	49.151	48.7161	26.0042	14.5796	16.9171	-1.53665	0.000189663
Phvul.010G140301.1	65.7559	59.3907	74.4529	47.2803	11.2151	11.5749	-1.53634	0.00145627
Phvul.011G007200.1	108.716	137.213	136.957	50.8263	42.6174	39.1765	-1.53569	4.73288e-09
Phvul.009G142800.1	527.801	526.325	497.272	159.571	173.834	203.006	-1.52528	8.30712e-28
Phvul.002G240800.1	32.4396	56.3188	56.0694	17.7301	14.5796	17.8075	-1.52494	0.000614706
Phvul.009G178000.1	659.312	630.771	591.946	238.765	210.844	206.567	-1.52349	5.21653e-33
Phvul.009G231700.1	553.226	459.766	430.172	167.845	167.105	168.281	-1.52068	2.57972e-24
Phvul.003G112700.1	860.964	720.881	753.72	315.596	306.172	197.663	-1.51898	3.95975e-22
Phvul.003G268200.1	74.5233	62.4627	60.6653	23.6401	21.3087	24.0401	-1.5177	2.03046e-05
Phvul.010G129700.1	25.4256	38.9112	39.5244	10.6381	10.0936	15.1364	-1.51565	0.00352949
Phvul.003G035400.1	863.594	1034.22	970.645	262.406	392.528	348.137	-1.513	3.79054e-28
Phvul.003G206000.1	398.042	381.944	426.495	184.393	72.8981	165.61	-1.51177	0.000376369
Phvul.011G014000.1	126.251	164.86	147.987	72.1024	39.2528	43.6284	-1.51151	1.7517e-08
Phvul.009G030800.1	135.895	151.549	179.238	56.7363	60.5615	47.1899	-1.5114	3.22307e-10
Phvul.002G287300.1	59.6187	32.7673	44.1202	15.3661	7.85057	24.0401	-1.51052	0.00226415
Phvul.004G175900.1	112.223	222.203	188.43	88.6505	39.2528	56.0936	-1.51006	8.93457e-07
Phvul.007G084400.1	270.037	314.361	285.862	96.9246	102.057	105.955	-1.50916	2.52693e-18
Phvul.007G239800.1	538.322	353.272	453.151	139.477	197.386	137.118	-1.50896	8.81485e-16
Phvul.007G071400.1	482.21	545.78	485.322	248.222	116.637	168.281	-1.50822	2.0433e-14
Phvul.007G096100.1	28.9326	30.7193	32.171	8.27405	12.3366	11.5749	-1.50476	0.00497873
Phvul.002G047700.1	166.582	191.484	189.349	69.7384	65.0476	58.7648	-1.50449	2.1786e-12
Phvul.003G026800.1	54.3582	75.7744	45.9586	21.2761	20.1872	20.4786	-1.50445	0.000139535
Phvul.011G192400.1	34.1931	55.2948	39.5244	14.1841	10.0936	20.4786	-1.50413	0.00162414
Phvul.011G056000.1	50.8512	86.0142	67.0995	27.1862	31.4023	14.246	-1.50205	0.000152033
Phvul.005G074400.1	304.231	252.923	265.64	117.019	56.0755	116.639	-1.50163	5.8106e-11
Phvul.006G164800.1	36.8233	31.7433	29.4135	13.0021	10.0936	11.5749	-1.50133	0.00366519
Phvul.001G011800.1	172.719	204.796	159.936	47.2803	61.683	79.2434	-1.49841	2.81765e-10
Phvul.008G222300.1	55.2349	40.9591	56.0694	22.4581	17.9442	14.246	-1.49546	0.000356849
Phvul.010G140700.2	29.8093	50.1749	23.8985	14.1841	10.0936	12.4653	-1.49477	0.00550712
Phvul.008G256300.1	6828.97	6213.5	6590.46	2906.56	1953.67	2115.53	-1.49368	1.57686e-36
Phvul.011G097200.1	88.5513	111.614	78.1296	33.0962	21.3087	43.6284	-1.48817	6.82044e-06
Phvul.002G207300.1	2676.7	2792.39	2668.35	1189.1	934.218	790.653	-1.48433	1.4162e-35
Phvul.010G028101.1	720.684	601.075	621.36	260.042	218.694	218.142	-1.48352	1.50983e-28
Phvul.010G033000.1	141.156	93.182	140.633	72.1024	26.9162	36.5054	-1.48167	8.89748e-06
Phvul.001G048600.1	655.805	658.418	619.521	250.586	224.302	220.813	-1.47756	3.06212e-33
Phvul.010G129800.1	156.061	197.628	152.582	55.5543	22.4302	103.284	-1.47626	0.0328782
Phvul.005G048900.1	28.0558	51.1989	45.9586	20.0941	7.85057	16.9171	-1.47469	0.00323897
Phvul.005G138000.1	77.1536	96.254	72.6145	24.8222	30.2808	32.9439	-1.47195	5.484e-06
Phvul.003G128133.1	94.6885	77.8223	89.1596	41.3703	21.3087	32.0535	-1.47015	5.62307e-06
Phvul.010G117900.1	496.238	477.174	498.191	330.962	84.1132	116.639	-1.47009	0.0340789
Phvul.005G165500.1	30.6861	37.8872	24.8176	7.09204	16.8226	9.79413	-1.46982	0.00836474
Phvul.001G048500.1	76.2768	83.9662	71.6954	39.0062	22.4302	23.1498	-1.46768	1.70289e-05
Phvul.008G141000.1	180.609	130.045	160.855	65.0104	54.954	51.6418	-1.46669	1.13649e-09
Phvul.009G028400.1	47.3442	39.9352	37.686	24.8222	5.60755	15.1364	-1.46336	0.00411095
Phvul.004G116300.1	158.691	135.165	178.319	50.8263	65.0476	56.0936	-1.4585	7.11473e-10
Phvul.011G148000.1	126.251	124.925	105.705	49.6443	34.7668	45.4091	-1.45787	5.19454e-08
Phvul.004G029100.1	211.296	174.076	147.987	61.4644	59.44	73.0108	-1.45432	3.23602e-10
Phvul.009G199400.1	98.1955	113.662	120.411	35.4602	51.5895	34.7246	-1.45303	2.58378e-07
Phvul.003G199200.1	357.712	409.591	374.103	206.851	87.4778	124.653	-1.45071	1.03125e-10
Phvul.007G136800.1	79.7838	125.949	84.5638	34.2782	29.1593	41.8476	-1.4505	5.27084e-06
Phvul.003G122500.1	2736.32	3047.36	2831.05	1686.72	662.812	807.57	-1.44852	0.00200064
Phvul.003G183100.1	142.033	164.86	144.31	59.1004	54.954	51.6418	-1.44802	4.86351e-10
Phvul.009G170600.1	212.172	300.026	247.257	92.1966	86.3563	98.8317	-1.44783	2.66542e-13
Phvul.006G075800.1	2386.5	1918.94	2069.05	749.393	803.001	792.434	-1.44289	1.7036e-47
Phvul.003G041200.1	678.601	668.658	681.106	232.855	243.368	268.003	-1.44269	2.37606e-33
Phvul.001G188600.1	2191.86	1723.36	1868.68	819.131	626.924	689.15	-1.43926	1.6497e-34
Phvul.003G078000.2	56.9884	63.4866	44.1202	26.0042	20.1872	15.1364	-1.43912	0.000395706
Phvul.008G287500.1	1446.63	1597.41	1495.49	749.393	435.146	493.268	-1.43839	1.6797e-21
Phvul.007G193700.1	57.8652	61.4387	55.1503	27.1862	17.9442	19.5883	-1.43799	0.000155169
Phvul.009G134300.1	327.903	378.872	332.74	174.937	91.9638	118.42	-1.43624	6.00628e-13
Phvul.009G199200.1	97.3187	73.7264	93.7555	43.7343	31.4023	24.0401	-1.4356	9.95608e-06
Phvul.009G176750.1	28.0558	27.6474	38.6052	26.0042	3.36453	6.23263	-1.43495	0.0314723
Phvul.003G245300.1	362.096	373.752	370.426	133.567	103.179	170.062	-1.43377	4.64838e-16
Phvul.005G036600.1	137.649	173.052	151.663	60.2824	53.8325	56.984	-1.43299	7.20408e-10
Phvul.009G019900.1	5527.88	5483.4	5187.8	2582.69	1687.87	1740.68	-1.43053	1.32264e-10
Phvul.008G128700.1	1696.5	1506.27	1710.58	578.002	568.606	674.014	-1.42977	2.05899e-44
Phvul.007G151000.1	36.8233	34.8153	45.0394	17.7301	5.60755	19.5883	-1.42879	0.00539665
Phvul.006G175400.1	170.089	181.244	190.268	57.9184	90.8423	53.4225	-1.42876	1.22315e-09
Phvul.007G173400.1	129.758	108.542	90.998	62.6464	26.9162	33.8343	-1.4286	1.0485e-05
Phvul.006G054200.1	46.4675	46.079	66.1803	29.5502	10.0936	19.5883	-1.42847	0.00129885
Phvul.002G018100.1	348.945	372.728	377.779	174.937	122.245	113.968	-1.42754	2.67677e-16
Phvul.004G056800.1	119.237	161.789	130.522	43.7343	49.3464	58.7648	-1.4269	2.48575e-08
Phvul.002G035100.1	442.756	383.992	463.262	222.217	152.525	109.516	-1.42439	1.81364e-12
Phvul.010G009500.1	5882.96	4635.55	4860.58	2339.19	1761.89	1634.73	-1.42417	1.28188e-30
Phvul.010G005500.1	737.343	620.531	720.63	332.144	205.236	239.511	-1.42397	1.2612e-19
Phvul.008G228714.1	53.4815	45.055	40.4435	27.1862	16.8226	8.90375	-1.42308	0.00250561
Phvul.008G011700.1	38.5768	31.7433	35.8477	11.8201	13.4581	14.246	-1.42162	0.00366657
Phvul.007G208000.1	109.593	143.357	131.441	57.9184	50.4679	36.5054	-1.41928	1.18637e-07
Phvul.001G137300.1	178.856	192.508	190.268	74.4665	60.5615	74.7915	-1.41722	1.18064e-11
Phvul.005G108900.1	38.5768	36.8632	29.4135	15.3661	14.5796	9.79413	-1.41556	0.00476208
Phvul.009G144100.1	3802.44	4193.19	4426.73	1510.61	1482.64	1660.55	-1.4153	6.11483e-61
Phvul.009G062800.1	42.9605	60.4147	42.2819	14.1841	14.5796	24.9305	-1.41493	0.00131465
Phvul.002G310200.1	166.582	142.333	161.774	72.1024	29.1593	74.7915	-1.41211	8.69936e-07
Phvul.006G068500.1	61.3722	70.6545	90.0788	29.5502	22.4302	31.1631	-1.41187	4.5461e-05
Phvul.002G201700.1	85.921	68.6065	89.1596	39.0062	24.6732	28.492	-1.41141	1.67851e-05
Phvul.008G103600.1	61.3722	102.398	96.513	27.1862	32.5238	37.3958	-1.41061	2.42928e-05
Phvul.004G076800.1	41.207	43.0071	34.0093	20.0941	12.3366	12.4653	-1.40897	0.00286597
Phvul.007G020800.1	361.219	330.745	399.84	161.935	97.5714	151.364	-1.4085	2.19839e-14
Phvul.004G026500.1	38.5768	28.6714	32.171	20.0941	10.0936	8.01338	-1.40745	0.00921719
Phvul.009G121700.1	379.631	396.28	386.971	132.385	151.404	155.816	-1.39918	6.68541e-21
Phvul.003G284900.1	774.166	581.62	684.783	301.412	248.975	228.826	-1.39453	1.05638e-21
Phvul.006G139700.1	54.3582	56.3188	51.4736	17.7301	22.4302	21.369	-1.39353	0.000326567
Phvul.003G087300.1	256.886	268.282	206.814	89.8326	100.936	88.1472	-1.39317	5.51827e-13
Phvul.005G021800.1	28.9326	33.7913	40.4435	10.6381	11.2151	16.9171	-1.39317	0.00632036
Phvul.008G277352.1	75.4001	64.5106	66.1803	43.7343	19.0657	16.9171	-1.39317	0.000439549
Phvul.008G178200.1	136.772	117.757	131.441	60.2824	45.9819	41.8476	-1.39308	5.46803e-08
Phvul.011G097000.1	1002.12	852.974	908.141	258.86	411.594	382.861	-1.38861	3.13383e-21
Phvul.008G047700.1	486.594	423.927	409.031	216.307	137.946	152.254	-1.38723	5.05255e-16
Phvul.003G097900.1	149.047	150.525	150.744	72.1024	63.9261	38.2861	-1.38632	5.74035e-08
Phvul.008G189300.1	44.714	57.3428	41.3627	15.3661	23.5517	16.0268	-1.38598	0.00123282
Phvul.011G183000.1	408.563	337.913	372.264	200.941	84.1132	144.241	-1.38454	7.03576e-10
Phvul.001G147100.1	650.545	1033.19	782.215	321.506	312.901	309.851	-1.38391	2.26513e-19
Phvul.008G087300.1	49.0977	22.5275	36.7669	13.0021	13.4581	15.1364	-1.38247	0.00761503
Phvul.009G145900.1	99.9489	110.59	99.2705	37.8242	43.7389	37.3958	-1.3823	5.80108e-07
Phvul.011G141400.1	34.1931	32.7673	27.5751	20.0941	7.85057	8.90375	-1.38017	0.0128076
Phvul.010G139600.1	300.724	236.539	266.56	94.5606	98.6929	114.858	-1.3791	9.28039e-14
Phvul.002G165700.1	757.508	731.12	903.545	299.048	300.565	319.645	-1.37861	6.77172e-29
Phvul.006G219100.1	22.7954	46.079	29.4135	10.6381	6.72906	19.5883	-1.37846	0.0174956
Phvul.011G018000.1	340.177	241.659	306.084	160.753	76.2627	105.955	-1.37835	2.56155e-09
Phvul.009G013400.1	357.712	332.793	347.447	153.661	123.366	123.762	-1.37818	7.92501e-18
Phvul.008G152801.1	49.9745	58.3668	33.0902	11.8201	16.8226	24.9305	-1.37653	0.00282461
Phvul.004G042600.1	1001.24	1185.77	1043.26	458.619	427.295	361.492	-1.37616	3.98069e-31
Phvul.008G044800.1	196.391	179.196	186.592	75.6485	67.2906	73.9011	-1.37456	2.13611e-11
Phvul.002G154600.1	5332.36	5135.25	5101.4	2521.22	1692.36	1795.89	-1.37435	1.81044e-30
Phvul.002G297100.1	3195.74	3434.42	3056.24	1635.9	1094.59	1014.14	-1.37173	2.49423e-08
Phvul.003G245200.1	480.456	468.982	447.636	131.203	205.236	201.225	-1.37157	4.06824e-17
Phvul.002G061900.1	77.1536	69.6305	57.9078	22.4581	26.9162	29.3824	-1.37058	9.12505e-05
Phvul.003G199500.1	35.0698	48.127	42.2819	10.6381	24.6732	13.3556	-1.36868	0.00411306
Phvul.010G152400.1	226.2	183.292	218.763	82.7405	75.1412	85.476	-1.36768	1.02348e-11
Phvul.003G148400.1	908.308	825.326	868.617	384.152	257.947	365.944	-1.3672	2.00612e-23
Phvul.008G047600.1	36.8233	23.5515	24.8176	11.8201	6.72906	14.246	-1.36651	0.0182323
Phvul.007G280700.2	1496.6	1190.89	1298.79	773.033	404.865	372.177	-1.36376	0.000464821
Phvul.007G100300.1	81.5373	130.045	103.866	46.0983	32.5238	43.6284	-1.36242	5.8819e-06
Phvul.005G170300.1	148.17	152.573	126.846	49.6443	61.683	55.2033	-1.35888	1.3746e-08
Phvul.004G152100.1	187.623	295.93	241.742	118.201	77.3842	88.1472	-1.35609	1.63262e-09
Phvul.004G121666.1	263.024	249.851	293.216	111.109	77.3842	125.543	-1.35342	6.67008e-12
Phvul.004G141900.1	170.965	145.405	123.169	41.3703	65.0476	64.9974	-1.35067	1.56844e-07
Phvul.003G275800.1	99.0722	77.8223	97.4322	33.0962	38.1313	36.5054	-1.34891	6.03483e-06
Phvul.011G118100.1	1239.72	956.396	1108.52	559.089	399.258	343.685	-1.34867	3.03278e-18
Phvul.002G092300.1	121.868	131.069	102.947	54.3723	31.4023	53.4225	-1.34839	1.56881e-06
Phvul.005G118900.1	448.894	537.589	409.031	215.125	179.442	155.816	-1.34738	1.12574e-16
Phvul.002G189400.1	274.421	363.512	241.742	117.019	96.4499	130.885	-1.34646	2.14566e-11
Phvul.002G007500.1	4677.44	4507.55	4556.33	2588.6	1324.5	1497.61	-1.34488	0.000117151
Phvul.006G084600.1	33.3163	38.9112	28.4943	14.1841	10.0936	15.1364	-1.34449	0.00822942
Phvul.001G045700.1	92.0582	95.23	79.9679	42.5523	37.0098	26.7113	-1.34422	1.35879e-05
Phvul.004G085700.1	251.626	162.813	208.652	98.1066	91.9638	57.8744	-1.34334	3.28442e-08
Phvul.005G063200.1	1296.71	1329.12	1345.67	730.48	419.445	416.696	-1.34324	4.84788e-06
Phvul.001G087800.2	99.0722	78.8463	85.4829	54.3723	19.0657	31.1631	-1.34311	0.000165613
Phvul.005G023600.2	122.744	166.908	142.472	72.1024	50.4679	48.9706	-1.33968	1.39455e-07
Phvul.005G061900.1	49.0977	49.151	49.6352	35.4602	5.60755	17.8075	-1.33934	0.00847609
Phvul.001G203800.1	79.7838	47.103	70.7762	24.8222	25.7947	27.6016	-1.33832	0.00029424
Phvul.002G293900.1	44.714	56.3188	59.7461	34.2782	10.0936	19.5883	-1.3382	0.00278717
Phvul.009G238400.1	74.5233	100.35	72.6145	27.1862	32.5238	37.3958	-1.33748	3.73369e-05
Phvul.010G152300.1	1225.69	1198.05	1305.22	560.271	429.538	491.487	-1.33305	1.31552e-33
Phvul.L002927.1	30.6861	30.7193	33.0902	13.0021	10.0936	14.246	-1.33243	0.0101109
Phvul.007G073400.1	273.544	215.035	216.924	83.9225	90.8423	105.064	-1.32923	1.95754e-11
Phvul.007G057800.1	515.526	397.304	441.202	171.391	168.226	198.554	-1.32829	6.40626e-18
Phvul.006G122400.1	128.005	124.925	140.633	67.3744	54.954	37.3958	-1.31731	6.76477e-07
Phvul.009G220500.1	130.635	82.9422	107.543	44.9163	42.6174	41.8476	-1.3167	5.1057e-06
Phvul.011G092100.1	18909.6	17374.9	19777.8	9867.4	6033.72	6646.65	-1.31412	1.80187e-07
Phvul.002G150200.1	126.251	135.165	146.148	59.1004	60.5615	45.4091	-1.31298	8.70045e-08
Phvul.001G114000.1	176.226	210.94	152.582	78.0125	52.711	85.476	-1.31175	3.65972e-08
Phvul.010G010200.1	305.107	333.817	296.892	121.747	117.759	136.227	-1.31142	1.34655e-15
Phvul.008G107000.1	108.716	106.494	81.8062	36.6422	44.8604	38.2861	-1.31072	6.24538e-06
Phvul.007G056200.1	120.991	54.2708	79.0487	37.8242	17.9442	46.2995	-1.31002	0.00113193
Phvul.002G020200.1	120.114	153.597	145.229	50.8263	41.4959	74.7915	-1.30965	9.55887e-07
Phvul.008G254100.1	56.1117	80.8943	71.6954	35.4602	34.7668	15.1364	-1.30959	0.000716908
Phvul.009G031300.1	461.168	349.177	414.546	244.676	89.7208	160.268	-1.3092	0.00447501
Phvul.010G031900.1	237.598	228.347	225.197	120.565	60.5615	97.9413	-1.30918	3.3738e-09
Phvul.008G276300.2	54.3582	39.9352	48.7161	16.5481	15.7011	24.9305	-1.30843	0.00222447
Phvul.008G059700.1	1584.28	2199.51	2018.5	741.119	748.047	852.98	-1.30671	1.56621e-27
Phvul.009G084900.1	376.124	365.56	341.932	218.671	108.786	113.968	-1.30383	2.72728e-09
Phvul.005G112600.1	141.156	121.853	102.028	46.0983	45.9819	55.2033	-1.3037	8.53414e-07
Phvul.004G128400.1	192.884	228.347	155.34	81.5585	84.1132	68.5589	-1.30328	5.26354e-09
Phvul.010G052500.1	216.556	226.299	185.673	82.7405	88.5993	83.6953	-1.30098	4.62636e-11
Phvul.003G203500.1	173.596	186.364	203.137	78.0125	67.2906	82.8049	-1.29946	4.38442e-10
Phvul.010G074600.1	85.921	81.9183	62.5036	40.1882	30.2808	24.0401	-1.29923	0.000138125
Phvul.004G161600.1	8116.91	10786.6	9114.5	4930.15	3011.25	3446.64	-1.29892	1.74123e-06
Phvul.003G221700.2	92.0582	79.8703	71.6954	50.8263	15.7011	32.9439	-1.29797	0.000555416
Phvul.001G057300.1	1616.72	1517.54	1552.48	705.658	554.026	647.303	-1.2977	9.27037e-37
Phvul.008G086700.1	63.1256	99.3259	68.9378	27.1862	32.5238	33.8343	-1.29721	0.000144773
Phvul.005G109500.1	37.7	38.9112	48.7161	27.1862	10.0936	14.246	-1.29682	0.00726172
Phvul.007G112100.1	180.609	196.604	193.026	57.9184	80.7487	91.7087	-1.2961	2.52825e-09
Phvul.006G142900.1	2939.73	3042.24	2987.31	1598.07	998.144	1058.66	-1.29568	8.21784e-08
Phvul.004G053500.1	85.0443	122.877	93.7555	60.2824	39.2528	24.9305	-1.29392	0.000120164
Phvul.003G118300.1	77.1536	81.9183	95.5938	43.7343	44.8604	16.9171	-1.29349	0.000370082
Phvul.009G156100.1	28.9326	29.6954	34.0093	20.0941	4.48604	13.3556	-1.29186	0.0253488
Phvul.003G011900.1	112.223	78.8463	68.9378	43.7343	29.1593	33.8343	-1.2913	9.97604e-05
Phvul.005G082900.1	2753.86	2372.56	2513.93	1182.01	974.592	969.619	-1.29109	4.12046e-38
Phvul.008G282500.1	1107.33	1096.68	1166.43	481.077	402.622	492.378	-1.29069	2.23282e-33
Phvul.003G196900.1	109.593	86.0142	72.6145	27.1862	31.4023	49.861	-1.28949	0.000116679
Phvul.009G257000.1	48.221	81.9183	80.8871	54.3723	12.3366	20.4786	-1.28841	0.00627745
Phvul.004G123200.1	37.7	30.7193	35.8477	13.0021	14.5796	15.1364	-1.28499	0.00846542
Phvul.003G219000.1	32.4396	32.7673	29.4135	14.1841	13.4581	11.5749	-1.27749	0.0127005
Phvul.008G087600.1	734.712	776.175	702.247	549.633	181.685	183.417	-1.27571	0.0445398
Phvul.007G099800.1	247.242	267.258	233.47	117.019	89.7208	102.393	-1.27565	4.39676e-12
Phvul.010G050800.1	1714.04	1586.14	1847.53	963.336	499.072	665.11	-1.27522	3.76239e-05
Phvul.002G143866.1	184.116	183.292	199.46	87.4685	85.2348	63.2166	-1.27505	1.66081e-09
Phvul.001G048900.1	110.47	96.254	103.866	47.2803	49.3464	32.9439	-1.27488	6.78021e-06
Phvul.001G017000.1	148.17	174.076	151.663	94.5606	56.0755	47.1899	-1.27363	1.34951e-06
Phvul.008G009000.1	1681.6	2606.02	2292.41	1290.75	689.729	744.354	-1.27225	0.00130389
Phvul.001G268700.1	420.838	338.937	401.678	197.395	150.282	136.227	-1.27144	1.0417e-13
Phvul.006G175300.1	241.982	281.594	193.026	98.1066	85.2348	112.187	-1.27108	8.62578e-10
Phvul.001G196000.1	8407.11	8758.09	8482.11	4647.65	3120.04	2884.82	-1.26784	1.52049e-07
Phvul.009G197100.1	264.777	247.803	257.368	93.3786	107.665	117.53	-1.26751	1.22098e-12
Phvul.004G089200.2	88.5513	95.23	94.6746	33.0962	31.4023	49.861	-1.26744	2.84284e-05
Phvul.006G134200.1	120.114	183.292	180.158	67.3744	78.5057	56.0936	-1.26385	5.2359e-07
Phvul.001G175300.1	57.8652	55.2948	55.1503	23.6401	30.2808	16.9171	-1.263	0.0011333
Phvul.010G140400.2	58.7419	56.3188	48.7161	36.6422	14.5796	17.8075	-1.26251	0.00298711
Phvul.010G120100.1	63.1256	43.0071	55.1503	37.8242	5.60755	24.0401	-1.26241	0.0129599
Phvul.008G191701.1	629.503	720.881	674.672	288.41	237.76	316.083	-1.2612	1.61243e-21
Phvul.007G028300.1	266.531	283.642	296.892	121.747	122.245	110.407	-1.26013	7.94679e-14
Phvul.003G104900.1	87.6745	79.8703	98.3513	43.7343	37.0098	31.1631	-1.25976	3.17221e-05
Phvul.007G211400.1	63.1256	77.8223	87.3213	31.9142	23.5517	39.1765	-1.25805	0.000221134
Phvul.001G049000.1	582.159	557.044	552.422	276.59	211.965	220.813	-1.25783	1.55898e-20
Phvul.006G208300.1	759.261	644.082	702.247	334.508	268.041	280.468	-1.25711	1.24726e-22
Phvul.005G085400.1	107.84	141.309	114.896	49.6443	40.3744	61.4359	-1.25315	3.44021e-06
Phvul.001G161400.1	1445.75	1481.7	1502.85	591.004	600.008	669.562	-1.24901	9.43293e-41
Phvul.002G034601.1	265.654	266.234	273.913	134.749	105.422	100.612	-1.24848	2.84111e-12
Phvul.008G022925.1	43.8373	33.7913	51.4736	10.6381	19.0657	24.0401	-1.24682	0.00766053
Phvul.007G166300.1	206.912	148.477	172.804	62.6464	85.2348	74.7915	-1.24658	4.62154e-08
Phvul.002G250600.1	190.254	160.765	162.693	79.1945	61.683	75.6819	-1.24622	1.26717e-08
Phvul.007G211800.1	718.054	785.391	767.508	386.516	251.218	320.535	-1.24568	1.03891e-18
Phvul.002G252400.1	55.2349	45.055	76.2912	41.3703	13.4581	20.4786	-1.24402	0.00529597
Phvul.005G181300.1	703.15	578.548	635.147	338.054	213.087	259.99	-1.24389	1.61863e-15
Phvul.008G260800.1	93.8117	125.949	105.705	41.3703	43.7389	51.6418	-1.24115	7.0729e-06
Phvul.011G206400.1	1041.57	1006.57	906.303	476.349	404.865	373.958	-1.23879	8.19906e-26
Phvul.001G255200.1	384.014	501.749	439.364	187.939	123.366	247.524	-1.23776	1.18391e-09
Phvul.007G172300.1	60.4954	62.4627	84.5638	39.0062	17.9442	31.1631	-1.23698	0.000911111
Phvul.008G001600.1	462.045	499.701	489.918	222.217	178.32	215.471	-1.23505	5.93124e-19
Phvul.002G307800.1	905.678	835.566	886.081	388.88	372.341	357.04	-1.2347	1.06978e-30
Phvul.003G139400.1	48.221	47.103	39.5244	29.5502	19.0657	9.79413	-1.23414	0.00884462
Phvul.004G009641.1	305.984	288.762	298.731	124.111	117.759	137.118	-1.23369	5.45569e-14
Phvul.001G173700.1	88.5513	80.8943	100.19	20.0941	30.2808	62.3263	-1.2335	0.00098836
Phvul.005G045200.2	99.0722	98.3019	76.2912	39.0062	32.5238	44.5188	-1.23014	4.59869e-05
Phvul.003G152900.1	122.744	121.853	138.795	62.6464	59.44	42.738	-1.23003	1.43452e-06
Phvul.001G046300.1	26.3024	30.7193	22.9793	13.0021	13.4581	8.01338	-1.22961	0.0322298
Phvul.003G250600.1	38.5768	45.055	41.3627	29.5502	10.0936	14.246	-1.22851	0.0117069
Phvul.004G112100.1	72.7698	31.7433	70.7762	28.3682	19.0657	27.6016	-1.22648	0.00454669
Phvul.001G047100.1	165.705	172.028	144.31	78.0125	47.1034	80.1338	-1.22565	4.82506e-07
Phvul.010G064900.1	41.207	47.103	49.6352	26.0042	14.5796	18.6979	-1.22388	0.00435701
Phvul.011G110300.1	308.614	283.642	339.174	100.471	125.609	170.062	-1.22287	2.81765e-10
Phvul.005G069700.1	269.161	289.786	280.347	120.565	112.151	126.433	-1.2215	3.24209e-13
Phvul.002G084600.1	62.2489	44.0311	42.2819	20.0941	22.4302	21.369	-1.21924	0.0031398
Phvul.003G231000.1	1398.41	1359.84	1307.98	679.654	528.231	543.129	-1.21803	9.2182e-29
Phvul.003G292400.1	1930.59	1928.15	2262.08	1199.74	629.167	803.118	-1.21795	0.000123889
Phvul.001G238400.1	198.144	244.731	260.125	98.1066	89.7208	113.078	-1.21775	6.85379e-10
Phvul.007G091400.1	91.1815	73.7264	105.705	31.9142	40.3744	43.6284	-1.21747	7.48464e-05
Phvul.007G092400.1	115.73	115.71	113.058	65.0104	26.9162	56.0936	-1.21632	5.65084e-05
Phvul.002G079700.1	59.6187	83.9662	44.1202	29.5502	30.2808	21.369	-1.21515	0.00198875
Phvul.002G260700.1	10375.4	10746.7	10196.4	4999.89	4343.61	4152.71	-1.21499	9.12731e-51
Phvul.008G058600.1	56.9884	56.3188	45.9586	22.4581	26.9162	19.5883	-1.21436	0.00191962
Phvul.002G327800.1	37.7	43.0071	43.201	15.3661	21.3087	16.9171	-1.20922	0.00645451
Phvul.006G076800.1	33.3163	25.5995	26.656	13.0021	14.5796	9.79413	-1.20886	0.0274355
Phvul.002G056300.1	1372.98	1221.61	1208.71	560.271	543.932	542.239	-1.20885	2.52841e-34
Phvul.007G223101.1	210.419	423.927	327.225	148.933	144.675	122.872	-1.20787	1.10613e-07
Phvul.003G237500.1	220.063	161.789	197.622	89.8326	67.2906	93.4894	-1.20735	3.98384e-08
Phvul.008G077000.1	511.142	595.955	575.401	187.939	259.069	278.687	-1.20665	1.83335e-15
Phvul.011G057800.1	1652.66	2405.32	2031.37	1144.18	752.533	745.244	-1.20513	3.14162e-05
Phvul.006G116611.1	1425.59	1022.95	1111.28	752.939	416.08	376.629	-1.20467	0.00204223
Phvul.001G094200.1	80.6606	100.35	102.947	39.0062	31.4023	51.6418	-1.20439	7.60707e-05
Phvul.009G250000.1	66.6326	41.9831	50.5544	16.5481	11.2151	40.0669	-1.20405	0.01323
Phvul.001G067700.1	140.279	117.757	140.633	68.5564	54.954	50.7514	-1.20333	1.16224e-06
Phvul.008G175200.1	80.6606	39.9352	58.827	43.7343	21.3087	14.246	-1.20312	0.00943874
Phvul.008G067200.1	24.5489	25.5995	24.8176	11.8201	10.0936	10.6845	-1.20295	0.0376991
Phvul.002G111200.2	609.338	626.675	668.238	294.32	271.405	264.441	-1.19998	2.95615e-23
Phvul.006G199001.1	36.8233	54.2708	65.2612	30.7322	12.3366	24.9305	-1.19893	0.00723086
Phvul.006G082900.1	37.7	24.5755	40.4435	17.7301	10.0936	16.9171	-1.19864	0.0202086
Phvul.005G034666.1	3187.85	2596.81	2797.96	1182.01	1184.31	1377.41	-1.19582	5.99643e-33
Phvul.009G051700.1	144.663	153.597	185.673	87.4685	53.8325	70.3396	-1.19566	6.49157e-07
Phvul.004G009809.1	843.429	770.032	813.467	346.328	374.584	340.123	-1.19539	3.52886e-27
Phvul.008G210100.1	213.926	308.217	268.398	107.563	122.245	114.858	-1.19483	5.45899e-10
Phvul.008G200800.3	199.021	210.94	183.834	108.745	77.3842	74.7915	-1.19404	1.69148e-08
Phvul.006G017500.1	2934.47	3249.08	2945.94	1309.66	1224.69	1454.87	-1.19272	2.08162e-40
Phvul.006G077200.1	272.668	210.94	264.721	76.8305	103.179	145.131	-1.19157	1.08944e-07
Phvul.007G193300.1	1386.13	1235.94	1331.88	605.188	561.876	566.279	-1.19118	7.53127e-35
Phvul.008G164000.1	135.019	57.3428	73.5337	44.9163	34.7668	37.3958	-1.19061	0.00127993
Phvul.001G036600.1	51.728	58.3668	65.2612	40.1882	10.0936	26.7113	-1.19059	0.00704924
Phvul.001G031200.1	400.673	352.249	404.435	178.483	180.563	150.473	-1.18964	6.22409e-15
Phvul.009G143800.1	2367.21	2923.46	2990.98	1196.19	1161.88	1270.57	-1.18948	3.63285e-32
Phvul.002G060200.1	125.375	121.853	102.947	61.4644	43.7389	48.9706	-1.18767	7.03015e-06
Phvul.004G009945.1	418.207	365.56	362.153	189.121	177.199	139.789	-1.18702	1.64767e-13
Phvul.008G071000.1	45.5907	43.0071	35.8477	23.6401	13.4581	17.8075	-1.1852	0.00879053
Phvul.007G043000.2	24.5489	48.127	29.4135	20.0941	14.5796	10.6845	-1.18111	0.0279379
Phvul.009G094900.1	78.0303	69.6305	96.513	49.6443	39.2528	20.4786	-1.18023	0.00101096
Phvul.006G140400.1	35.0698	45.055	46.8777	24.8222	14.5796	16.9171	-1.17992	0.00881518
Phvul.006G048600.1	84.1675	59.3907	77.2104	34.2782	39.2528	24.9305	-1.1793	0.000595054
Phvul.005G058300.1	52.6047	58.3668	46.8777	29.5502	19.0657	21.369	-1.17922	0.00289363
Phvul.008G208500.1	67.5094	97.2779	104.786	39.0062	50.4679	30.2728	-1.17861	0.000299713
Phvul.006G154200.1	203.405	225.275	229.793	118.201	74.0197	98.8317	-1.1786	9.59259e-09
Phvul.005G108300.1	1443.12	1650.65	1400.82	673.744	691.972	622.372	-1.17771	1.57971e-31
Phvul.009G156800.3	373.493	300.026	290.458	118.201	142.432	163.829	-1.1776	6.32284e-11
Phvul.009G060000.1	150.8	131.069	115.816	57.9184	59.44	58.7648	-1.17567	1.52189e-06
Phvul.011G136400.1	46.4675	66.5586	57.9078	20.0941	23.5517	31.1631	-1.17535	0.00246915
Phvul.002G020000.1	28.0558	31.7433	22.9793	15.3661	7.85057	13.3556	-1.17491	0.0383516
Phvul.001G254900.1	497.991	543.732	577.24	265.952	218.694	233.278	-1.17469	2.81381e-18
Phvul.002G312400.1	1175.72	1258.47	1125.07	510.627	536.082	529.773	-1.17395	5.57107e-33
Phvul.003G112900.1	76.2768	70.6545	93.7555	54.3723	12.3366	40.0669	-1.17334	0.00455999
Phvul.003G120700.1	671.587	653.298	648.016	322.688	303.929	252.867	-1.17117	1.33833e-20
Phvul.002G080000.1	28.9326	49.151	54.2311	14.1841	17.9442	25.8209	-1.17105	0.0128883
Phvul.009G043100.1	487.47	453.622	517.493	278.954	205.236	167.391	-1.17082	5.33938e-12
Phvul.010G142400.2	534.815	685.041	544.149	312.05	245.611	228.826	-1.16874	1.98677e-14
Phvul.002G009200.1	151.677	132.093	121.331	68.5564	50.4679	61.4359	-1.16796	2.05895e-06
Phvul.005G086200.1	105.209	89.0861	95.5938	55.5543	44.8604	30.2728	-1.16682	0.000117504
Phvul.007G222500.1	117.484	116.734	113.977	68.5564	31.4023	55.2033	-1.1665	5.5666e-05
Phvul.005G108200.1	201.651	269.306	193.026	100.471	95.3283	99.722	-1.1651	1.13575e-08
Phvul.004G010700.1	122.744	116.734	87.3213	35.4602	50.4679	58.7648	-1.16359	6.5454e-05
Phvul.005G001000.1	2504.86	2306	2485.44	1025.98	1122.63	1110.3	-1.16233	5.14091e-44
Phvul.004G137900.2	302.477	263.162	295.973	139.477	111.029	134.447	-1.16232	1.37511e-11
Phvul.005G120100.1	130.635	158.717	133.28	82.7405	45.9819	60.5455	-1.16199	6.8664e-06
Phvul.009G109600.1	703.15	653.298	777.619	413.703	252.34	290.262	-1.16173	3.15836e-13
Phvul.001G194000.1	42.9605	24.5755	35.8477	20.0941	12.3366	14.246	-1.15916	0.023809
Phvul.003G124700.3	291.956	259.066	250.934	111.109	141.31	107.735	-1.15906	1.67701e-10
Phvul.005G063500.2	102.579	153.597	126.846	52.0083	58.3185	60.5455	-1.15782	9.32833e-06
Phvul.008G255800.1	363.849	352.249	370.426	172.573	154.768	160.268	-1.15749	5.35849e-15
Phvul.007G192200.1	1649.16	1586.14	1640.72	721.024	704.308	759.49	-1.15713	4.35225e-40
Phvul.003G237400.1	236.721	185.34	214.167	85.1045	82.9917	115.749	-1.15649	3.45578e-08
Phvul.010G031300.1	120.114	96.254	97.4322	56.7363	47.1034	38.2861	-1.1551	4.38626e-05
Phvul.011G153400.1	2111.2	2023.38	2064.46	1040.17	912.909	851.199	-1.14683	9.47327e-35
Phvul.005G032700.1	200.775	207.868	177.4	104.017	86.3563	75.6819	-1.14676	3.08551e-08
Phvul.001G120600.1	49.9745	79.8703	56.0694	20.0941	29.1593	33.8343	-1.14538	0.00297601
Phvul.003G150700.1	360.342	337.913	349.285	137.113	153.647	180.746	-1.14497	5.51827e-13
Phvul.001G086200.2	78.0303	97.2779	96.513	23.6401	48.2249	49.861	-1.14456	0.000472636
Phvul.011G149532.1	68.3861	60.4147	85.4829	48.4623	31.4023	18.6979	-1.14263	0.00300941
Phvul.011G063800.1	461.168	554.996	551.503	238.765	191.778	276.907	-1.14227	1.30681e-13
Phvul.005G070000.1	629.503	603.123	660.884	312.05	270.284	277.797	-1.14073	8.09277e-21
Phvul.009G034200.1	505.882	540.66	527.604	235.219	246.732	232.388	-1.14029	1.95042e-19
Phvul.009G239100.1	192.007	172.028	153.502	119.383	60.5615	56.984	-1.13964	3.01842e-05
Phvul.008G083300.1	29.8093	33.7913	27.5751	20.0941	10.0936	11.5749	-1.13814	0.0347273
Phvul.003G021800.2	66.6326	67.5826	80.8871	42.5523	30.2808	25.8209	-1.13806	0.000888054
Phvul.006G148600.1	1831.52	1826.78	1739.07	832.133	835.525	787.092	-1.13773	1.20408e-40
Phvul.002G100300.1	65.7559	75.7744	80.8871	28.3682	35.8883	36.5054	-1.13548	0.00049552
Phvul.008G149500.1	108.716	109.566	108.462	55.5543	37.0098	56.0936	-1.13134	3.32879e-05
Phvul.008G098200.1	591.803	534.517	537.715	353.42	183.928	225.265	-1.12995	1.53604e-09
Phvul.010G091800.3	40.3303	48.127	31.2518	24.8222	19.0657	11.5749	-1.12824	0.0192799
Phvul.002G072000.1	644.408	676.85	558.856	356.966	292.714	214.58	-1.12768	6.59378e-12
Phvul.008G050300.1	1192.37	1088.49	1137.93	514.173	569.727	483.474	-1.12755	1.11549e-27
Phvul.011G034000.1	398.919	390.136	386.052	161.935	196.264	179.856	-1.12603	9.80512e-15
Phvul.006G078800.1	654.929	519.157	583.674	433.797	169.348	203.006	-1.12598	0.0244247
Phvul.009G120300.1	38.5768	27.6474	24.8176	13.0021	21.3087	8.01338	-1.12586	0.0472805
Phvul.009G087500.1	1151.17	1432.55	1511.12	687.928	614.587	576.963	-1.12487	5.59398e-21
Phvul.008G257900.1	1234.46	1085.42	1148.96	576.82	493.464	523.541	-1.12348	6.92785e-27
Phvul.002G132800.1	47.3442	29.6954	48.7161	28.3682	10.0936	19.5883	-1.12293	0.0228634
Phvul.004G012300.1	49.9745	62.4627	45.0394	27.1862	19.0657	25.8209	-1.12283	0.00472943
Phvul.007G003100.1	77.1536	69.6305	65.2612	31.9142	32.5238	32.9439	-1.12242	0.000625072
Phvul.007G114200.1	151.677	122.877	104.786	69.7384	48.2249	56.984	-1.12059	2.60165e-05
Phvul.001G160500.1	357.712	266.234	337.336	202.123	99.8144	141.57	-1.12039	3.6191e-07
Phvul.008G174300.1	100.826	88.0621	83.6446	54.3723	39.2528	32.9439	-1.12023	0.000242256
Phvul.002G021800.1	56.9884	61.4387	58.827	34.2782	16.8226	30.2728	-1.12004	0.00339045
Phvul.002G086000.1	53.4815	56.3188	57.9078	20.0941	21.3087	34.7246	-1.11988	0.00407637
Phvul.008G116100.1	47.3442	38.9112	34.0093	18.9121	16.8226	19.5883	-1.11887	0.0132188
Phvul.005G087300.1	398.919	525.301	469.697	252.95	182.806	206.567	-1.11877	3.45029e-12
Phvul.008G291000.1	551.473	329.721	422.819	212.761	178.32	210.129	-1.1182	1.63645e-09
Phvul.001G266400.1	152.554	202.748	143.391	63.8284	70.6551	93.4894	-1.11682	4.02245e-06
Phvul.007G057600.1	105.209	53.2469	72.6145	62.6464	21.3087	24.0401	-1.11511	0.0108431
Phvul.003G135200.1	88.5513	54.2708	94.6746	36.6422	42.6174	31.1631	-1.11503	0.00119085
Phvul.011G138400.2	286.696	194.556	251.853	111.109	121.123	107.735	-1.11279	2.20225e-08
Phvul.001G147300.1	889.896	1094.63	955.938	555.543	425.052	382.861	-1.11211	1.10248e-15
Phvul.001G076000.1	519.91	434.167	490.837	234.037	217.573	218.142	-1.1118	5.69892e-16
Phvul.001G083100.1	299.847	336.889	286.781	153.661	144.675	129.995	-1.11174	1.53446e-11
Phvul.008G153300.1	126.251	126.973	130.522	56.7363	67.2906	54.3129	-1.10917	4.67305e-06
Phvul.009G120700.2	86.7978	58.3668	94.6746	41.3703	34.7668	35.615	-1.10829	0.00079507
Phvul.003G088700.1	83.2908	97.2779	70.7762	42.5523	34.7668	39.1765	-1.108	0.000343867
Phvul.010G023700.1	479.58	647.154	568.048	346.328	178.32	262.661	-1.10665	1.06119e-08
Phvul.008G028800.1	86.7978	105.47	94.6746	41.3703	47.1034	44.5188	-1.10664	8.84418e-05
Phvul.011G166500.1	49.9745	34.8153	40.4435	22.4581	13.4581	22.2594	-1.10401	0.0152326
Phvul.003G274400.1	128.882	110.59	147.987	66.1924	53.8325	60.5455	-1.10392	1.03028e-05
Phvul.011G082100.1	71.8931	52.2229	34.9285	26.0042	28.0377	20.4786	-1.10332	0.00970342
Phvul.005G070100.1	230.584	161.789	194.864	146.569	60.5615	68.5589	-1.10152	0.000167202
Phvul.005G106100.1	290.203	296.954	293.216	169.027	104.3	138.008	-1.09939	2.32562e-09
Phvul.007G234300.1	15220.3	19875.4	18047.9	9992.69	7703.65	7123	-1.09865	5.22806e-20
Phvul.006G117000.1	125.375	132.093	106.624	66.1924	45.9819	57.8744	-1.09829	2.28717e-05
Phvul.006G074200.1	327.026	331.769	313.437	167.845	135.703	151.364	-1.09663	4.13155e-12
Phvul.006G131500.1	112.223	138.237	132.361	57.9184	72.8981	48.9706	-1.09645	1.92588e-05
Phvul.011G094300.1	21.9186	66.5586	34.0093	24.8222	14.5796	17.8075	-1.09577	0.0422423
Phvul.010G039600.1	69.2629	61.4387	55.1503	27.1862	23.5517	35.615	-1.09483	0.00257428
Phvul.005G075200.1	127.128	121.853	163.612	49.6443	57.197	84.5857	-1.09466	4.55427e-05
Phvul.008G270900.1	49.9745	36.8632	25.7368	10.6381	21.3087	20.4786	-1.09304	0.0324741
Phvul.007G013000.1	321.765	396.28	349.285	117.019	214.208	168.281	-1.09224	2.10005e-08
Phvul.011G109700.1	1898.15	1873.88	1829.15	1209.19	698.701	722.985	-1.0909	0.000137378
Phvul.008G255500.1	28.0558	22.5275	36.7669	15.3661	13.4581	12.4653	-1.08973	0.0449989
Phvul.004G038400.1	163.075	139.261	173.723	81.5585	63.9261	78.353	-1.08899	1.35603e-06
Phvul.002G261200.1	116.607	95.23	108.462	59.1004	38.1313	53.4225	-1.08889	9.2195e-05
Phvul.004G114700.1	62.2489	91.1341	91.9171	48.4623	32.5238	34.7246	-1.08847	0.000989525
Phvul.005G005500.1	174.472	136.189	130.522	62.6464	91.9638	54.3129	-1.08705	2.95964e-05
Phvul.003G014800.1	76.2768	83.9662	88.2404	41.3703	40.3744	35.615	-1.08662	0.000319418
Phvul.004G038600.1	1344.05	1342.44	1372.32	661.924	576.456	672.233	-1.08584	2.26976e-29
Phvul.001G127700.1	437.496	545.78	510.14	278.954	198.507	227.046	-1.08518	2.06351e-12
Phvul.008G022700.1	3157.16	3831.73	3403.69	1886.48	1525.25	1490.49	-1.0849	1.24723e-24
Phvul.004G113600.2	946.885	959.468	893.434	423.159	445.239	450.53	-1.08464	5.49558e-26
Phvul.010G075300.1	382.261	323.577	339.174	161.935	154.768	176.294	-1.08198	3.81138e-12
Phvul.007G204400.1	533.061	592.883	538.634	261.224	204.115	317.864	-1.08152	2.87441e-12
Phvul.010G030500.2	1685.98	1548.26	1865	717.478	823.188	867.226	-1.08095	9.49668e-25
Phvul.010G028600.1	53.4815	40.9591	49.6352	23.6401	22.4302	22.2594	-1.08041	0.00764162
Phvul.010G027700.1	1457.15	1288.16	1303.38	683.2	623.56	610.797	-1.08019	1.45024e-27
Phvul.005G065100.1	114.854	97.2779	117.654	53.1903	42.6174	59.6551	-1.08003	6.26253e-05
Phvul.011G206100.2	180.609	205.82	209.571	107.563	93.0853	82.8049	-1.07808	8.75258e-08
Phvul.002G158300.2	123.621	118.781	107.543	53.1903	66.1691	47.1899	-1.07765	3.4792e-05
Phvul.001G229800.1	75.4001	110.59	62.5036	49.6443	28.0377	40.0669	-1.07546	0.0021655
Phvul.011G183100.1	1057.35	862.19	959.615	484.623	408.23	473.68	-1.07539	7.51421e-20
Phvul.006G103400.1	355.959	358.392	285.862	235.219	130.095	112.187	-1.07499	3.7524e-06
Phvul.002G094000.1	3619.2	3949.48	3928.54	2122.89	1804.51	1535.9	-1.07493	5.05901e-24
Phvul.002G012300.1	2176.08	2328.53	2162.81	1068.53	968.985	1124.54	-1.07479	4.91615e-34
Phvul.001G127200.1	283.189	239.611	232.55	113.473	102.057	141.57	-1.07427	1.92075e-08
Phvul.002G075200.1	16203.1	13093.6	14959.5	9588.44	5392.22	6050.1	-1.07345	0.00065659
Phvul.003G231200.1	2639	2734.02	2631.59	1580.34	975.714	1250.09	-1.07305	2.44504e-16
Phvul.002G308000.1	226.2	287.738	263.802	98.1066	115.516	153.145	-1.07299	8.99678e-08
Phvul.005G047500.1	66.6326	116.734	77.2104	44.9163	42.6174	36.5054	-1.07183	0.00114143
Phvul.009G197700.1	42.0838	53.2469	34.9285	23.6401	16.8226	21.369	-1.07178	0.0150581
Phvul.009G060200.1	762.768	1186.79	948.585	378.242	391.407	609.017	-1.07019	0.00128354
Phvul.006G190500.1	621.612	552.948	547.826	274.226	217.573	325.877	-1.07014	1.05192e-12
Phvul.011G127200.1	24.5489	60.4147	56.0694	29.5502	20.1872	17.8075	-1.06813	0.0275886
Phvul.003G243800.1	43.8373	45.055	40.4435	22.4581	16.8226	22.2594	-1.06787	0.0126999
Phvul.006G129800.1	461.168	401.399	420.061	189.121	210.844	211.909	-1.06656	4.75748e-14
Phvul.001G072200.1	1289.69	1183.72	1388.87	652.468	557.39	634.838	-1.06612	4.05424e-24
Phvul.002G073300.1	67.5094	79.8703	61.5845	42.5523	30.2808	27.6016	-1.06596	0.00200491
Phvul.009G041200.1	755.754	727.025	769.346	359.33	315.144	398.888	-1.06591	5.24411e-19
Phvul.011G108500.1	297.217	349.177	309.761	187.939	150.282	121.091	-1.06544	4.57287e-09
Phvul.011G064900.1	206.035	241.659	205.894	82.7405	112.151	115.749	-1.06525	1.03463e-07
Phvul.002G068500.2	220.063	200.7	209.571	146.569	75.1412	81.9145	-1.06325	9.80234e-06
Phvul.010G042200.1	282.312	287.738	272.994	151.297	127.852	125.543	-1.06271	2.16459e-10
Phvul.011G038700.1	123.621	140.285	159.017	72.1024	43.7389	85.476	-1.06139	8.25179e-05
Phvul.004G106600.1	63.1256	70.6545	77.2104	40.1882	29.1593	32.0535	-1.06103	0.00150459
Phvul.001G240300.1	304.231	290.81	240.823	133.567	126.731	139.789	-1.061	1.2465e-09
Phvul.008G202500.1	68.3861	58.3668	70.7762	20.0941	26.9162	46.2995	-1.06051	0.00565922
Phvul.006G011220.1	63.1256	43.0071	36.7669	39.0062	13.4581	16.9171	-1.06025	0.0308795
Phvul.002G000600.1	3504.35	3473.33	3970.82	2003.5	1692.36	1562.61	-1.05941	6.43662e-26
Phvul.007G100900.1	96.442	139.261	101.109	59.1004	53.8325	48.9706	-1.05832	0.000124854
Phvul.008G218500.1	1734.2	1264.61	1490.9	702.112	767.113	689.15	-1.05808	4.23595e-19
Phvul.009G175200.1	57.8652	35.8392	61.5845	22.4581	30.2808	22.2594	-1.05798	0.0108199
Phvul.001G266600.1	619.859	636.914	602.976	343.964	299.443	253.757	-1.05719	1.68395e-15
Phvul.011G135900.1	341.931	346.105	343.77	171.391	131.217	191.431	-1.05697	2.08383e-10
Phvul.011G058000.1	121.868	124.925	151.663	70.9204	40.3744	79.2434	-1.05665	0.000129572
Phvul.005G025700.1	437.496	464.886	427.415	192.667	226.545	219.032	-1.05646	2.13036e-14
Phvul.011G147000.1	54.3582	38.9112	47.7969	23.6401	20.1872	24.0401	-1.0562	0.0107008
Phvul.009G225200.1	537.445	499.701	420.061	366.422	171.591	163.829	-1.05589	0.0214578
Phvul.009G124100.1	725.945	1001.45	793.245	522.447	386.921	307.179	-1.05465	9.51998e-10
Phvul.003G182900.1	135.895	192.508	194.864	113.473	70.6551	69.4493	-1.05199	3.29855e-05
Phvul.007G149000.1	355.082	421.879	362.153	231.673	157.011	162.939	-1.05045	1.3134e-09
Phvul.003G058700.1	41.207	51.1989	41.3627	29.5502	8.97208	25.8209	-1.04941	0.028482
Phvul.006G032800.1	394.535	422.903	440.283	171.391	254.583	182.527	-1.04912	1.54173e-10
Phvul.003G030200.2	692.629	600.051	677.429	341.6	241.125	367.725	-1.04896	3.22196e-12
Phvul.003G199100.1	71.8931	97.2779	58.827	40.1882	24.6732	44.5188	-1.04882	0.0033747
Phvul.009G109700.1	41.207	52.2229	43.201	15.3661	21.3087	28.492	-1.04837	0.0156681
Phvul.007G069200.1	58.7419	47.103	70.7762	24.8222	22.4302	37.3958	-1.0482	0.0070629
Phvul.003G212800.2	1186.24	1136.62	1330.04	773.033	471.034	526.212	-1.04756	4.28206e-12
Phvul.008G054400.1	35.0698	58.3668	72.6145	23.6401	26.9162	29.3824	-1.0471	0.0119224
Phvul.003G140726.1	440.126	470.006	345.608	216.307	213.087	179.856	-1.04667	9.94696e-11
Phvul.003G153100.1	118.361	111.614	82.7254	50.8263	45.9819	54.3129	-1.0456	0.000206486
Phvul.001G021500.1	78.9071	43.0071	56.0694	31.9142	29.1593	25.8209	-1.04477	0.00741097
Phvul.002G084100.1	280.558	299.002	273.913	156.025	120.002	138.008	-1.04424	7.73386e-10
Phvul.L001618.1	51.728	43.0071	38.6052	20.0941	21.3087	23.1498	-1.0435	0.0138081
Phvul.007G037300.1	35.9465	38.9112	40.4435	22.4581	16.8226	16.9171	-1.04336	0.0222603
Phvul.002G233800.1	3486.82	3390.39	3411.96	1920.76	1580.21	1498.5	-1.0428	1.30538e-27
Phvul.003G119500.1	776.796	711.665	808.871	394.79	352.154	369.506	-1.04238	6.9185e-20
Phvul.003G029700.1	60.4954	120.829	103.866	57.9184	44.8604	36.5054	-1.03959	0.00228593
Phvul.003G025000.1	65.7559	63.4866	63.4228	26.0042	25.7947	40.9573	-1.03845	0.00374327
Phvul.008G268000.1	99.0722	66.5586	95.5938	46.0983	43.7389	38.2861	-1.03653	0.000835065
Phvul.006G022300.1	132.389	135.165	105.705	59.1004	44.8604	76.5723	-1.03649	0.000135427
Phvul.001G183300.1	531.308	453.622	545.069	271.862	266.919	211.909	-1.0336	1.20497e-12
Phvul.005G074200.1	197.268	178.172	147.987	79.1945	85.2348	90.8183	-1.03297	1.87587e-06
Phvul.010G144200.1	1638.64	1400.8	1505.6	797.855	658.326	767.503	-1.03154	6.39058e-23
Phvul.011G139550.1	800.468	744.432	686.621	440.889	312.901	340.123	-1.03153	6.08485e-14
Phvul.010G062500.1	4379.34	4193.19	4130.76	2600.42	1783.2	1837.73	-1.03092	1.30381e-17
Phvul.L002359.1	122.744	187.388	137.876	104.017	47.1034	68.5589	-1.03055	0.000414565
Phvul.002G257600.1	50.8512	44.0311	50.5544	29.5502	16.8226	24.9305	-1.03015	0.0124079
Phvul.005G061300.1	94.6885	64.5106	82.7254	37.8242	35.8883	44.5188	-1.03007	0.00125816
Phvul.007G208800.1	222.693	102.398	163.612	91.0146	60.5615	88.1472	-1.02921	0.0004506
Phvul.001G251200.1	239.351	412.663	307.922	187.939	103.179	178.075	-1.02908	1.52433e-05
Phvul.003G118600.1	396.289	405.495	335.498	158.389	188.414	208.348	-1.02869	1.25977e-10
Phvul.010G088700.1	28.0558	44.0311	24.8176	17.7301	14.5796	15.1364	-1.02824	0.0499113
Phvul.005G177200.1	32.4396	30.7193	56.0694	13.0021	25.7947	19.5883	-1.02822	0.0385916
Phvul.006G151701.1	43.8373	63.4866	43.201	21.2761	22.4302	29.3824	-1.02767	0.0127052
Phvul.010G117200.2	299.847	342.009	242.661	197.395	99.8144	138.008	-1.02552	5.43445e-06
Phvul.003G028800.1	2098.05	2154.45	2036.88	1101.63	905.059	1085.37	-1.02362	2.831e-27
Phvul.002G048100.1	1751.74	1599.45	1694.95	1343.94	559.633	581.415	-1.02244	0.0396263
Phvul.007G183300.1	330.533	391.16	371.345	216.307	153.647	169.171	-1.02228	6.85379e-10
Phvul.004G113100.2	87.6745	45.055	47.7969	39.0062	25.7947	24.9305	-1.02183	0.0142471
Phvul.007G073000.3	286.696	259.066	293.216	150.115	152.525	113.078	-1.02157	9.40934e-09
Phvul.007G278800.1	44.714	40.9591	31.2518	20.0941	17.9442	19.5883	-1.02049	0.0257184
Phvul.009G252900.1	314.751	230.395	241.742	107.563	126.731	152.254	-1.02001	3.15897e-07
Phvul.003G228800.1	1312.49	1087.46	1235.37	750.575	530.474	516.418	-1.01953	1.66527e-13
Phvul.011G088700.1	38.5768	62.4627	39.5244	17.7301	21.3087	29.3824	-1.01941	0.0215985
Phvul.008G034400.1	35.0698	87.0381	83.6446	36.6422	12.3366	51.6418	-1.0165	0.0419148
Phvul.001G161200.1	199.021	175.1	216.005	92.1966	85.2348	113.078	-1.01648	8.55179e-07
Phvul.006G108700.1	231.461	251.899	273.913	106.381	132.338	134.447	-1.01605	2.16252e-08
Phvul.004G000700.1	459.414	507.893	486.242	260.042	225.423	234.169	-1.0152	2.28039e-14
Phvul.005G048700.1	4693.22	5089.17	5262.26	2835.64	2274.42	2344.36	-1.0137	5.94467e-27
Phvul.001G066000.1	101.702	98.3019	89.1596	36.6422	71.7766	35.615	-1.01294	0.00173267
Phvul.006G212600.1	35.9465	35.8392	42.2819	20.0941	16.8226	19.5883	-1.0127	0.0266526
Phvul.006G086822.1	104.333	89.0861	97.4322	43.7343	42.6174	56.984	-1.01268	0.000356509
Phvul.008G262900.1	97.3187	110.59	86.4021	70.9204	35.8883	40.0669	-1.01228	0.00139161
Phvul.006G056400.2	106.963	135.165	116.735	53.1903	69.5336	55.2033	-1.01203	8.85579e-05
Phvul.011G019300.1	924.089	915.437	869.536	466.893	422.809	454.091	-1.01133	2.85716e-22
Phvul.003G294000.1	460.291	545.78	484.403	273.044	200.75	264.441	-1.0112	1.22266e-11
Phvul.010G111100.1	191.13	135.165	202.218	106.381	68.4121	88.1472	-1.01112	2.9922e-05
Phvul.006G095000.3	150.8	153.597	156.259	101.653	52.711	74.7915	-1.01095	5.27653e-05
Phvul.003G190200.1	38.5768	34.8153	26.656	13.0021	15.7011	20.4786	-1.01086	0.0457629
Phvul.003G250400.1	408.563	396.28	368.588	237.583	151.404	194.102	-1.01066	1.64182e-09
Phvul.005G160800.1	348.945	337.913	317.114	187.939	163.74	148.693	-1.01014	1.70636e-10
Phvul.009G260200.1	74.5233	88.0621	74.4529	37.8242	41.4959	38.2861	-1.01003	0.00106296
Phvul.004G166400.1	135.019	102.398	137.876	85.1045	61.683	41.8476	-1.00877	0.000526486
Phvul.009G127900.1	208.665	202.748	174.643	107.563	84.1132	99.722	-1.00788	6.50761e-07
Phvul.001G048200.1	139.402	192.508	164.532	130.021	43.7389	73.9011	-1.00765	0.00133901
Phvul.009G021000.1	540.075	626.675	570.805	297.866	229.91	333.891	-1.00709	7.79172e-12
Phvul.008G005600.1	1126.62	1446.88	1268.46	653.65	580.942	674.904	-1.00677	1.80241e-18
Phvul.001G159300.1	238.475	187.388	204.975	107.563	86.3563	119.31	-1.00656	8.88781e-07
Phvul.003G228600.1	56.9884	37.8872	37.686	17.7301	20.1872	27.6016	-1.00632	0.0244418
Phvul.L008700.2	376.124	368.632	395.244	186.757	176.077	203.896	-1.00529	4.54301e-12
Phvul.002G075000.1	60.4954	64.5106	56.9886	27.1862	29.1593	33.8343	-1.00503	0.00457759
Phvul.003G233200.1	220.94	244.731	264.721	137.113	116.637	111.297	-1.00478	4.10723e-08
Phvul.008G087200.1	596.187	627.699	611.249	243.493	299.443	367.725	-1.00407	5.41548e-12
Phvul.006G217700.1	33.3163	26.6234	45.9586	21.2761	16.8226	15.1364	-1.0039	0.0437853
Phvul.008G248700.1	264.777	239.611	217.844	117.019	114.394	128.214	-1.00337	3.2526e-08
Phvul.008G017400.1	1146.78	1395.68	1207.79	564.999	676.27	628.605	-1.00261	2.1031e-19
Phvul.003G143400.2	597.94	588.787	557.018	280.136	291.593	298.276	-1.00171	9.01145e-17
Phvul.009G249000.1	922.336	1101.8	915.495	523.629	427.295	515.527	-1.00163	1.25316e-16

## Sheet: DE_PHR-L7-RNAi-LPivsEVLPi
Supplementary Table S1: Differentially regulated genes in PvPHR-L7-RNAi roots vs Empty vector roots bearing nodule primordia growing under low Pi conditions
GeneID	PHR-L7-RNAi_LPi1	PHR-L7-RNAi_LPi2	PHR-L7-RNAi_LPi3	EmptyVector_LP1	EmptyVector_LP2	EmptyVector_LP3	log2FoldChange	padj
Phvul.001G021400.1	616.691	352.855	49.0357	53.6804	40.648	44.3398	2.87862	0.00476344
Phvul.004G088400.1	115.04	97.6878	78.6852	9.33573	20.7966	17.3504	2.60182	1.52202e-07
Phvul.008G040500.1	495.05	633.287	862.117	95.6912	37.8121	255.436	2.35467	0.0058742
Phvul.004G102800.1	1325.79	1045.93	830.186	214.722	153.139	277.606	2.31103	5.79751e-12
Phvul.005G137300.1	22.6308	53.0546	86.6678	11.6697	7.56242	13.4947	2.30895	0.0211037
Phvul.002G297500.1	39.604	37.8961	63.8605	11.6697	7.56242	13.4947	2.10851	0.00426883
Phvul.006G207800.1	213.107	544.02	985.276	184.381	123.835	99.2826	2.09696	0.00561533
Phvul.007G195000.1	25.4597	36.2119	63.8605	10.5027	10.3983	9.63909	2.03308	0.0239069
Phvul.004G103900.1	637.436	2160.08	3910.31	425.943	493.448	780.766	1.97983	0.0228672
Phvul.005G169200.1	166.903	501.071	914.573	164.542	135.178	114.705	1.93304	0.0206987
Phvul.007G011400.1	107.497	110.32	165.353	45.5117	34.9762	21.206	1.91914	0.000196573
Phvul.003G025100.1	44.3187	116.215	168.774	25.6733	31.195	30.8451	1.90406	0.0211037
Phvul.002G025900.1	2520.51	1689.33	500.621	364.093	326.129	627.505	1.83787	0.0292322
Phvul.L009643.1	470.533	1107.41	1903.27	380.431	395.136	219.771	1.80622	0.0132385
Phvul.007G018700.1	206.506	200.428	233.775	67.684	49.1557	73.2571	1.75419	4.58697e-09
Phvul.007G258300.1	33.0033	67.3709	103.773	17.5045	20.7966	22.1699	1.748	0.0466679
Phvul.006G073100.1	63.1778	54.7389	33.0706	16.3375	14.1795	17.3504	1.66427	0.0217341
Phvul.001G077400.1	80.1509	122.11	202.985	42.0108	30.2497	55.9067	1.65801	0.0177761
Phvul.003G142300.1	90.5234	146.532	187.02	50.1795	55.7728	28.9173	1.6525	0.00620268
Phvul.001G206900.1	54.6912	144.847	196.143	37.3429	39.7027	49.1593	1.64529	0.049218
Phvul.009G132900.1	111.268	210.534	256.582	67.684	68.0617	53.015	1.61498	0.00248364
Phvul.003G089001.1	190.476	192.849	171.055	57.1813	51.0463	74.221	1.60328	1.66036e-07
Phvul.004G094100.1	157.473	272.01	435.62	105.027	100.202	80.0044	1.59996	0.00620268
Phvul.003G109600.1	42.4328	69.8973	92.3696	22.1724	27.4138	20.2421	1.54603	0.0306425
Phvul.002G199600.1	46.2046	41.2647	62.7201	11.6697	18.906	21.206	1.51936	0.0386016
Phvul.005G021601.1	74.4932	71.5816	63.8605	21.0054	28.3591	26.9894	1.45381	0.00267443
Phvul.007G060800.1	1171.15	2337.77	3709.61	741.023	866.842	1046.8	1.4428	0.0192586
Phvul.003G278400.1	317.775	529.704	848.432	236.894	157.865	236.158	1.42632	0.0165788
Phvul.008G214200.1	93.3523	90.1086	61.5798	23.3393	31.195	37.5924	1.40833	0.0120232
Phvul.007G078000.2	46.2046	73.2659	69.5623	22.1724	20.7966	29.8812	1.37309	0.0350756
Phvul.006G192700.1	147.101	220.64	332.987	102.693	93.5849	86.7518	1.30668	0.0152562
Phvul.009G234500.1	423.385	848.874	1280.63	308.079	328.965	404.842	1.29211	0.0475959
Phvul.008G170800.1	221.594	234.956	165.353	102.693	80.3507	72.2931	1.29126	0.000392044
Phvul.009G023900.1	480.906	813.504	1139.23	360.592	331.801	309.415	1.28017	0.00795896
Phvul.005G064700.1	87.6945	85.0558	124.3	40.8438	36.8668	44.3398	1.2787	0.00661085
Phvul.006G084900.3	81.0939	55.581	63.8605	32.675	26.4685	24.0977	1.27376	0.0299791
Phvul.003G030500.1	515.795	395.804	342.11	157.54	173.936	193.746	1.25479	3.00064e-05
Phvul.003G071600.1	94.2952	85.0558	99.2118	36.1759	32.1403	49.1593	1.24192	0.00771153
Phvul.008G087000.1	95.2382	111.162	110.615	46.6786	52.9369	34.7007	1.23938	0.00429944
Phvul.009G095800.1	634.607	598.759	614.657	206.553	191.896	386.527	1.23419	0.00589493
Phvul.001G157400.1	447.902	728.448	1033.17	305.745	310.059	348.935	1.19458	0.0152562
Phvul.009G240677.1	222.537	261.062	340.969	101.526	88.8584	177.359	1.16242	0.0405473
Phvul.001G241200.1	1168.32	1778.59	2471.17	976.75	916.943	573.526	1.13491	0.0386016
Phvul.007G226400.1	640.264	910.35	1147.21	435.278	495.338	314.234	1.11545	0.0108344
Phvul.002G196200.1	1620.93	2221.56	3114.34	1212.48	1019.04	991.862	1.1098	0.00439607
Phvul.003G218500.1	343.235	384.014	353.513	110.862	163.537	227.482	1.10373	0.0146857
Phvul.006G092100.1	1206.98	1954.6	2950.13	1004.76	858.334	1001.5	1.09303	0.0427275
Phvul.005G119200.1	121.641	147.374	141.405	89.8564	51.9916	56.8706	1.05425	0.0385637
Phvul.001G064000.1	14014.2	19048.3	23906.6	9647.31	9152.41	8773.5	1.04689	0.000631763
Phvul.009G053900.2	29479.5	27175.7	24305.8	13345.4	8054.92	17922	1.04189	0.0293613
Phvul.001G248400.1	721.358	785.713	957.907	372.262	318.567	513.763	1.0322	0.00334479
Phvul.007G181900.1	639.321	788.24	849.573	332.585	422.55	373.997	1.01033	6.58452e-05
Phvul.006G036600.1	101.839	122.11	122.019	57.1813	50.101	64.5819	1.00922	0.0146302
Phvul.009G256400.1	637.436	744.449	1008.08	358.259	293.989	537.861	1.00504	0.0456809
Phvul.007G228400.1	4.71476	8.42136	18.2459	60.6822	33.0856	68.4375	-2.39406	0.00856715
Phvul.007G028300.1	66.0066	88.4243	79.8256	434.111	511.408	236.158	-2.33378	7.59108e-09
Phvul.011G083500.1	19.802	29.4748	39.9128	213.555	199.459	26.9894	-2.30482	0.0499872
Phvul.003G078000.2	27.3456	25.2641	7.98256	66.5171	120.999	55.9067	-1.99328	0.0239069
Phvul.004G121666.1	89.5804	74.9501	75.2641	290.575	349.762	265.075	-1.91664	4.60393e-13
Phvul.009G181500.1	85.8086	78.3187	36.4917	255.566	280.755	193.746	-1.85569	8.82586e-05
Phvul.002G019050.1	152.758	154.953	325.004	597.487	551.111	1100.78	-1.83273	0.00104082
Phvul.001G182100.1	70.7214	72.4237	49.0357	235.727	310.059	114.705	-1.77745	0.00267443
Phvul.008G016600.1	428.1	517.914	553.077	2199.73	2127.87	766.307	-1.76469	0.00101157
Phvul.005G079650.1	82.0368	91.7929	90.0889	332.585	422.55	124.344	-1.73633	0.00817652
Phvul.007G242300.2	284.772	300.643	260.003	1144.79	1082.37	401.95	-1.63618	0.00307919
Phvul.001G076700.1	5169.26	5131.98	6121.48	11309.1	12059.2	27536.9	-1.63217	0.00085069
Phvul.009G152500.1	209.335	291.379	408.251	1061.94	1295.06	432.795	-1.61867	0.013517
Phvul.008G042700.1	12.2584	14.3163	13.6844	39.6768	39.7027	43.3759	-1.60816	0.0146302
Phvul.008G016500.1	450.731	858.137	1336.51	3162.48	3113.82	1541.29	-1.56364	0.0195752
Phvul.006G011220.1	24.5168	25.2641	20.5266	93.3573	73.7335	41.4481	-1.56038	0.0279984
Phvul.007G203400.1	320.604	505.282	626.061	1658.26	1804.58	769.199	-1.54378	0.00583081
Phvul.007G093600.1	864.687	733.501	522.288	2247.58	2080.61	1821.79	-1.53507	1.74493e-08
Phvul.001G021700.1	31.1174	35.3697	47.8954	84.0215	102.093	138.803	-1.51618	0.00256882
Phvul.009G249700.1	66.9496	80.003	45.6146	175.045	201.349	158.081	-1.46378	0.000152147
Phvul.001G075100.1	107.497	89.2665	49.0357	229.892	244.833	201.457	-1.45339	0.0014703
Phvul.002G201700.1	21.6879	28.6326	33.0706	59.5153	104.929	55.9067	-1.40866	0.0492715
Phvul.003G292400.1	905.234	834.557	830.186	2283.75	2668.59	1801.55	-1.39389	8.9839e-10
Phvul.011G124215.1	16.0302	23.5798	26.2284	58.3483	59.554	53.015	-1.38143	0.0207301
Phvul.001G160400.1	26.4027	46.3175	39.9128	89.8564	97.3661	104.102	-1.37012	0.00406271
Phvul.010G095300.1	55.6342	57.2653	43.3339	114.363	180.553	104.102	-1.34988	0.00737741
Phvul.009G072000.1	180.104	229.903	273.688	621.993	769.476	346.043	-1.3465	0.00738984
Phvul.001G076750.1	4129.19	4187.94	4969.71	7994.88	8064.37	17702.2	-1.34545	0.00665124
Phvul.002G060000.1	64.1207	129.689	157.37	325.583	311.95	240.013	-1.32335	0.0189672
Phvul.007G222900.1	61.2919	42.1068	29.6495	107.361	120.999	106.03	-1.32309	0.0114777
Phvul.010G050500.1	645.922	490.123	418.514	1268.49	1334.77	1259.83	-1.3123	1.08218e-07
Phvul.001G158300.1	68.8355	74.108	77.5449	211.221	191.896	144.586	-1.31206	0.000102062
Phvul.003G203400.1	22.6308	26.9484	19.3862	53.6804	55.7728	60.7262	-1.29463	0.0243968
Phvul.003G077900.1	66.0066	72.4237	107.194	130.7	241.997	224.591	-1.28892	0.0182027
Phvul.L005301.1	29.2315	34.5276	28.5091	94.5242	75.6242	54.9428	-1.27863	0.0317612
Phvul.011G109600.1	2983.5	2557.57	1824.59	5596.77	6554.72	5683.21	-1.27552	3.03839e-06
Phvul.001G252500.1	110.325	78.3187	69.5623	213.555	228.763	167.72	-1.23743	0.00195211
Phvul.009G028800.1	131.07	118.741	74.1238	255.566	293.989	213.988	-1.23198	0.0032236
Phvul.008G069400.1	127.299	85.0558	67.2816	210.054	190.006	257.364	-1.23021	0.00779156
Phvul.002G287800.2	256.483	300.643	368.338	788.869	642.805	723.895	-1.22139	1.13395e-06
Phvul.001G044500.1	63.1778	74.108	43.3339	138.869	155.975	122.416	-1.19901	0.00695678
Phvul.010G062500.1	2685.53	2160.92	2000.2	5513.91	5091.4	4905.33	-1.17952	2.1963e-09
Phvul.010G078900.1	49.9765	56.4231	38.7724	129.533	120.999	79.0405	-1.17439	0.03219
Phvul.010G050800.1	1553.04	1152.04	880.362	2553.32	2839.69	2573.64	-1.15137	0.000288409
Phvul.002G071000.1	4027.35	4005.2	4787.26	11123.5	10715.9	6622.05	-1.15068	0.000407174
Phvul.001G076000.1	170.674	177.691	155.09	402.603	465.089	247.725	-1.14635	0.00660873
Phvul.006G075400.1	148.986	134.742	155.09	315.081	284.536	369.177	-1.14484	6.02399e-06
Phvul.011G056100.1	4571.43	5198.51	7048.6	11373.3	10448.4	14965.6	-1.12929	0.000438485
Phvul.001G254300.1	38.661	28.6326	34.211	64.1831	73.7335	79.0405	-1.10145	0.0396491
Phvul.005G168300.2	188.59	144.005	108.335	254.399	377.175	313.27	-1.098	0.0132385
Phvul.002G303500.1	330.976	396.646	505.182	997.756	1069.14	556.175	-1.08996	0.0274045
Phvul.003G182600.1	106.554	90.1086	77.5449	191.382	247.669	138.803	-1.07358	0.0313266
Phvul.001G108200.2	185.762	158.322	160.792	388.6	355.434	318.09	-1.07158	5.92393e-06
Phvul.003G129200.1	4811.88	4351.32	3893.21	8341.47	9107.98	9747.04	-1.05857	8.9839e-10
Phvul.006G105200.1	95.2382	102.741	114.037	211.221	228.763	208.204	-1.05817	5.78247e-05
Phvul.001G157900.1	2916.55	4093.63	5332.35	9094.17	7854.51	8704.1	-1.05562	0.00250573
Phvul.003G008600.1	176.332	144.005	109.475	260.233	326.129	306.523	-1.05242	0.00349103
Phvul.007G222500.1	57.5201	77.4766	86.6678	131.867	138.014	186.998	-1.04772	0.0251083
Phvul.003G210000.1	1790.67	2564.31	3082.41	5251.35	5727.58	4351.08	-1.04369	0.00273874
Phvul.001G118900.1	629.892	523.809	509.744	1249.82	1045.5	1131.63	-1.04186	2.1803e-07
Phvul.010G142400.2	446.959	446.332	441.322	1185.64	956.646	576.417	-1.02588	0.0228992
Phvul.004G107700.1	1538.9	1797.96	1961.43	4359.78	4056.29	2342.3	-1.02186	0.013517
Phvul.002G124700.1	141.443	108.636	104.914	217.056	231.599	270.858	-1.01892	0.00188731
Phvul.001G013800.1	411.127	387.383	449.304	944.075	852.662	729.679	-1.01823	1.96766e-06
Phvul.002G259000.1	113.154	114.531	106.054	264.901	243.888	167.72	-1.01672	0.0085435
Phvul.002G043100.1	1372	1728.06	1737.92	3423.88	3392.69	2948.6	-1.01329	3.56157e-07
Phvul.008G045100.1	1779.35	1823.23	1953.45	4197.58	3772.7	3180.9	-1.00506	1.65133e-07
Phvul.008G169000.2	115.04	98.53	77.5449	151.706	225.927	205.313	-1.00051	0.0245333

## Sheet: DE_PHR-L7Ox-LPivsEVLPi
	Supplementary Table S1: Differentially regulated genes in PvPHR-L7-Ox roots vs Empty vector roots bearing nodule primordia growing under low Pi conditions
GeneID	PHR-L7-Ox_LPi1	PHR-L7-Ox_LPi2	PHR-L7-Ox_LPi3	EmptyVector_LP1	EmptyVector_LP2	EmptyVector_LP3	log2FoldChange	padj
Phvul.011G199600.1	42.919	31.9954	33.013	0	0	0	7.63808	7.78309e-08
Phvul.010G009000.2	27.1067	31.9954	28.7806	0	0	2.7996	4.91712	1.79426e-05
Phvul.005G022500.1	89.2263	159.977	111.736	6.71092	5.41802	8.39881	4.13723	3.70486e-17
Phvul.008G201700.1	620.066	935.333	772.844	40.2655	40.6351	61.5913	4.02635	8.33116e-54
Phvul.003G252500.1	566.982	804.151	533.288	49.2134	33.4111	53.1925	3.81333	2.60932e-44
Phvul.006G079600.1	632.49	794.553	783.848	48.0949	45.1501	64.3909	3.80824	4.39357e-67
Phvul.010G007700.1	109.556	97.0528	103.272	7.8294	4.51501	10.2652	3.78333	2.38411e-17
Phvul.003G286300.1	58.7312	162.11	88.0348	10.0664	5.41802	11.1984	3.54069	8.09668e-10
Phvul.006G020400.1	24.8478	31.9954	33.8595	3.35546	1.80601	2.7996	3.53331	8.41988e-06
Phvul.002G269500.1	469.85	560.986	492.656	57.0428	47.8592	37.328	3.4295	4.65664e-53
Phvul.008G023800.1	257.514	376.479	437.635	11.1849	20.7691	75.5893	3.31049	2.85983e-08
Phvul.008G040500.1	1022.15	1180.63	1320.52	91.7159	36.1201	247.298	3.23121	0.000135375
Phvul.011G131100.1	38.4012	46.9266	31.3201	3.35546	2.70901	6.53241	3.20045	2.66839e-06
Phvul.003G140800.1	1382.44	1153.97	1271.43	86.1234	113.778	224.901	3.161	6.55846e-22
Phvul.006G176500.1	128.757	165.31	150.675	19.0143	26.1871	4.66601	3.15835	3.52735e-10
Phvul.004G148800.1	37.2717	39.461	50.7893	5.59243	7.22402	2.7996	3.03377	1.37428e-06
Phvul.003G224800.1	536.487	644.174	634.866	105.138	59.5982	66.2573	2.98488	2.29701e-33
Phvul.010G055800.3	86.9674	150.378	183.688	17.8958	15.3511	21.4636	2.94797	3.71322e-12
Phvul.003G098400.1	23.7184	27.7294	38.092	5.59243	3.61201	2.7996	2.92726	7.55273e-05
Phvul.011G074700.1	65.5079	77.8555	60.9472	2.23697	2.70901	22.3968	2.88697	0.00066144
Phvul.002G304904.1	84.7085	121.583	96.4997	13.4218	12.642	16.7976	2.81869	7.10598e-13
Phvul.005G075400.1	918.24	679.369	749.142	107.375	105.651	122.249	2.80588	2.8946e-47
Phvul.011G080500.1	862.897	1083.58	943.835	161.062	206.788	55.9921	2.77002	9.41366e-12
Phvul.009G066300.1	1393.74	1513.38	1406.86	178.958	156.22	302.357	2.75737	5.18915e-27
Phvul.008G129700.1	111.815	118.383	175.223	16.7773	20.7691	26.1296	2.66685	1.06074e-12
Phvul.005G169200.1	768.024	663.372	1076.73	157.707	129.129	111.051	2.66014	2.76772e-26
Phvul.008G207900.1	45.1779	35.195	41.4779	7.8294	3.61201	8.39881	2.63157	1.16176e-05
Phvul.006G023900.1	137.792	215.436	139.671	51.4504	20.7691	8.39881	2.62641	1.08548e-05
Phvul.006G207800.1	760.118	637.775	990.391	176.721	118.293	96.1197	2.61559	2.21283e-20
Phvul.003G015600.1	40.6601	82.1216	34.706	14.5403	11.739	0	2.59352	0.00887234
Phvul.007G011400.1	160.381	190.906	226.012	43.621	33.4111	20.5304	2.5775	5.38659e-14
Phvul.003G064500.1	397.565	540.722	836.331	102.901	133.644	64.3909	2.56084	2.58827e-12
Phvul.007G195000.1	56.4723	50.1261	64.3331	10.0664	9.93303	9.33201	2.54701	7.00574e-08
Phvul.005G151800.1	128.757	73.5894	232.784	20.1328	15.3511	41.0608	2.50737	1.51317e-05
Phvul.003G025100.1	159.252	169.576	149.828	24.6067	29.7991	29.8624	2.49852	6.85796e-19
Phvul.008G001500.1	223.63	234.633	218.394	35.7916	65.9192	22.3968	2.44179	4.04915e-10
Phvul.011G067000.1	1811.63	2379.39	2074.74	232.645	250.132	684.036	2.42414	1.89082e-09
Phvul.005G061801.1	71.1551	90.6537	80.4164	7.8294	17.1571	19.5972	2.42224	4.46285e-08
Phvul.007G125500.1	145.699	127.982	217.548	32.4361	27.9931	31.7288	2.42044	2.04807e-12
Phvul.008G188300.1	411.119	521.525	580.691	70.4646	83.0763	129.715	2.41454	1.26548e-17
Phvul.004G102800.1	867.415	1267.02	1140.22	205.801	146.286	268.762	2.39965	1.52329e-19
Phvul.008G140800.1	2162.89	2496.71	2065.43	362.39	369.328	542.19	2.39922	1.25666e-32
Phvul.011G132500.1	31.6245	41.594	44.8639	7.8294	6.32102	8.39881	2.39614	2.83217e-05
Phvul.011G049300.1	60.9901	82.1216	68.5656	12.3033	16.2541	12.1316	2.37342	2.63558e-08
Phvul.006G085900.1	26275.4	30004.2	24935	7390.96	4382.27	4020.23	2.36259	1.52562e-21
Phvul.009G156300.1	411.119	350.883	406.314	81.6495	81.2703	65.3241	2.35825	7.60698e-31
Phvul.007G043100.1	30.4951	41.594	33.013	0	11.739	8.39881	2.35218	0.00876776
Phvul.010G122500.1	501.474	381.812	727.98	146.522	103.845	70.9233	2.33124	2.29464e-11
Phvul.008G118700.1	45.1779	51.1927	55.0217	10.0664	9.03003	11.1984	2.32458	1.62747e-06
Phvul.005G075300.1	49.6956	37.328	30.4736	6.71092	2.70901	13.998	2.32247	0.00144628
Phvul.004G007100.1	1037.96	938.532	918.44	234.882	194.146	153.045	2.31749	5.60479e-33
Phvul.003G122400.1	3940.64	4135.94	4345.87	939.528	461.435	1100.24	2.31266	1.11434e-14
Phvul.002G246000.1	54.2134	76.789	101.579	17.8958	18.9631	11.1984	2.28309	1.40008e-06
Phvul.003G228000.1	1396	1568.84	1638.8	312.058	366.619	291.159	2.24649	3.85329e-48
Phvul.006G190400.1	1551.86	1810.94	1555	369.1	392.806	282.76	2.2353	2.1509e-37
Phvul.002G049000.1	550.04	442.603	524.823	101.782	155.317	66.2573	2.22891	2.26546e-12
Phvul.006G207600.1	936.311	1077.18	1218.1	250.541	273.61	175.442	2.20876	2.52395e-24
Phvul.003G012600.1	796.26	1116.64	940.449	205.801	269.095	143.713	2.20516	1.05533e-16
Phvul.010G085600.1	22.5889	37.328	28.7806	5.59243	3.61201	10.2652	2.18596	0.00246157
Phvul.007G258300.1	93.7441	104.518	67.7191	16.7773	19.8661	21.4636	2.18485	3.12515e-08
Phvul.008G058800.1	22.5889	30.9289	34.706	5.59243	5.41802	8.39881	2.18478	0.00104053
Phvul.005G047000.1	27.1067	29.8624	27.9341	8.94789	3.61201	6.53241	2.17507	0.00133969
Phvul.008G012200.1	308.339	277.294	385.999	100.664	97.5243	17.7308	2.17265	0.000127381
Phvul.007G201100.1	53.084	26.6628	76.184	11.1849	18.0601	5.59921	2.16271	0.00204824
Phvul.011G200200.1	45.1779	55.4587	85.4953	13.4218	9.03003	19.5972	2.1527	6.69274e-05
Phvul.001G124800.1	1444.56	1905.86	1465.27	372.456	180.601	535.657	2.1454	4.29969e-09
Phvul.006G150900.1	54.2134	58.6583	71.105	15.6588	18.9631	7.46561	2.13302	1.89793e-05
Phvul.004G095200.1	127.627	124.782	148.135	26.8437	26.1871	38.2612	2.13185	9.33758e-12
Phvul.007G151300.1	4053.58	4502.82	3846.44	794.125	968.019	1083.45	2.12287	1.46714e-40
Phvul.003G119900.1	90.3557	62.9243	44.8639	10.0664	13.545	21.4636	2.1211	7.18962e-05
Phvul.001G023000.1	229.278	226.101	242.096	12.3033	37.9261	110.118	2.11605	0.0016294
Phvul.003G095000.1	117.462	166.376	199.771	39.147	26.1871	46.6601	2.11599	8.03483e-09
Phvul.004G124400.1	781.577	1073.98	922.672	227.053	158.929	255.697	2.11556	1.47989e-19
Phvul.005G133650.1	39.5306	57.5917	44.0174	7.8294	17.1571	7.46561	2.10638	0.000259615
Phvul.004G047900.1	4053.58	4456.96	4489.77	1043.55	1150.43	882.808	2.07914	1.10933e-47
Phvul.008G158136.1	2090.61	2780.4	2179.71	535.755	465.047	668.172	2.07868	1.38658e-25
Phvul.002G111900.1	58.7312	46.9266	92.2672	19.0143	18.9631	9.33201	2.07524	0.000102988
Phvul.005G049801.1	31.6245	40.5275	43.1709	10.0664	5.41802	12.1316	2.07241	0.00044003
Phvul.008G167850.1	80.1907	50.1261	60.1007	10.0664	18.9631	15.8644	2.06861	1.51318e-05
Phvul.005G079733.1	50.8251	49.0596	41.4779	15.6588	7.22402	11.1984	2.0682	7.76931e-05
Phvul.006G079500.1	5816.65	5993.81	5391.28	1568.12	1014.07	1528.58	2.06551	3.04678e-26
Phvul.011G178800.1	448.39	591.915	532.441	60.3983	67.7252	248.232	2.06123	0.00012135
Phvul.010G127500.1	188.618	116.25	135.438	20.1328	28.8961	55.9921	2.05908	6.00191e-06
Phvul.003G183000.1	23.7184	22.3968	26.2411	3.35546	4.51501	9.33201	2.05839	0.00631287
Phvul.007G107400.1	1332.75	1625.37	2075.59	383.641	433.441	397.544	2.05133	1.65392e-24
Phvul.006G045800.1	83.579	65.0573	85.4953	19.0143	19.8661	17.7308	2.04966	9.23623e-08
Phvul.002G276800.1	241.702	200.505	299.657	71.5831	55.0832	54.1257	2.04464	1.08663e-13
Phvul.002G117700.1	8468.59	8389.2	8187.24	2234.74	1813.23	2033.45	2.04254	2.69474e-64
Phvul.011G040800.1	41.7895	79.9885	77.0304	14.5403	12.642	21.4636	2.03249	6.17388e-05
Phvul.005G068200.1	64.3785	90.6537	77.0304	33.5546	22.5751	0.933201	2.03234	0.0284282
Phvul.009G096000.1	79.0613	57.5917	48.2498	16.7773	9.03003	19.5972	2.02767	6.81013e-05
Phvul.001G124700.1	196.524	214.369	198.078	59.2798	20.7691	70.9233	2.01615	4.84495e-06
Phvul.001G108101.1	3701.2	4049.55	3962.41	1121.84	736.85	1041.45	2.01477	1.74295e-27
Phvul.005G038500.1	38.4012	42.6605	65.1796	5.59243	12.642	17.7308	2.01172	0.000915475
Phvul.001G210400.1	171.676	197.305	400.389	68.2277	80.3673	42.9273	2.00913	3.94759e-06
Phvul.008G056800.1	223.63	219.702	280.188	71.5831	65.0162	44.7937	2.00259	2.55191e-13
Phvul.008G140700.1	1006.34	1213.69	947.221	237.119	212.206	342.485	1.99907	3.66836e-18
Phvul.004G096500.1	359.164	451.135	458.797	83.8865	80.3673	153.978	1.99395	7.26374e-11
Phvul.011G074400.1	25.9773	68.2569	22.0087	10.0664	11.739	7.46561	1.98552	0.00816436
Phvul.003G051900.1	49.6956	56.5252	67.7191	17.8958	15.3511	11.1984	1.98094	1.42961e-05
Phvul.011G089600.2	74.5435	68.2569	66.8726	21.2512	13.545	18.664	1.98036	8.3262e-07
Phvul.010G155300.1	94.8735	67.1904	193.846	31.3176	39.7321	19.5972	1.97706	0.000302707
Phvul.001G143300.1	142.31	177.041	155.754	45.8579	57.7922	17.7308	1.96987	9.68637e-06
Phvul.011G015500.1	77.9318	92.7867	120.201	19.0143	23.4781	31.7288	1.96765	5.85196e-07
Phvul.011G044600.1	31.6245	56.5252	54.1753	4.47394	28.8961	2.7996	1.96428	0.0480166
Phvul.007G082000.1	1021.02	904.404	946.374	243.83	229.363	266.896	1.95593	5.84338e-42
Phvul.004G094100.1	332.057	341.284	372.455	100.664	95.7183	77.4557	1.93733	5.57742e-22
Phvul.010G070800.1	142.31	159.977	178.609	33.5546	44.2471	47.5933	1.93429	8.12381e-12
Phvul.011G174600.1	198.783	265.562	253.1	64.8722	69.5312	54.1257	1.92989	1.55976e-14
Phvul.009G212800.1	30.4951	25.5963	44.0174	10.0664	9.93303	6.53241	1.92727	0.00216486
Phvul.003G277200.1	466.461	489.53	469.801	121.915	150.801	104.519	1.91656	2.63044e-22
Phvul.002G241400.1	11712.4	12110.3	10984	2906.95	2981.72	3430.45	1.90087	1.38557e-57
Phvul.006G058600.1	161.511	167.443	170.991	59.2798	43.3441	33.5952	1.8863	1.37098e-10
Phvul.003G052400.1	1053.77	1135.84	1124.14	199.091	231.169	467.534	1.88271	9.74687e-09
Phvul.001G135200.1	1960.72	1466.46	3147.24	548.058	578.825	660.706	1.87908	7.50455e-11
Phvul.002G021100.5	387.4	445.803	443.56	61.5167	46.9562	238.899	1.8765	0.00164929
Phvul.004G085100.1	267.679	460.734	280.188	111.849	129.129	34.5284	1.87298	0.000188566
Phvul.009G210332.1	42.919	45.8601	49.0963	19.0143	8.12703	11.1984	1.86928	0.00046406
Phvul.011G016200.1	170.546	201.571	353.832	59.2798	91.2033	49.4597	1.86069	4.50387e-06
Phvul.002G322900.1	142.31	175.975	160.833	23.4882	23.4781	84.9213	1.85682	0.00107298
Phvul.008G155000.1	800.778	970.528	777.076	255.015	219.43	230.501	1.85529	3.28002e-28
Phvul.006G134700.2	8049.57	6209.24	6673.71	1828.72	1993.83	1977.45	1.85132	1.63973e-38
Phvul.009G184900.1	44.0484	45.8601	49.0963	17.8958	8.12703	13.0648	1.84923	0.000348704
Phvul.002G302100.1	33.8834	37.328	32.1666	14.5403	12.642	1.8664	1.84295	0.0200974
Phvul.002G259900.1	181.841	222.901	184.534	58.1613	55.9862	50.3929	1.84182	8.14966e-14
Phvul.011G055800.1	184.1	37.328	418.165	65.9907	55.0832	57.8585	1.84015	0.0174327
Phvul.005G151700.1	38.4012	31.9954	79.5699	13.4218	6.32102	22.3968	1.83862	0.0112404
Phvul.002G240200.1	32.754	46.9266	25.3947	11.1849	13.545	4.66601	1.83611	0.00736824
Phvul.004G021200.1	7677.98	7690.63	8426.79	1948.4	1312.06	3406.18	1.83563	1.83567e-08
Phvul.007G078000.2	90.3557	87.4541	71.9515	21.2512	19.8661	28.9292	1.82861	1.07299e-06
Phvul.011G157500.1	125.369	72.5229	160.833	32.4361	37.0231	31.7288	1.82789	1.21872e-05
Phvul.007G080400.1	397.565	355.149	282.727	138.692	102.942	51.3261	1.82494	1.46661e-06
Phvul.010G093500.2	1643.34	1609.37	1945.23	484.305	485.816	499.263	1.82331	2.36927e-40
Phvul.001G263300.1	440.484	537.523	581.538	115.204	127.323	201.571	1.81046	2.18186e-11
Phvul.008G036000.2	82.4496	77.8555	97.3462	21.2512	29.7991	22.3968	1.80698	7.1822e-07
Phvul.001G221000.1	264.29	296.491	261.565	65.9907	76.7553	91.4537	1.80681	6.23366e-16
Phvul.010G001300.1	154.734	137.58	143.903	38.0285	29.7991	56.9253	1.80458	5.07243e-08
Phvul.007G063400.1	35.0128	36.2615	24.5482	8.94789	4.51501	13.998	1.80084	0.00899475
Phvul.003G248025.1	172.805	171.709	182.841	42.5025	71.3372	37.328	1.79742	2.86119e-08
Phvul.006G147300.1	29.3656	51.1927	44.0174	20.1328	10.836	5.59921	1.78982	0.00756973
Phvul.001G153000.1	35.0128	52.2592	73.6445	23.4882	17.1571	6.53241	1.78663	0.00615132
Phvul.006G075600.1	3471.92	3622.95	4477.92	1347.78	1498.98	522.593	1.78041	1.57607e-06
Phvul.001G103600.1	1146.39	1255.29	1240.11	427.262	242.005	396.61	1.77448	6.21752e-14
Phvul.010G031100.1	412.248	462.867	504.507	118.56	165.25	119.45	1.77239	2.35005e-16
Phvul.002G074000.1	32.754	40.5275	27.0876	10.0664	9.93303	9.33201	1.77155	0.00233201
Phvul.007G135900.1	2187.74	2341	2349.01	518.978	648.356	860.411	1.76105	1.74655e-17
Phvul.003G193400.1	65.5079	77.8555	75.3375	25.7252	17.1571	22.3968	1.75429	5.81181e-06
Phvul.009G229500.1	470.979	466.067	474.034	158.825	157.123	110.118	1.72988	1.788e-17
Phvul.009G130600.1	1637.7	1709.62	2001.1	512.267	633.908	474.066	1.72271	2.18308e-23
Phvul.003G257900.1	3139.86	3177.14	2850.97	888.078	748.589	1145.97	1.71999	6.82068e-20
Phvul.006G023500.1	1790.17	2169.29	1639.65	530.162	502.07	670.038	1.71714	5.17928e-20
Phvul.006G185000.1	1670.45	1821.61	1643.03	611.812	460.532	500.196	1.70905	1.24458e-27
Phvul.006G058700.1	1659.16	1637.1	1631.18	553.651	428.926	530.991	1.7043	1.39578e-31
Phvul.001G258900.1	546.652	620.711	643.331	195.735	205.885	157.711	1.69626	1.17921e-20
Phvul.008G245300.1	140.051	125.849	130.359	43.621	40.6351	38.2612	1.69553	5.20817e-10
Phvul.005G054100.1	826.755	823.349	929.444	312.058	273.61	212.77	1.69467	5.16688e-19
Phvul.010G019201.1	88.0968	90.6537	101.579	13.4218	18.9631	54.1257	1.68921	0.00438742
Phvul.003G234100.1	72.2846	105.585	82.9559	39.147	37.9261	4.66601	1.67838	0.0263386
Phvul.005G058600.1	110.686	105.585	64.3331	19.0143	27.9931	40.1276	1.67484	0.000237465
Phvul.008G264100.1	1777.75	2065.84	1847.88	555.888	650.162	577.652	1.67296	1.12119e-34
Phvul.007G213800.1	240.572	358.349	357.218	101.782	108.36	91.4537	1.66636	3.78348e-11
Phvul.011G194800.1	119.721	106.651	101.579	16.7773	23.4781	62.5245	1.66628	0.00270883
Phvul.003G058000.1	39.5306	28.7959	41.4779	13.4218	2.70901	18.664	1.66613	0.0378592
Phvul.005G135955.1	27.1067	44.7936	50.7893	12.3033	14.448	12.1316	1.6618	0.00304913
Phvul.011G194401.1	737.529	806.284	719.515	236.001	154.414	326.62	1.65855	5.96656e-09
Phvul.006G033300.1	42.919	28.7959	23.7017	7.8294	3.61201	18.664	1.65717	0.0479501
Phvul.009G094000.1	1333.88	1323.54	1423.79	502.2	512.003	280.894	1.65674	4.52277e-11
Phvul.002G049700.1	1913.28	2191.69	2018.03	618.523	586.952	736.296	1.65662	1.26797e-29
Phvul.003G251200.1	1346.3	1570.97	1349.3	461.935	541.802	349.95	1.65601	2.07111e-16
Phvul.002G014700.1	260.902	289.025	323.359	62.6352	74.9492	139.047	1.65549	1.92134e-06
Phvul.006G176600.1	887.745	1144.37	997.163	313.176	375.649	274.361	1.65259	4.38775e-18
Phvul.006G186600.1	38.4012	22.3968	71.105	14.5403	5.41802	22.3968	1.64721	0.0444402
Phvul.009G062600.1	73.414	51.1927	140.517	38.0285	31.6051	15.8644	1.64264	0.0056864
Phvul.011G030200.1	55.3429	51.1927	104.965	34.6731	27.0901	6.53241	1.64186	0.0231122
Phvul.007G060800.1	2245.34	2858.26	2796.8	710.239	828.054	1013.46	1.6299	8.69025e-18
Phvul.005G112800.1	2307.46	2497.78	2509.84	730.371	1021.3	612.18	1.62933	2.68167e-14
Phvul.002G309300.1	41.7895	42.6605	42.3244	12.3033	8.12703	20.5304	1.62911	0.00389912
Phvul.005G021601.1	88.0968	78.922	60.9472	20.1328	27.0901	26.1296	1.62422	3.59199e-05
Phvul.009G210680.1	207.818	169.576	205.697	44.7394	53.2772	90.5205	1.62415	1.84059e-06
Phvul.009G230700.1	1102.34	1157.17	1356.92	370.219	369.328	437.671	1.61942	5.13868e-24
Phvul.003G037100.1	25.9773	45.8601	39.785	15.6588	13.545	7.46561	1.6176	0.00843714
Phvul.005G058800.1	24.8478	22.3968	47.4034	16.7773	8.12703	6.53241	1.61694	0.0327333
Phvul.009G257400.1	4045.68	4256.46	5427.68	1721.35	1534.2	1228.09	1.61515	7.24832e-17
Phvul.002G241300.1	347.87	310.355	289.499	97.3083	114.681	97.0529	1.61282	2.17016e-15
Phvul.008G089200.1	632.49	694.3	713.59	197.972	182.407	286.493	1.61275	3.01035e-13
Phvul.001G026200.1	3834.47	3879.98	4338.25	1544.63	1355.41	1046.12	1.61151	2.30343e-19
Phvul.004G150000.1	53.084	24.5298	23.7017	8.94789	9.93303	13.998	1.61113	0.0210023
Phvul.009G066400.2	57.6018	43.7271	45.7104	17.8958	12.642	17.7308	1.61029	0.000678733
Phvul.006G068800.1	86.9674	109.851	69.4121	22.3697	30.7021	33.5952	1.60834	4.25609e-05
Phvul.003G068200.1	150.216	173.842	149.828	50.3319	56.8892	48.5265	1.60286	4.47666e-10
Phvul.006G208500.1	131.016	87.4541	140.517	27.9622	37.9261	52.2593	1.59838	4.61326e-05
Phvul.003G013000.1	38.4012	42.6605	46.5569	15.6588	9.03003	17.7308	1.59799	0.00247291
Phvul.001G140000.1	1100.08	1159.3	1356.07	478.712	446.083	272.495	1.59582	9.9387e-11
Phvul.007G269100.1	368.2	458.601	421.551	102.901	104.748	205.304	1.59403	1.05205e-06
Phvul.007G081200.1	283.491	210.103	175.223	63.7537	46.9562	111.051	1.59001	8.57193e-05
Phvul.010G122600.1	887.745	971.594	920.979	340.02	357.589	226.768	1.58948	6.80743e-14
Phvul.011G118300.1	74.5435	97.0528	82.1094	14.5403	20.7691	48.5265	1.58922	0.00376267
Phvul.008G001900.1	1543.95	1764.01	1805.56	618.523	607.721	475.933	1.58795	2.18994e-22
Phvul.003G123566.1	11987.9	11318.9	13096	2868.92	3614.72	5640.27	1.58607	9.13293e-10
Phvul.002G055600.1	579.406	604.713	580.691	210.275	148.092	230.501	1.58515	6.22694e-14
Phvul.003G011800.1	711.551	627.11	855.8	209.157	158.026	364.882	1.58377	2.62434e-06
Phvul.001G165266.1	59.8607	84.2546	38.092	27.9622	15.3511	17.7308	1.58358	0.00398679
Phvul.003G143266.1	220.242	300.757	230.245	68.2277	77.6583	104.519	1.58093	1.07396e-08
Phvul.009G187800.1	9303.25	9369.32	9925.92	2925.96	2988.04	3655.35	1.57932	5.21409e-32
Phvul.002G231300.1	46.3073	53.3257	62.6401	11.1849	30.7021	12.1316	1.57675	0.00741042
Phvul.011G077700.1	147.958	186.64	154.907	48.0949	84.8823	30.7956	1.57617	0.000223477
Phvul.011G046400.2	84.7085	68.2569	120.201	32.4361	30.7021	28.9292	1.576	6.57935e-05
Phvul.005G064700.1	132.145	90.6537	126.127	39.147	35.2171	42.9273	1.57424	1.59064e-06
Phvul.006G014800.1	62.1196	61.8578	60.9472	16.7773	18.0601	27.0628	1.57249	0.000187359
Phvul.003G051800.1	1741.61	1793.88	1927.45	728.135	854.241	255.697	1.57173	0.000124398
Phvul.010G045100.1	66.6373	77.8555	68.5656	27.9622	20.7691	23.33	1.57087	3.08225e-05
Phvul.003G166600.1	421.284	447.936	404.621	156.588	163.444	109.185	1.57035	5.13561e-13
Phvul.009G256400.1	995.042	938.532	1458.5	343.375	280.834	520.726	1.56724	1.65715e-07
Phvul.008G082000.1	189.747	236.766	270.876	71.5831	61.4042	102.652	1.56641	2.16472e-07
Phvul.002G275400.1	1274.02	1269.15	1256.19	325.479	429.829	526.325	1.56587	1.18798e-14
Phvul.004G077400.1	363.682	238.899	301.35	110.73	81.2703	113.851	1.56511	6.41882e-09
Phvul.002G005300.1	8311.6	10103.1	7863.03	2823.06	2227.71	3910.11	1.55208	5.17445e-11
Phvul.009G068200.1	416.766	511.927	397.003	125.27	115.584	210.903	1.55126	1.27359e-07
Phvul.007G108400.1	77.9318	43.7271	72.798	15.6588	30.7021	19.5972	1.55118	0.0021848
Phvul.008G100100.1	35.0128	41.594	34.706	12.3033	15.3511	10.2652	1.54978	0.00381011
Phvul.010G129200.1	272.197	227.167	246.328	62.6352	106.554	84.9213	1.54603	8.18639e-09
Phvul.009G240677.1	328.669	390.344	315.74	97.3083	84.8823	171.709	1.54595	1.61476e-06
Phvul.002G187700.1	59.8607	51.1927	60.1007	12.3033	24.3811	21.4636	1.54413	0.000796598
Phvul.005G007100.1	3797.2	3956.77	3657.68	1103.95	1136.88	1675.1	1.54267	7.45316e-15
Phvul.003G142300.1	125.369	111.984	137.978	48.0949	53.2772	27.996	1.54003	1.25358e-05
Phvul.010G080700.1	45.1779	59.7248	51.6358	20.1328	18.9631	14.9312	1.53955	0.000616374
Phvul.005G171200.1	204.43	281.56	225.166	76.0571	72.2402	96.1197	1.53953	2.55472e-09
Phvul.008G159700.1	116.333	182.374	143.057	67.1092	60.5012	25.1964	1.53616	0.000661537
Phvul.010G083700.1	543.264	461.8	973.462	263.963	213.109	209.97	1.5284	2.95285e-06
Phvul.006G196700.1	35.0128	34.1284	50.7893	12.3033	10.836	18.664	1.52396	0.00670472
Phvul.011G116800.2	51.9545	55.4587	72.798	19.0143	29.7991	13.998	1.51975	0.00200718
Phvul.009G212700.1	53.084	55.4587	63.4866	15.6588	19.8661	24.2632	1.51961	0.000409287
Phvul.002G281600.1	59.8607	56.5252	46.5569	11.1849	9.03003	36.3948	1.51755	0.0307662
Phvul.009G057300.1	167.158	204.771	146.442	52.5689	83.0763	44.7937	1.51718	1.06148e-05
Phvul.009G174900.1	452.908	391.411	292.039	117.441	156.22	122.249	1.51681	4.09622e-09
Phvul.008G290700.1	670.891	768.956	612.011	242.712	183.31	292.092	1.51473	2.20424e-11
Phvul.007G276000.1	41.7895	40.5275	44.0174	10.0664	20.7691	13.0648	1.51218	0.00448201
Phvul.003G151700.1	1731.44	1584.84	1869.89	595.035	679.058	547.789	1.50921	3.22017e-24
Phvul.001G136900.1	50.8251	68.2569	44.0174	19.0143	28.8961	9.33201	1.50604	0.0104715
Phvul.009G007900.1	1030.06	1367.27	1073.35	369.1	324.178	529.125	1.50502	4.86362e-10
Phvul.004G122750.1	105.039	69.3234	163.372	49.2134	37.0231	33.5952	1.50387	0.00102626
Phvul.006G022600.1	2205.81	2866.79	2094.21	776.229	703.439	1049.85	1.50213	7.44725e-12
Phvul.001G218600.1	609.901	770.023	703.432	278.503	269.095	189.44	1.50078	3.08828e-12
Phvul.011G195400.1	55.3429	59.7248	35.5525	19.0143	9.93303	24.2632	1.5004	0.0087216
Phvul.004G095400.1	773.671	919.335	914.207	366.863	287.155	270.628	1.49859	6.23366e-16
Phvul.006G173600.1	46.3073	40.5275	26.2411	12.3033	17.1571	10.2652	1.49773	0.0114354
Phvul.001G112500.1	842.567	825.482	850.721	278.503	279.931	334.086	1.49582	1.22085e-24
Phvul.002G241700.1	85.8379	134.381	77.8769	36.91	38.8291	29.8624	1.49539	0.000153012
Phvul.003G051801.1	1385.83	1370.47	1433.95	610.693	666.416	209.97	1.49493	0.00023951
Phvul.002G199600.1	48.5662	61.8578	31.3201	11.1849	18.0601	20.5304	1.49402	0.00838509
Phvul.005G070600.1	426.931	503.394	502.814	148.759	150.801	209.037	1.4935	3.16481e-12
Phvul.008G207700.1	178.453	93.8532	139.671	38.0285	37.0231	70.9233	1.49333	0.000682505
Phvul.007G277600.1	115.204	101.319	96.4997	33.5546	58.6952	18.664	1.49242	0.00233132
Phvul.006G151900.1	1764.2	1724.55	1887.67	486.541	595.982	827.749	1.49195	1.38909e-11
Phvul.010G154400.2	773.671	373.28	970.922	233.764	228.46	293.958	1.48626	5.45897e-05
Phvul.002G170800.1	2269.06	1798.14	2148.39	761.689	937.317	529.125	1.48001	7.69531e-10
Phvul.005G054200.1	420.154	449.002	468.955	190.143	136.353	156.778	1.4744	4.76817e-14
Phvul.001G154500.1	109.556	111.984	139.671	32.4361	49.6652	47.5933	1.47267	6.15561e-06
Phvul.003G251100.1	28.2362	23.4633	39.785	10.0664	8.12703	14.9312	1.47092	0.0246944
Phvul.005G078000.1	74.5435	55.4587	57.5612	23.4882	15.3511	28.9292	1.46931	0.0012386
Phvul.009G088450.1	1133.96	1356.61	1403.48	435.091	409.963	561.787	1.46883	5.47683e-15
Phvul.007G113700.1	520.675	546.055	950.606	296.399	346.753	86.7877	1.46754	0.0053864
Phvul.011G133560.1	32.754	30.9289	29.6271	15.6588	6.32102	12.1316	1.46677	0.0206678
Phvul.009G120400.1	47.4368	36.2615	86.3418	30.1991	15.3511	16.7976	1.46508	0.0166079
Phvul.003G278800.1	125.369	77.8555	78.7234	26.8437	15.3511	59.7249	1.46464	0.0169427
Phvul.002G144800.1	531.969	597.248	636.559	192.38	248.326	198.772	1.46407	2.71692e-15
Phvul.007G034700.1	1586.87	1921.86	1568.54	757.215	485.816	599.115	1.46394	2.62237e-12
Phvul.009G154100.1	897.91	1016.39	963.304	359.034	372.94	311.689	1.46374	2.07088e-23
Phvul.011G188700.1	56.4723	29.8624	78.7234	26.8437	25.2841	8.39881	1.45651	0.0393968
Phvul.010G123600.1	216.854	204.771	293.731	65.9907	96.6213	97.9861	1.45438	4.59969e-07
Phvul.010G140900.1	4690.59	5202.45	5775.59	2260.46	2696.37	765.225	1.45336	0.000660296
Phvul.006G048100.1	297.044	349.817	434.249	142.048	150.801	103.585	1.45016	2.28972e-08
Phvul.009G068000.1	257.514	239.966	276.802	100.664	94.8153	88.6541	1.44963	1.1514e-12
Phvul.002G019300.1	152.475	149.312	172.684	21.2512	27.9931	124.116	1.44936	0.0462335
Phvul.002G196200.1	3061.93	2857.19	2519.15	1162.11	973.437	960.264	1.44708	2.78971e-22
Phvul.L001769.1	83.579	79.9885	111.736	40.2655	28.8961	32.662	1.44614	6.69863e-05
Phvul.008G243200.1	2889.12	3232.6	2995.72	1166.58	1096.25	1084.38	1.44613	6.23976e-39
Phvul.003G064700.1	194.265	244.232	253.1	63.7537	81.2703	108.251	1.44594	5.2379e-07
Phvul.009G046400.1	426.931	459.667	413.086	98.4268	106.554	273.428	1.4399	0.000851348
Phvul.001G208400.1	62.1196	67.1904	79.5699	17.8958	30.7021	27.996	1.4398	0.000480971
Phvul.004G129400.1	260.902	297.557	513.818	136.455	170.668	88.6541	1.43976	0.000192435
Phvul.003G053900.1	7362.86	7639.44	8147.45	2521.07	2997.97	3024.5	1.43782	8.51341e-30
Phvul.003G278300.1	866.286	813.75	810.936	305.347	296.185	320.088	1.43403	1.25193e-27
Phvul.001G153200.1	360.293	314.622	444.406	92.8344	111.069	209.97	1.43367	8.90544e-05
Phvul.003G123632.1	41360.3	40376.1	40723.7	10257.6	10715.9	24413.5	1.43194	3.61327e-05
Phvul.L009643.1	847.085	743.36	980.234	364.626	377.455	212.77	1.42999	9.66485e-08
Phvul.004G071800.1	135.534	134.381	169.298	59.2798	63.2102	41.9941	1.42123	2.75397e-06
Phvul.006G113100.2	66.6373	93.8532	42.3244	31.3176	36.1201	8.39881	1.41889	0.0440399
Phvul.006G092100.1	2360.54	2811.33	2180.55	963.017	819.927	969.596	1.41758	6.78634e-19
Phvul.008G156900.1	300.433	302.89	289.499	74.9386	101.136	157.711	1.41504	6.36242e-06
Phvul.006G071600.1	91.4852	72.5229	109.197	44.7394	32.5081	26.1296	1.41368	0.000352117
Phvul.001G039800.1	1391.48	1473.92	2682.52	801.955	889.458	393.811	1.41228	0.000312708
Phvul.001G092800.1	4504.23	4629.74	4172.34	1763.85	1584.77	1652.7	1.41196	1.6779e-37
Phvul.006G084900.3	73.414	75.7225	62.6401	31.3176	25.2841	23.33	1.40959	0.000196278
Phvul.006G212500.1	720.587	879.874	767.765	255.015	229.363	406.876	1.40915	9.12851e-08
Phvul.003G109600.1	77.9318	24.5298	75.3375	21.2512	26.1871	19.5972	1.40763	0.0269442
Phvul.010G085100.1	86.9674	63.9908	149.828	27.9622	35.2171	50.3929	1.40562	0.00509542
Phvul.011G151800.2	94.8735	106.651	105.811	41.384	18.9631	55.9921	1.40492	0.00285945
Phvul.005G006000.1	207.818	170.642	88.8813	61.5167	64.1132	51.3261	1.3973	0.000767633
Phvul.002G061300.1	72.2846	31.9954	49.0963	11.1849	28.8961	17.7308	1.3945	0.0285943
Phvul.004G154700.1	731.881	756.158	820.247	401.537	284.446	195.972	1.3907	7.71282e-07
Phvul.001G206900.1	98.2619	131.181	89.7278	35.7916	37.9261	47.5933	1.39023	5.81776e-05
Phvul.001G210300.1	60.9901	49.0596	55.0217	8.94789	16.2541	37.328	1.38956	0.0342865
Phvul.002G318000.1	39.5306	31.9954	34.706	8.94789	8.12703	23.33	1.38645	0.0439165
Phvul.001G075800.2	106.168	121.583	134.592	49.2134	37.9261	52.2593	1.38382	6.27417e-06
Phvul.001G145600.1	2203.55	2603.36	2239.81	1134.14	906.615	665.372	1.3815	7.92108e-10
Phvul.009G122200.1	196.524	129.048	271.723	78.294	94.8153	56.9253	1.37885	0.00046521
Phvul.002G164700.1	4909.7	4942.22	4953.65	1764.97	1745.5	2182.76	1.37861	3.05281e-24
Phvul.006G142700.2	6721.34	6753.17	6553.51	2488.63	2199.72	3014.24	1.37857	2.33279e-19
Phvul.007G261000.1	1400.51	1589.11	1452.57	610.693	539.996	559.921	1.37781	1.90801e-26
Phvul.002G127100.1	217.983	221.835	214.162	54.8058	32.5081	164.243	1.37687	0.0262338
Phvul.007G050400.1	438.225	396.743	385.999	143.166	101.136	225.835	1.37628	2.41657e-05
Phvul.007G054700.1	54.2134	27.7294	60.9472	15.6588	23.4781	15.8644	1.37593	0.0179351
Phvul.003G189000.1	346.74	549.255	352.986	147.64	160.735	172.642	1.37484	1.51221e-07
Phvul.006G152100.2	46.3073	45.8601	74.491	14.5403	22.5751	27.0628	1.37392	0.00752647
Phvul.002G281300.1	111.815	133.314	173.53	68.2277	47.8592	46.6601	1.37359	5.25039e-05
Phvul.008G183500.1	62.1196	49.0596	39.785	14.5403	17.1571	26.1296	1.37218	0.00732777
Phvul.005G168700.1	67.7668	104.518	88.8813	27.9622	28.8961	43.8605	1.37205	0.00066144
Phvul.008G181900.1	1072.97	1085.71	1116.52	446.276	358.492	464.734	1.36855	1.14588e-18
Phvul.001G190500.1	147.958	227.167	112.583	54.8058	83.9793	49.4597	1.3685	0.000972347
Phvul.007G079800.1	213.465	189.839	264.951	74.9386	69.5312	114.784	1.36619	9.57215e-06
Phvul.005G078500.1	11199.6	10787.8	10574.3	4124.98	3829.64	4682.8	1.36543	6.0024e-29
Phvul.007G077800.1	4577.65	4413.23	4815.67	1776.16	2122.06	1471.66	1.36235	1.13766e-15
Phvul.011G089800.1	669.762	822.282	606.086	251.659	215.818	349.017	1.36072	4.66361e-08
Phvul.003G126100.1	71.1551	73.5894	42.3244	22.3697	29.7991	20.5304	1.35405	0.00445303
Phvul.003G268600.2	1271.76	1167.83	1245.18	313.176	252.841	875.343	1.3537	0.00413981
Phvul.007G082800.1	40.6601	55.4587	64.3331	20.1328	23.4781	19.5972	1.34757	0.00339313
Phvul.006G210950.1	1109.12	1349.14	1447.5	680.04	606.818	250.098	1.34637	0.00035411
Phvul.009G221000.1	77.9318	74.656	60.9472	25.7252	25.2841	32.662	1.34567	0.000426082
Phvul.001G167300.1	559.076	648.44	698.353	236.001	301.603	212.77	1.34449	7.18376e-11
Phvul.001G176400.2	184.1	254.897	238.71	89.4789	117.39	60.6581	1.3411	4.71128e-05
Phvul.002G174600.1	4630.73	5232.32	5308.33	2148.61	2157.27	1688.16	1.34004	1.69635e-18
Phvul.008G175500.1	4546.02	5104.33	4019.13	2207.89	1778.92	1416.6	1.33934	7.8359e-11
Phvul.008G101300.1	23.7184	37.328	33.013	14.5403	16.2541	6.53241	1.33922	0.0472435
Phvul.008G013200.1	1922.32	2221.55	2140.77	759.452	824.442	900.539	1.33839	3.2555e-23
Phvul.005G015800.1	1763.07	1917.59	1670.12	715.831	637.52	763.359	1.33792	2.51955e-22
Phvul.008G089400.1	145.699	94.9197	115.969	35.7916	42.4411	62.5245	1.33492	0.00039219
Phvul.007G075400.1	363.682	438.337	437.635	166.654	170.668	154.911	1.33401	1.95003e-13
Phvul.010G107400.1	1645.6	1896.26	3011.81	1136.38	1012.27	452.603	1.33371	0.000831815
Phvul.003G163400.1	526.322	387.144	818.554	275.148	260.968	152.112	1.33351	0.000363409
Phvul.006G153000.1	1911.02	2129.83	1950.31	810.902	841.599	726.964	1.33226	7.87214e-26
Phvul.011G161000.1	310.598	284.759	259.872	115.204	104.748	119.45	1.33226	2.90264e-11
Phvul.L003646.1	70.0257	60.7913	88.0348	23.4882	32.5081	30.7956	1.33202	0.000822632
Phvul.001G165700.1	1744.99	1720.29	1817.41	555.888	352.171	1190.76	1.33155	0.00191199
Phvul.003G283100.1	3750.89	3483.23	3226.81	1511.07	1299.42	1365.27	1.32518	4.11191e-25
Phvul.008G098300.1	2929.78	2822	3248.82	1216.91	1228.99	1155.3	1.32199	7.94323e-30
Phvul.010G135900.1	59.8607	29.8624	36.399	22.3697	18.9631	9.33201	1.31968	0.041567
Phvul.001G212400.1	1114.76	1049.45	1157.15	393.707	484.913	450.736	1.31957	6.71914e-20
Phvul.001G221100.1	51.9545	36.2615	46.5569	7.8294	27.9931	17.7308	1.31558	0.0405965
Phvul.004G124700.1	320.763	343.417	334.363	74.9386	69.5312	256.63	1.31428	0.0181975
Phvul.008G245600.1	1158.81	1159.3	1052.19	476.475	431.635	447.937	1.31384	1.86567e-24
Phvul.001G090400.1	915.981	1192.36	964.997	464.172	409.963	363.948	1.3128	9.25423e-13
Phvul.009G132900.1	128.757	97.0528	222.626	64.8722	65.0162	51.3261	1.31242	0.00197763
Phvul.002G241600.1	106.168	148.245	84.6488	39.147	79.4643	17.7308	1.31034	0.0397512
Phvul.002G166100.1	2168.54	1776.81	1936.77	564.836	548.123	1258.89	1.3099	0.000226306
Phvul.006G043100.1	896.781	928.933	882.041	375.811	403.642	313.556	1.30882	4.22112e-17
Phvul.007G214900.1	108.427	105.585	121.894	29.0806	37.9261	68.1237	1.3083	0.00187459
Phvul.003G177600.1	283.491	315.688	383.459	127.507	199.564	69.9901	1.30719	0.0015742
Phvul.003G056000.1	96.003	118.383	120.201	52.5689	49.6652	33.5952	1.30673	9.4754e-05
Phvul.002G022100.1	221.372	195.172	259.872	104.019	65.0162	105.452	1.30625	9.15065e-06
Phvul.011G214100.1	28.2362	39.461	34.706	17.8958	10.836	13.0648	1.30598	0.0229268
Phvul.009G061450.1	44.0484	37.328	33.013	16.7773	9.93303	19.5972	1.30581	0.0207501
Phvul.003G261900.1	233.795	235.7	374.148	100.664	160.735	80.2553	1.30423	0.000507891
Phvul.005G016500.1	237.184	249.564	259.872	105.138	98.4273	99.8525	1.30168	3.57658e-11
Phvul.002G271100.1	611.031	802.018	819.401	288.569	291.67	326.62	1.30022	3.16727e-12
Phvul.011G128200.1	1846.65	1634.97	2088.29	803.073	809.091	652.308	1.29923	1.16139e-14
Phvul.010G154100.1	399.824	574.851	490.117	171.128	201.37	222.102	1.29914	5.37819e-09
Phvul.010G141050.1	7039.84	7362.14	8533.45	3897.92	4182.71	1249.56	1.29768	0.00251029
Phvul.003G146700.1	736.399	838.28	817.708	310.939	426.217	237.033	1.29566	2.22823e-07
Phvul.002G174500.1	650.561	681.502	698.353	306.465	275.416	247.298	1.29464	6.80645e-17
Phvul.003G012800.1	2206.94	2286.61	1973.16	1061.44	785.613	792.288	1.29378	1.61626e-13
Phvul.004G092100.1	7200.22	7623.44	7260.33	3565.73	3181.28	2278.88	1.29108	2.33147e-11
Phvul.011G193600.1	310.598	280.493	251.407	137.574	88.4943	119.45	1.28897	2.98085e-07
Phvul.008G065800.1	3767.83	3551.49	4140.17	1562.53	1706.68	1425.93	1.28744	5.34524e-22
Phvul.002G117200.1	1687.39	1689.36	1627.8	574.902	511.1	967.73	1.28458	1.74727e-06
Phvul.008G113700.1	5002.32	5103.27	5470.85	2186.64	2604.26	1606.04	1.28395	2.68127e-10
Phvul.004G058900.1	92.6146	71.4564	70.2585	19.0143	20.7691	55.9921	1.28366	0.0275466
Phvul.L007043.1	510.51	560.986	425.784	161.062	175.183	278.094	1.28268	4.22174e-06
Phvul.002G044100.2	860.638	874.541	859.186	293.043	312.439	460.068	1.28244	4.08194e-09
Phvul.007G207600.1	238.313	191.972	433.402	150.996	146.286	58.7917	1.28143	0.0111087
Phvul.007G050300.1	107.297	152.511	151.521	67.1092	44.2471	58.7917	1.28126	9.49857e-05
Phvul.005G132200.1	4417.27	4491.09	4786.89	2127.36	2401.08	1106.78	1.28124	1.30551e-05
Phvul.008G158106.1	288.009	293.291	456.257	142.048	151.705	134.381	1.27969	2.04451e-06
Phvul.009G086000.1	601.995	595.115	653.489	184.55	177.892	400.343	1.27769	0.000377591
Phvul.007G079700.2	83.579	86.3876	122.741	51.4504	39.7321	30.7956	1.27415	0.00106786
Phvul.006G122100.2	45.1779	53.3257	93.1137	25.7252	35.2171	18.664	1.27231	0.0203159
Phvul.011G099100.1	56.4723	68.2569	56.7147	23.4882	18.9631	32.662	1.27084	0.00373209
Phvul.008G282100.1	79.0613	75.7225	60.1007	30.1991	32.5081	26.1296	1.27004	0.000811584
Phvul.006G102200.1	903.557	951.33	1152.07	435.091	443.374	370.481	1.26903	1.91339e-13
Phvul.007G190000.1	464.203	339.151	406.314	136.455	190.534	174.509	1.26673	4.52568e-08
Phvul.011G070900.1	862.897	1037.72	841.409	298.636	329.596	510.461	1.2665	7.37592e-07
Phvul.005G077300.1	120.851	184.507	140.517	44.7394	55.0832	84.9213	1.26649	0.000770059
Phvul.006G209500.1	454.038	389.278	366.529	90.5974	102.039	309.823	1.26588	0.0148969
Phvul.001G129300.1	1032.31	1115.57	960.764	371.337	428.926	490.864	1.26566	3.27186e-14
Phvul.003G194000.1	380.623	460.734	437.635	204.683	158.026	170.776	1.26551	9.65174e-11
Phvul.007G251200.1	1386.96	1485.65	1290.89	483.186	454.211	796.021	1.26352	8.07192e-07
Phvul.010G029201.1	525.193	537.523	540.06	171.128	167.056	329.42	1.26222	6.12582e-05
Phvul.011G188900.1	581.665	521.525	792.313	345.612	321.469	124.116	1.26201	0.00273315
Phvul.007G016500.1	2555.94	2271.67	2561.47	1044.67	1063.74	975.195	1.26102	3.00517e-26
Phvul.009G137900.1	3426.74	2891.32	3317.39	1333.24	1713	974.262	1.26089	6.91132e-08
Phvul.004G135400.1	66.6373	50.1261	50.7893	27.9622	24.3811	17.7308	1.26078	0.00507875
Phvul.001G098600.1	836.92	901.204	993.777	422.788	325.984	393.811	1.26004	1.34467e-13
Phvul.003G131500.1	9184.66	7517.86	7384.76	3041.16	3398.9	3621.75	1.25909	2.85378e-17
Phvul.003G031800.1	1135.09	1305.41	1041.18	497.726	466.853	489.931	1.259	3.49766e-17
Phvul.009G217000.1	1089.92	1409.93	1171.54	468.646	532.772	535.657	1.25517	2.51784e-14
Phvul.008G225900.1	54.2134	44.7936	62.6401	25.7252	14.448	27.996	1.25447	0.0111911
Phvul.001G166500.1	360.293	311.422	259.025	93.9528	84.8823	210.903	1.25344	0.00303455
Phvul.007G151700.1	76.8024	119.45	116.815	51.4504	55.9862	24.2632	1.25343	0.00691142
Phvul.001G119600.1	896.781	1057.98	1054.72	470.883	345.85	449.803	1.25048	1.04525e-11
Phvul.004G046400.1	1453.6	1391.8	1428.87	611.812	606.818	579.518	1.24946	1.94434e-29
Phvul.003G217900.1	1301.12	1139.04	1351	672.21	614.945	310.756	1.24729	5.605e-05
Phvul.004G046200.1	7607.95	6026.87	7660.72	3583.63	3001.58	2398.33	1.24547	5.36838e-10
Phvul.002G293200.1	1045.87	1139.04	1152.07	460.816	616.751	333.153	1.24189	8.01824e-07
Phvul.002G267800.1	2908.32	2979.84	2875.52	1196.78	1558.58	949.999	1.2417	2.24459e-09
Phvul.004G028300.1	68.8962	81.055	95.6532	27.9622	18.0601	57.8585	1.24159	0.0278459
Phvul.011G108600.1	4410.49	5402.96	5057.77	2107.23	1924.3	2278.88	1.23686	1.49195e-18
Phvul.009G126400.1	1941.52	1381.14	1263.81	553.651	613.139	779.223	1.23577	2.31891e-07
Phvul.008G108900.1	74.5435	51.1927	128.666	31.3176	42.4411	34.5284	1.23519	0.0159442
Phvul.005G135944.1	59.8607	86.3876	47.4034	24.6067	43.3441	13.998	1.23451	0.0447385
Phvul.008G166500.1	107.297	103.452	93.1137	44.7394	46.0532	38.2612	1.23409	5.25039e-05
Phvul.001G106200.1	686.704	727.362	691.581	239.356	304.312	350.884	1.23241	1.00733e-10
Phvul.010G014800.2	5194.32	5777.3	5730.73	1847.74	2384.83	2876.13	1.23207	1.82096e-10
Phvul.004G144100.1	106.168	69.3234	77.0304	29.0806	27.0901	51.3261	1.2267	0.00679435
Phvul.007G248300.1	630.231	528.991	525.669	206.92	164.347	349.95	1.22325	0.00014778
Phvul.001G101400.1	81.3202	75.7225	122.741	35.7916	48.7622	35.4616	1.22298	0.002185
Phvul.001G147700.1	77.9318	71.4564	73.6445	21.2512	23.4781	50.3929	1.22289	0.0134512
Phvul.001G006300.1	187.488	118.383	196.385	68.2277	51.4712	96.1197	1.21978	0.00154979
Phvul.010G067300.1	36.1423	45.8601	35.5525	13.4218	17.1571	19.5972	1.21923	0.0188944
Phvul.001G135600.1	5344.54	6009.8	5590.21	2584.82	2774.93	1923.33	1.21828	6.80061e-12
Phvul.002G317000.1	1083.14	1115.57	1000.55	321.006	339.529	714.832	1.21704	0.000426082
Phvul.007G074200.2	534.228	478.865	467.262	214.749	198.661	223.968	1.21514	8.79598e-14
Phvul.003G076000.1	850.473	1118.77	897.278	450.75	509.294	279.96	1.20914	9.15065e-06
Phvul.008G151000.1	91.4852	99.1858	119.355	60.3983	58.6952	15.8644	1.20475	0.0405882
Phvul.007G074000.2	1501.03	1537.91	1369.62	610.693	507.488	795.087	1.20401	4.56227e-09
Phvul.001G236600.1	2352.64	2458.31	2437.04	1129.67	959.892	1060.12	1.20326	5.41398e-24
Phvul.008G134800.1	799.648	894.805	769.458	398.181	327.79	345.284	1.2031	2.95538e-14
Phvul.002G226700.1	219.113	163.177	153.214	62.6352	83.0763	85.8545	1.20225	4.26638e-05
Phvul.002G218300.1	344.481	389.278	595.081	266.2	234.781	77.4557	1.20205	0.0177864
Phvul.006G140300.1	29.3656	43.7271	64.3331	16.7773	21.6721	21.4636	1.2018	0.0349659
Phvul.006G152800.1	24572.2	25807.5	26231	11102.1	11378.7	10826.1	1.20175	1.48066e-41
Phvul.001G134400.2	539.875	589.782	563.761	201.328	188.728	346.218	1.20057	2.4416e-05
Phvul.003G147700.1	2129.01	2401.79	2072.2	825.443	930.996	1119.84	1.19807	7.45684e-13
Phvul.002G323300.2	2567.23	2504.17	2233.04	750.504	542.705	1893.47	1.19651	0.00980955
Phvul.011G119500.1	257.514	189.839	213.315	107.375	109.263	71.8565	1.19625	2.6892e-05
Phvul.004G018900.1	4364.18	3907.71	4372.11	1900.31	1727.44	1891.6	1.1962	2.20784e-25
Phvul.002G315200.1	956.641	1028.12	982.773	397.063	406.351	491.797	1.19514	2.49551e-15
Phvul.005G155800.1	4936.81	4464.43	5223.68	2026.7	2658.44	1705.89	1.19422	2.82391e-09
Phvul.003G154800.1	3026.92	3164.35	5539.42	2151.97	2170.82	806.286	1.19377	0.00660994
Phvul.011G076900.1	32.754	31.9954	24.5482	11.1849	11.739	15.8644	1.19342	0.048529
Phvul.003G071900.1	71.1551	55.4587	75.3375	26.8437	33.4111	27.996	1.19302	0.00242237
Phvul.001G025300.1	258.643	203.704	215.008	85.005	127.323	83.0549	1.19282	2.45634e-05
Phvul.006G112600.1	53.084	91.7202	91.4207	35.7916	33.4111	34.5284	1.19275	0.00403971
Phvul.002G159700.1	31.6245	40.5275	26.2411	14.5403	17.1571	11.1984	1.19252	0.0452465
Phvul.002G054000.1	74.5435	61.8578	51.6358	29.0806	33.4111	19.5972	1.19201	0.00781791
Phvul.003G244275.1	813.202	773.222	816.015	274.029	316.051	461.001	1.19114	4.32287e-07
Phvul.004G160400.1	2587.56	2309	2383.71	949.595	890.361	1350.34	1.18996	4.03464e-09
Phvul.009G189700.1	1471.67	1713.89	1769.16	799.718	778.389	595.382	1.1897	2.17854e-11
Phvul.001G032150.1	186.359	133.314	273.416	81.6495	82.1733	97.0529	1.18748	0.00096637
Phvul.004G021400.1	844.826	614.312	773.69	301.991	250.132	429.273	1.18572	9.07374e-06
Phvul.003G276200.1	212.336	207.97	122.741	88.3604	88.4943	61.5913	1.18538	0.000854109
Phvul.005G103200.1	1025.54	1092.11	1054.72	483.186	281.737	630.844	1.1849	0.000115307
Phvul.004G136300.1	99.3913	109.851	100.732	33.5546	45.1501	56.9253	1.1849	0.000494464
Phvul.008G016000.1	538.746	522.592	483.345	189.024	162.541	327.554	1.18441	0.000131085
Phvul.009G236600.1	2584.17	2810.26	2707.92	1205.73	1101.66	1260.75	1.18345	3.03707e-24
Phvul.006G205500.1	216.854	199.438	226.859	108.493	107.457	68.1237	1.18208	1.82664e-05
Phvul.003G044300.1	141.181	207.97	209.929	98.4268	62.3072	86.7877	1.18186	0.000244812
Phvul.004G069000.1	454.038	454.335	456.257	208.038	256.453	137.181	1.18139	1.20287e-05
Phvul.002G000200.1	176.194	196.239	179.456	73.8201	69.5312	99.8525	1.18034	6.34817e-06
Phvul.005G065700.1	6967.56	6991	7047.86	3203.34	2698.17	3394.99	1.17622	2.9826e-19
Phvul.009G016600.1	45.1779	54.3922	38.9385	10.0664	23.4781	27.0628	1.17621	0.043916
Phvul.003G116200.1	625.713	928.933	918.44	367.982	465.95	261.296	1.1754	5.06696e-05
Phvul.002G123900.2	638.137	546.055	413.086	186.787	254.647	264.096	1.17515	4.72024e-06
Phvul.009G029800.1	146.828	162.11	117.662	55.9243	66.8222	65.3241	1.17496	4.26826e-05
Phvul.002G121000.1	624.584	672.97	710.204	231.527	260.065	397.544	1.17388	3.51941e-06
Phvul.006G198300.1	1228.84	1341.67	1166.46	435.091	448.792	771.757	1.17364	1.24154e-05
Phvul.007G071900.1	527.452	631.376	563.761	257.252	232.072	275.294	1.17227	3.51785e-12
Phvul.004G081300.1	40.6601	40.5275	42.3244	11.1849	21.6721	21.4636	1.17221	0.0275015
Phvul.007G242900.1	81.3202	127.982	121.048	43.621	42.4411	60.6581	1.17149	0.00154047
Phvul.003G203700.1	88.0968	149.312	137.131	63.7537	75.8523	27.0628	1.17055	0.0216068
Phvul.002G148700.1	343.352	344.484	345.367	172.247	148.995	139.047	1.16989	1.24524e-10
Phvul.003G226200.2	451.779	369.014	661.954	241.593	237.49	181.041	1.16986	6.63896e-05
Phvul.007G173900.1	3456.11	3304.06	3732.17	1627.4	1518.85	1519.25	1.16985	1.20808e-25
Phvul.004G143400.1	487.921	557.787	601.007	214.749	213.109	304.224	1.16921	1.43336e-07
Phvul.003G089001.1	134.404	143.979	116.815	54.8058	48.7622	71.8565	1.16868	0.000121199
Phvul.009G023900.1	720.587	629.243	809.243	345.612	316.954	299.558	1.16832	1.14779e-11
Phvul.010G079900.1	1822.93	2429.52	2316.84	1280.67	848.823	799.753	1.16625	1.59107e-06
Phvul.007G047000.2	371.588	361.548	384.306	135.337	183.31	178.241	1.16543	4.37625e-09
Phvul.002G021700.1	6632.11	6628.38	6413	2339.87	1596.51	4849.85	1.16288	0.0037808
Phvul.011G058900.1	8926.02	9886.58	10498.1	4707.71	4666.72	3729.07	1.16165	1.34365e-14
Phvul.006G113300.1	71.1551	87.4541	103.272	35.7916	50.5682	30.7956	1.16098	0.00339793
Phvul.008G233900.1	4416.14	4180.73	3796.5	1748.19	2020.02	1773.08	1.16072	3.31902e-19
Phvul.003G252200.1	160.381	113.05	112.583	48.0949	64.1132	59.7249	1.15916	0.000351354
Phvul.008G194300.2	1763.07	1943.19	2402.33	875.775	922.869	938.8	1.15846	2.33454e-12
Phvul.009G068100.1	3023.53	3316.86	2983.03	1218.03	1184.74	1774.02	1.15816	1.03972e-08
Phvul.007G208900.1	428.06	398.876	470.648	172.247	241.102	167.976	1.15696	2.30653e-07
Phvul.005G158500.1	1841	1385.4	1859.74	757.215	806.382	717.632	1.15692	2.06653e-11
Phvul.008G042300.1	214.595	147.179	142.21	49.2134	69.5312	106.385	1.15618	0.00414891
Phvul.007G190900.1	63.249	59.7248	72.798	21.2512	21.6721	44.7937	1.15474	0.0205756
Phvul.001G241200.1	1644.47	1668.03	1947.77	936.173	875.913	555.255	1.15269	1.30016e-06
Phvul.008G029400.1	254.125	254.897	231.938	126.389	93.9123	113.851	1.15186	1.7813e-07
Phvul.006G194600.1	1384.7	1334.21	1148.68	507.793	498.458	733.496	1.15158	6.26594e-08
Phvul.001G236500.1	574.888	605.78	849.874	337.783	248.326	330.353	1.15025	2.63414e-06
Phvul.009G112200.1	143.44	173.842	129.513	45.8579	69.5312	84.9213	1.14955	0.000839543
Phvul.006G124600.1	1646.73	1292.61	2164.47	890.315	962.601	448.87	1.14931	0.00107646
Phvul.010G041200.1	134.404	153.578	147.289	69.3461	74.9492	52.2593	1.14858	4.01878e-05
Phvul.004G115800.1	90.3557	125.849	126.973	67.1092	62.3072	26.1296	1.14711	0.0156386
Phvul.001G160600.1	2123.36	2486.04	2465.82	1187.83	1327.41	680.304	1.14694	2.95984e-05
Phvul.001G157400.1	723.975	660.172	670.419	293.043	296.185	337.819	1.14681	1.2488e-14
Phvul.009G173000.1	201.041	315.688	259.872	88.3604	130.935	130.648	1.14677	0.000129318
Phvul.008G115800.1	607.642	922.534	695.813	364.626	325.984	315.422	1.14656	1.33966e-07
Phvul.003G201400.2	239.443	269.828	270.876	136.455	119.196	97.9861	1.14608	3.68745e-07
Phvul.003G064300.1	3703.46	4074.08	3645.83	1752.67	1721.12	1690.96	1.14521	5.30986e-27
Phvul.005G132600.1	565.853	510.86	496.889	218.105	304.312	188.507	1.14441	1.46499e-06
Phvul.007G137800.1	871.933	680.436	1086.04	476.475	400.933	318.222	1.1438	9.90162e-06
Phvul.005G029800.1	306.08	264.495	378.38	114.086	113.778	201.571	1.14339	0.000553225
Phvul.004G044132.1	3343.16	3264.6	5508.1	2290.66	2132.89	1063.85	1.14302	0.00166117
Phvul.009G210900.1	68.8962	68.2569	55.8682	22.3697	20.7691	43.8605	1.14297	0.0214308
Phvul.007G041400.1	2909.45	3168.61	3056.67	1498.77	1372.56	1274.75	1.14025	3.92695e-21
Phvul.003G070900.1	2378.61	2143.69	2828.96	1112.89	1297.62	926.669	1.13959	4.56227e-09
Phvul.003G079800.1	137.792	118.383	167.605	76.0571	60.5012	56.9253	1.13907	0.000182163
Phvul.001G214300.1	63.249	61.8578	51.6358	12.3033	27.0901	40.1276	1.13904	0.0477241
Phvul.009G066600.1	56.4723	49.0596	44.0174	16.7773	19.8661	30.7956	1.13863	0.0213918
Phvul.003G197100.1	86.9674	94.9197	85.4953	43.621	39.7321	38.2612	1.13852	0.000328903
Phvul.008G029000.1	119.721	142.913	112.583	58.1613	75.8523	36.3948	1.137	0.00310411
Phvul.009G133500.1	384.012	335.952	343.674	161.062	182.407	139.98	1.13632	9.70557e-09
Phvul.005G082800.2	412.248	379.679	387.692	181.195	186.922	168.909	1.13489	6.78532e-12
Phvul.009G075801.1	1860.2	2463.65	1904.6	1027.89	924.675	884.675	1.1347	3.50388e-11
Phvul.009G208400.1	121.98	110.917	109.197	45.8579	45.1501	64.3909	1.1345	0.000279302
Phvul.010G148700.1	446.131	326.353	325.052	157.707	177.892	163.31	1.13448	3.9011e-07
Phvul.001G081632.1	419.025	475.665	490.117	221.46	241.102	168.909	1.13414	6.74661e-08
Phvul.004G151500.1	159.252	202.638	222.626	92.8344	83.0763	91.4537	1.13289	9.30313e-06
Phvul.007G252301.1	202.171	201.571	195.539	90.5974	80.3673	102.652	1.131	5.65557e-07
Phvul.004G092800.1	94.8735	97.0528	117.662	41.384	50.5682	49.4597	1.12981	0.000308238
Phvul.003G035300.1	116.333	114.117	84.6488	51.4504	58.6952	33.5952	1.12974	0.00288942
Phvul.006G196200.2	1495.39	1712.82	1730.22	701.291	601.4	955.598	1.12886	1.70789e-07
Phvul.011G001100.1	44.0484	50.1261	49.9428	17.8958	19.8661	27.996	1.12789	0.016062
Phvul.006G174300.2	120.851	101.319	133.745	48.0949	61.4042	53.1925	1.12789	0.00020478
Phvul.005G061160.1	5936.37	5833.83	6057.47	2863.32	2306.27	2989.98	1.12778	3.781e-15
Phvul.001G040750.1	831.273	879.874	814.322	393.707	297.991	464.734	1.12724	6.48891e-08
Phvul.003G200500.1	1732.57	1538.98	1614.25	710.239	671.834	856.679	1.12553	2.06985e-13
Phvul.010G033600.1	967.936	1017.45	975.155	301.991	312.439	742.828	1.12444	0.00405341
Phvul.001G042100.1	80.1907	60.7913	73.6445	29.0806	17.1571	52.2593	1.12303	0.0448006
Phvul.001G039700.1	1531.53	1734.15	2413.34	1003.28	949.056	664.439	1.11871	1.54035e-05
Phvul.009G212900.1	44.0484	42.6605	55.8682	26.8437	26.1871	13.0648	1.1181	0.0369158
Phvul.007G066520.1	4213.97	2850.79	3639.05	1459.62	1817.75	1656.43	1.11701	1.18592e-08
Phvul.011G024600.2	304.951	421.273	425.784	192.38	148.995	191.306	1.11589	3.28493e-06
Phvul.003G190900.1	56.4723	44.7936	39.785	16.7773	23.4781	24.2632	1.11581	0.0217154
Phvul.002G322700.1	1120.41	1190.23	1126.68	394.826	348.559	844.547	1.11364	0.00251373
Phvul.004G105800.1	465.332	440.47	427.477	205.801	265.483	144.646	1.11334	3.42729e-05
Phvul.010G113700.1	55.3429	79.9885	97.3462	32.4361	33.4111	41.9941	1.11301	0.00824768
Phvul.008G017200.1	1564.28	1733.08	1636.26	787.414	789.225	708.3	1.11088	1.79576e-19
Phvul.002G314200.1	1318.06	1844	1545.69	822.087	789.225	572.985	1.10844	4.89467e-07
Phvul.003G070700.1	389.659	353.016	374.148	145.403	177.892	194.106	1.10653	1.33531e-08
Phvul.011G071000.1	430.319	521.525	454.564	271.792	226.654	155.845	1.10644	2.36306e-05
Phvul.001G173300.2	347.87	470.333	381.766	230.408	165.25	163.31	1.10551	6.64459e-06
Phvul.008G173200.2	77.9318	53.3257	67.7191	26.8437	21.6721	43.8605	1.10471	0.0223786
Phvul.010G112500.1	1214.16	1265.95	1283.28	553.651	455.114	741.895	1.10415	3.74227e-07
Phvul.010G065400.1	504.863	756.158	603.546	299.754	271.804	296.758	1.10322	2.0302e-07
Phvul.002G099000.3	338.834	297.557	369.069	181.195	160.735	127.849	1.10168	1.15554e-06
Phvul.008G161000.1	217.983	174.908	313.201	110.73	151.705	67.1905	1.10041	0.00900482
Phvul.007G226400.1	794.001	632.443	1132.6	417.195	473.174	304.224	1.10007	0.000242193
Phvul.009G019300.1	127.627	165.31	148.135	72.7016	53.2772	80.2553	1.09977	0.000270687
Phvul.009G192501.1	84.7085	88.5206	126.127	59.2798	55.0832	26.1296	1.09881	0.0190486
Phvul.007G259600.1	264.29	266.628	311.508	67.1092	152.608	172.642	1.09867	0.00556007
Phvul.011G148600.1	71.1551	70.3899	61.7937	23.4882	22.5751	48.5265	1.09792	0.0271088
Phvul.004G174600.1	2391.04	2605.49	2615.65	1118.49	1150.43	1290.62	1.09644	4.74566e-19
Phvul.003G031801.1	502.604	647.374	568.84	262.844	278.125	263.163	1.09576	2.36451e-10
Phvul.006G199300.1	169.417	125.849	135.438	42.5025	74.0462	83.9881	1.09475	0.00299809
Phvul.008G100300.2	67.7668	49.0596	60.1007	19.0143	34.3141	28.9292	1.09443	0.0172552
Phvul.004G075300.1	187.488	180.241	190.46	117.441	83.9793	61.5913	1.09212	0.000562908
Phvul.010G023900.1	480.015	394.61	465.569	161.062	129.129	338.752	1.09065	0.00800649
Phvul.009G189000.1	5853.92	5855.16	6308.88	3730.15	3025.96	1708.69	1.09012	0.000222852
Phvul.010G038800.1	299.303	364.748	315.74	126.389	203.176	129.715	1.08996	7.13842e-05
Phvul.005G044900.1	808.684	743.36	756.761	437.328	349.462	299.558	1.08974	1.71066e-08
Phvul.008G095600.1	563.594	572.718	821.094	326.598	379.261	214.636	1.08965	0.000247946
Phvul.008G149700.1	73.414	92.7867	92.2672	51.4504	28.8961	41.9941	1.08926	0.0053022
Phvul.002G046200.1	381.753	429.805	444.406	203.564	213.109	174.509	1.08869	2.56363e-09
Phvul.008G253300.1	6853.48	6725.44	6662.71	3022.15	3081.05	3416.45	1.08814	2.53737e-25
Phvul.008G175300.1	2000.25	2474.31	1580.39	966.372	990.594	890.274	1.08813	1.0727e-07
Phvul.001G114100.2	13716	13122.4	14804.2	6388.79	7825.42	5376.17	1.0879	7.34636e-10
Phvul.009G260500.1	1517.98	1644.56	1578.7	793.007	640.229	799.753	1.0871	1.75806e-13
Phvul.004G107700.1	5778.25	6279.63	9856.51	4178.66	3874.79	2267.68	1.08648	0.000736556
Phvul.004G172300.1	1225.45	1409.93	994.624	400.418	420.799	887.474	1.08627	0.00315183
Phvul.004G044100.2	5332.12	5510.68	8850.88	3856.54	3631.88	1804.81	1.08367	0.0025563
Phvul.006G153100.1	37645.6	37562.6	37782.2	17998.7	17252.8	18082.6	1.08309	2.94953e-39
Phvul.001G112400.1	4631.86	4515.62	4350.1	2460.67	1986.61	1931.73	1.08176	5.63148e-14
Phvul.005G156400.2	206.689	251.697	212.469	92.8344	86.6883	137.181	1.08092	0.000144176
Phvul.003G177700.1	1731.44	1824.81	1678.59	874.656	986.079	615.913	1.07978	3.13243e-07
Phvul.006G205400.2	1175.75	1387.53	1222.33	552.532	444.277	794.154	1.07963	2.06185e-05
Phvul.006G088600.1	970.195	1092.11	1007.32	447.394	516.518	488.064	1.07877	5.98054e-15
Phvul.001G239300.1	1039.09	1083.58	929.444	510.03	499.361	435.805	1.07848	3.77958e-13
Phvul.009G187700.1	94.8735	69.3234	59.2542	24.6067	50.5682	29.8624	1.07732	0.0285311
Phvul.007G028200.1	1937	1818.41	1933.38	929.462	1023.1	743.761	1.07724	6.41863e-11
Phvul.003G238700.1	3801.72	2878.52	2435.35	1253.82	869.592	2196.76	1.07706	0.00443376
Phvul.002G046800.1	15428.2	14753.1	15558.5	8144.82	7878.7	5674.8	1.07595	1.11958e-09
Phvul.001G230100.1	1189.31	1337.41	1196.09	721.424	549.929	502.062	1.07135	1.76203e-08
Phvul.009G066650.1	86.9674	95.9862	70.2585	31.3176	58.6952	29.8624	1.0701	0.0185171
Phvul.006G210300.1	3095.81	2958.51	2887.37	1820.9	1750.92	688.702	1.06971	0.00436436
Phvul.007G169000.1	184.1	171.709	160.833	69.3461	98.4273	77.4557	1.06869	4.70502e-05
Phvul.002G307300.1	60.9901	100.252	90.5743	50.3319	46.0532	24.2632	1.06802	0.025139
Phvul.007G032266.1	421.284	319.954	324.205	166.654	156.22	184.774	1.06787	7.71498e-07
Phvul.006G195000.1	1220.93	1469.66	969.229	497.726	654.677	591.65	1.0678	1.37428e-06
Phvul.011G008000.1	269.938	279.427	260.718	131.981	159.832	95.1865	1.06507	5.45897e-05
Phvul.002G155500.1	865.156	1004.66	1029.33	285.214	333.208	767.091	1.06455	0.00997087
Phvul.001G075000.1	3522.74	3650.68	3194.65	1767.21	1630.82	1562.18	1.0638	2.47457e-18
Phvul.008G154600.1	142.31	187.706	208.236	81.6495	84.8823	91.4537	1.06332	9.52033e-05
Phvul.010G025800.1	71.1551	74.656	120.201	38.0285	61.4042	27.996	1.06325	0.0352461
Phvul.005G038300.1	163.77	84.2546	99.8856	49.2134	46.0532	70.9233	1.06175	0.0145218
Phvul.003G160600.1	649.432	722.03	819.401	373.574	404.545	274.361	1.0589	1.17794e-06
Phvul.002G307900.1	232.666	246.365	317.433	106.256	115.584	160.511	1.05866	0.000156056
Phvul.007G049400.1	6363.3	5736.78	5891.56	2532.25	2882.39	3221.41	1.05853	4.11102e-14
Phvul.009G254400.1	500.345	580.183	496.042	249.422	321.469	185.707	1.05842	3.67845e-05
Phvul.001G044700.1	58.7312	52.2592	62.6401	23.4882	28.8961	30.7956	1.05825	0.00968242
Phvul.004G057500.1	1373.41	1339.54	1246.88	603.983	585.146	712.966	1.05706	2.31848e-13
Phvul.002G108800.1	121.98	120.516	141.364	67.1092	73.1432	44.7937	1.05599	0.00113922
Phvul.010G024900.1	421.284	369.014	392.771	191.261	167.959	209.97	1.05582	1.11511e-08
Phvul.005G031900.1	3797.2	3466.17	3396.11	1617.33	1551.36	1959.72	1.05526	6.05366e-13
Phvul.010G019900.1	252.996	299.69	266.644	129.744	141.771	123.183	1.05292	1.75786e-07
Phvul.009G258400.1	324.151	355.149	343.674	143.166	162.541	186.64	1.05253	6.07767e-08
Phvul.011G085300.1	960.03	997.19	1058.11	480.949	375.649	600.982	1.04919	1.14054e-06
Phvul.009G247200.1	111.815	70.3899	76.184	45.8579	35.2171	43.8605	1.0481	0.00763063
Phvul.002G211700.2	1112.5	1281.95	986.159	543.584	397.321	694.302	1.04768	4.11738e-05
Phvul.006G174600.1	55.3429	79.9885	63.4866	27.9622	28.8961	39.1944	1.04639	0.0125145
Phvul.009G032100.1	20117.7	25620.9	22186.5	10749.8	10526.3	11611.8	1.04638	4.75135e-14
Phvul.005G154700.1	1892.95	1932.52	1629.49	917.159	977.049	746.561	1.04635	3.96675e-10
Phvul.007G176100.1	169.417	148.245	184.534	54.8058	74.9492	112.917	1.04536	0.00377939
Phvul.001G206800.1	3500.15	3380.85	3474.83	1873.46	1566.71	1579.91	1.04534	1.44779e-16
Phvul.004G173700.4	1482.96	1315.01	1433.1	697.935	594.176	758.693	1.04522	1.03445e-11
Phvul.005G151100.1	348.999	275.161	243.789	90.5974	84.8823	244.499	1.04505	0.0400859
Phvul.010G124800.1	650.561	756.158	735.598	351.205	352.171	335.952	1.04439	6.35846e-13
Phvul.004G014000.1	263.161	282.626	264.951	159.944	121.002	113.851	1.04287	4.24313e-06
Phvul.010G096300.1	5151.41	4186.07	4390.74	2033.41	2765.9	1866.4	1.04203	2.97039e-07
Phvul.005G038100.1	185.229	235.7	237.017	100.664	85.7853	133.448	1.04144	0.000232218
Phvul.003G206400.1	472.109	402.076	385.152	185.669	157.123	268.762	1.04081	0.000125562
Phvul.008G093500.1	494.698	543.922	529.055	256.133	254.647	251.964	1.03997	1.56655e-12
Phvul.004G049200.1	2183.22	2286.61	2617.34	1188.95	1182.03	1078.78	1.03944	9.99773e-15
Phvul.002G219600.1	57.6018	88.5206	50.7893	24.6067	35.2171	35.4616	1.0378	0.0278459
Phvul.004G055400.1	304.951	386.078	365.683	133.1	123.711	257.564	1.03768	0.0040912
Phvul.002G221700.1	64.3785	92.7867	59.2542	42.5025	37.9261	25.1964	1.03707	0.0213181
Phvul.011G065900.1	1078.62	1085.71	1096.2	476.475	456.017	656.04	1.03689	7.46601e-08
Phvul.005G067975.1	49.6956	72.5229	58.4077	32.4361	31.6051	24.2632	1.03557	0.0160044
Phvul.008G152200.1	155.864	153.578	212.469	99.5453	67.7252	88.6541	1.03545	0.000690046
Phvul.005G011900.2	1789.04	1557.11	1872.43	808.666	799.158	938.8	1.0351	3.40385e-12
Phvul.009G232500.1	2115.45	2408.19	3133.7	1270.6	1053.8	1413.8	1.03505	1.5251e-06
Phvul.002G277900.1	1619.63	1499.52	1910.52	671.092	713.372	1070.38	1.0346	1.55906e-05
Phvul.003G099100.2	1433.27	1419.53	1441.57	740.438	666.416	691.502	1.0342	2.16219e-19
Phvul.007G267700.1	1402.77	1322.48	1428.03	741.556	781.098	508.595	1.03233	6.39077e-07
Phvul.008G022100.1	1734.83	1412.06	1400.94	514.504	515.615	1192.63	1.0323	0.0071185
Phvul.011G119200.1	561.335	725.229	676.344	367.982	267.289	327.554	1.03004	6.28527e-07
Phvul.002G066800.1	1163.33	1189.16	1172.39	609.575	436.15	681.237	1.02995	6.42613e-07
Phvul.004G132500.1	1340.65	1307.55	1235.03	510.03	630.296	759.626	1.02983	6.40163e-08
Phvul.003G023700.2	796.26	899.071	910.822	337.783	434.344	503.929	1.02882	3.5673e-07
Phvul.004G161500.1	9535.92	9983.64	9612.72	5146.15	4367.83	4782.66	1.02715	1.14067e-19
Phvul.004G135600.1	1469.41	1344.87	1487.28	687.869	572.504	852.013	1.02614	9.93963e-08
Phvul.010G117500.1	199.912	175.975	243.789	101.782	121.002	82.1217	1.02496	0.000309691
Phvul.007G167800.1	603.124	652.706	587.463	270.674	240.199	394.744	1.0245	2.4927e-05
Phvul.003G098500.1	240.572	242.099	319.126	153.233	169.765	71.8565	1.0241	0.0100089
Phvul.005G135911.1	7701.7	7029.39	7196	3414.74	3151.48	4246.07	1.01996	1.04087e-10
Phvul.001G198100.1	65.5079	95.9862	84.6488	52.5689	48.7622	20.5304	1.01982	0.0487906
Phvul.009G068600.1	381.753	247.431	342.828	129.744	135.45	213.703	1.01967	0.00151109
Phvul.010G098400.1	347.87	374.346	511.279	126.389	171.571	310.756	1.01795	0.0120793
Phvul.006G031600.1	36.1423	41.594	33.013	17.8958	18.9631	17.7308	1.01688	0.0486329
Phvul.004G158500.1	51.9545	50.1261	53.3288	32.4361	24.3811	20.5304	1.01621	0.0231676
Phvul.005G054000.1	1436.66	1137.97	1216.4	614.049	639.326	620.579	1.01582	1.17049e-11
Phvul.009G075500.1	1746.12	1810.94	2239.81	1035.72	1262.4	571.119	1.01485	0.00162118
Phvul.002G294304.1	187.488	232.5	182.841	100.664	81.2703	116.65	1.01348	0.000169635
Phvul.003G020500.1	116.333	97.0528	134.592	48.0949	53.2772	70.9233	1.01321	0.00266882
Phvul.010G139800.1	40.6601	34.1284	40.6314	15.6588	19.8661	21.4636	1.01284	0.0482665
Phvul.004G168350.1	374.976	362.615	426.63	190.143	189.631	197.839	1.01275	6.08785e-09
Phvul.001G247400.1	119.721	177.041	132.899	46.9764	88.4943	76.5225	1.01252	0.00727515
Phvul.006G173850.1	60.9901	53.3257	38.9385	22.3697	28.8961	24.2632	1.00997	0.0338713
Phvul.009G071900.1	258.643	305.023	303.889	144.285	156.22	130.648	1.00983	6.77278e-07
Phvul.007G018700.1	137.792	98.1193	131.206	64.8722	46.9562	70.9233	1.00936	0.00299253
Phvul.003G150400.1	15564.9	14996.2	15005.7	8168.3	6405	8109.52	1.00647	1.6197e-12
Phvul.010G120700.1	1306.77	1283.02	1434.8	695.698	612.236	698.034	1.00573	6.21752e-14
Phvul.005G166700.1	298.174	350.883	325.052	123.033	170.668	190.373	1.00517	3.34672e-05
Phvul.004G080200.1	13819.9	13092.5	12628.8	6561.04	6943.19	6203.92	1.00448	1.94781e-21
Phvul.001G232300.1	2663.24	2412.45	2208.49	1122.96	1188.35	1317.68	1.00437	1.36355e-12
Phvul.006G087000.1	57.6018	66.1239	66.0261	24.6067	40.6351	28.9292	1.0043	0.0175179
Phvul.010G123500.1	3419.96	3171.81	3115.08	1590.49	1214.54	2034.38	1.00416	5.19995e-06
Phvul.007G003700.1	397.565	347.683	474.88	238.238	219.43	152.112	1.00368	0.000146486
Phvul.001G031900.1	2246.47	1931.46	2262.66	1073.75	1000.53	1138.51	1.00365	1.1616e-13
Phvul.007G049300.1	887.745	999.323	950.606	479.831	529.16	406.876	1.00314	9.40906e-10
Phvul.006G101700.1	4596.85	4546.55	5117.87	2613.9	2633.16	1874.8	1.00203	3.91708e-08
Phvul.009G137700.1	1338.39	907.603	1081.81	630.826	574.31	457.269	1.00175	9.57215e-06
Phvul.009G052700.3	480.015	409.541	453.718	211.394	190.534	268.762	1.00153	2.0781e-06
Phvul.004G148400.1	563.594	565.252	576.459	280.74	335.014	236.1	1.00092	1.75655e-07
Phvul.003G217200.1	592.959	653.773	706.818	352.323	444.277	180.108	1.00048	0.00548346
Phvul.005G119100.1	579.406	558.853	666.186	303.11	426.217	172.642	1.00046	0.00546799
Phvul.004G090800.1	0	0	0	1186.71	1061.93	211.837	-12.113	2.69793e-12
Phvul.004G142401.1	0	0	0	64.8722	23.4781	78.3889	-8.22827	1.74887e-08
Phvul.007G245900.1	3.38834	0	0	77.1755	55.0832	59.7249	-5.97941	4.24544e-09
Phvul.007G263900.1	2.25889	0	0	32.4361	23.4781	21.4636	-5.2458	0.000108989
Phvul.006G173200.1	30.4951	9.59862	11.0043	324.361	337.723	774.557	-4.83279	8.11471e-22
Phvul.001G043000.1	5.64723	0	0	62.6352	50.5682	23.33	-4.69998	1.39681e-05
Phvul.002G181150.1	5.64723	2.13303	2.53947	83.8865	105.651	53.1925	-4.5901	4.44018e-12
Phvul.007G275700.1	0	3.19954	4.23244	23.4882	24.3811	126.915	-4.5081	2.74998e-05
Phvul.001G076700.1	1170.11	592.982	650.95	10839.2	11519.6	26659.7	-4.344	7.7744e-13
Phvul.004G159900.2	11.2945	3.19954	4.23244	127.507	79.4643	119.45	-4.15924	1.2488e-14
Phvul.004G163400.1	0	7.4656	5.07893	83.8865	103.845	35.4616	-4.12716	1.24173e-07
Phvul.001G076750.1	930.664	490.596	534.981	7662.75	7703.52	17138.2	-4.05474	5.31354e-13
Phvul.001G137925.1	5.64723	4.26605	5.07893	63.7537	82.1733	63.4577	-3.80666	2.71521e-12
Phvul.009G090700.1	108.427	134.381	132.052	2055.78	2303.56	860.411	-3.7985	8.0651e-28
Phvul.002G025300.2	5.64723	0	8.46488	71.5831	83.0763	46.6601	-3.79057	8.53269e-08
Phvul.004G059900.1	14.6828	11.7317	25.3947	357.916	216.721	38.2612	-3.5539	1.47556e-06
Phvul.004G059800.1	14.6828	18.1307	33.8595	402.655	315.148	37.328	-3.49677	0.00178667
Phvul.005G111700.1	47.4368	19.1972	25.3947	355.679	316.954	307.023	-3.42556	9.07955e-27
Phvul.004G023066.1	230.407	42.6605	33.013	737.082	598.691	1858.94	-3.38531	0.00345616
Phvul.005G111500.1	406.601	130.115	99.8856	1570.35	1692.23	2988.11	-3.29676	1.90484e-05
Phvul.005G176400.1	760.118	225.034	263.258	3924.77	2716.23	4476.57	-3.15528	1.83288e-06
Phvul.004G142000.1	22.5889	7.4656	3.38595	61.5167	67.7252	161.444	-3.14892	2.16177e-05
Phvul.006G050000.1	3.38834	11.7317	8.46488	64.8722	80.3673	61.5913	-3.1197	1.95575e-09
Phvul.006G100300.1	15.8123	7.4656	5.92542	83.8865	111.972	46.6601	-3.07964	2.01952e-07
Phvul.010G043800.2	156.993	8.53211	22.0087	460.816	371.134	734.429	-3.06418	0.0316745
Phvul.009G225000.1	196.524	79.9885	63.4866	927.225	1072.77	698.034	-2.99399	2.21544e-13
Phvul.008G236800.1	11.2945	7.4656	14.3903	50.3319	91.2033	121.316	-2.97652	3.11207e-08
Phvul.008G144100.1	16.9417	5.33257	9.31137	102.901	98.4273	41.9941	-2.9553	1.30877e-06
Phvul.010G133700.1	12.4239	5.33257	9.31137	69.3461	65.0162	73.7229	-2.94637	4.87394e-10
Phvul.009G109100.1	24.8478	36.2615	28.7806	383.641	289.864	13.998	-2.93481	0.0360533
Phvul.004G142700.1	9.03557	5.33257	0	26.8437	22.5751	54.1257	-2.8985	0.00453934
Phvul.006G122900.1	12.4239	8.53211	8.46488	114.086	65.0162	33.5952	-2.85816	6.93958e-06
Phvul.011G175301.1	5.64723	8.53211	6.77191	44.7394	63.2102	33.5952	-2.75658	4.02886e-06
Phvul.007G263950.1	65.5079	36.2615	45.7104	317.65	305.215	365.815	-2.75165	2.03681e-25
Phvul.010G010900.1	85.8379	43.7271	32.1666	380.285	314.245	375.147	-2.73813	2.68167e-14
Phvul.010G054800.1	20.33	31.9954	27.0876	257.252	248.326	24.2632	-2.73642	0.000453729
Phvul.002G294900.1	5.64723	8.53211	14.3903	55.9243	62.3072	75.5893	-2.72848	8.51166e-08
Phvul.010G027000.1	15.8123	4.26605	14.3903	92.8344	102.942	24.2632	-2.66933	0.000444208
Phvul.008G199000.1	108.427	27.7294	27.0876	312.058	193.243	518.86	-2.6565	1.28295e-05
Phvul.010G136700.1	192.006	84.2546	78.7234	722.542	619.46	753.093	-2.56689	2.22673e-13
Phvul.010G124000.1	89.2263	25.5963	38.9385	346.731	380.164	178.241	-2.56326	3.46479e-07
Phvul.001G046200.1	16.9417	12.7982	14.3903	105.138	111.069	43.8605	-2.56017	1.37999e-06
Phvul.011G127200.1	28.2362	19.1972	16.9298	150.996	190.534	26.1296	-2.51863	0.000586477
Phvul.008G250400.1	9.03557	8.53211	4.23244	54.8058	44.2471	23.33	-2.50961	0.000235335
Phvul.009G187400.1	59.8607	47.9931	74.491	393.707	442.471	195.972	-2.49615	1.82966e-11
Phvul.009G219700.1	11.2945	4.26605	1.69298	26.8437	27.9931	38.2612	-2.47941	0.00242974
Phvul.005G063400.1	45.1779	73.5894	93.9602	371.337	502.07	312.622	-2.47061	4.09643e-14
Phvul.009G170500.1	12.4239	8.53211	7.6184	48.0949	64.1132	43.8605	-2.46758	2.32602e-06
Phvul.004G013350.1	81.3202	19.1972	21.1622	237.119	197.758	223.968	-2.44761	1.0572e-05
Phvul.011G109600.1	1780.01	636.709	726.287	5364.26	6261.42	5502.15	-2.44675	3.3567e-11
Phvul.008G252000.1	44.0484	28.7959	49.0963	238.238	245.617	181.041	-2.43899	5.55297e-16
Phvul.005G111400.1	21.4595	11.7317	10.1579	59.2798	71.3372	100.786	-2.43809	7.18552e-07
Phvul.001G242200.1	4.51779	15.9977	11.8508	49.2134	48.7622	78.3889	-2.43622	2.54898e-05
Phvul.009G225800.1	40.6601	28.7959	43.1709	239.356	134.547	236.1	-2.43155	7.89258e-12
Phvul.006G039800.1	856.121	341.284	423.244	3081.43	2157.27	3458.44	-2.42489	7.55998e-12
Phvul.009G233300.1	19.2006	11.7317	15.2368	120.797	93.0093	33.5952	-2.42148	7.69999e-05
Phvul.009G105300.2	140.051	55.4587	49.0963	384.759	275.416	643.909	-2.42016	6.42897e-07
Phvul.006G117300.1	101.65	61.8578	59.2542	167.773	231.169	789.488	-2.41829	4.49421e-05
Phvul.004G111600.1	49.6956	20.2638	24.5482	124.152	148.995	227.701	-2.41714	5.98286e-08
Phvul.001G036600.1	38.4012	9.59862	25.3947	79.4125	46.0532	263.163	-2.40684	0.0023872
Phvul.003G224600.1	175.064	143.979	204.85	1724.71	512.906	540.323	-2.40518	4.16414e-07
Phvul.011G191400.1	79.0613	43.7271	43.1709	340.02	259.162	261.296	-2.38289	2.02372e-14
Phvul.007G263300.1	42.919	9.59862	14.3903	102.901	97.5243	142.78	-2.37373	4.28429e-05
Phvul.011G198800.1	97.1324	27.7294	24.5482	109.612	154.414	500.196	-2.35788	0.0368484
Phvul.005G176475.1	6694.23	1787.48	1972.32	19777.1	12866	20433.4	-2.34407	0.0049637
Phvul.006G139700.1	16.9417	21.3303	20.3157	92.8344	100.233	104.519	-2.34131	1.01704e-11
Phvul.002G035300.1	18.0711	11.7317	12.6973	72.7016	50.5682	90.5205	-2.33841	9.05949e-07
Phvul.008G096900.1	5.64723	5.33257	5.07893	25.7252	25.2841	29.8624	-2.33722	0.000582955
Phvul.009G135300.1	40.6601	13.8647	13.5438	106.256	111.069	120.383	-2.33017	2.37262e-06
Phvul.011G101500.2	826.755	373.28	359.758	3059.06	2347.81	2388.99	-2.32265	3.8838e-12
Phvul.005G176425.1	3982.43	1085.71	1098.74	11888.4	7781.18	11129.4	-2.32036	0.00595989
Phvul.008G007400.1	24.8478	26.6628	19.4692	86.1234	113.778	151.179	-2.31737	2.0691e-09
Phvul.011G110800.1	493.568	549.255	425.784	2160.92	2308.98	2748.28	-2.29889	1.82027e-43
Phvul.010G027100.1	58.7312	66.1239	51.6358	433.973	305.215	127.849	-2.29691	5.13417e-07
Phvul.005G176450.1	4062.62	1004.66	1165.61	11737.4	7855.22	10727.1	-2.28238	0.00803561
Phvul.005G092218.1	11.2945	7.4656	8.46488	42.5025	42.4411	46.6601	-2.28168	1.24641e-05
Phvul.011G012600.1	45.1779	9.59862	2.53947	49.2134	35.2171	191.306	-2.27903	0.0426405
Phvul.005G108000.1	156.993	163.177	127.82	423.906	496.652	1222.49	-2.25966	5.46739e-08
Phvul.008G103600.1	25.9773	30.9289	35.5525	161.062	136.353	147.446	-2.25456	1.11434e-14
Phvul.001G048050.1	38.4012	29.8624	28.7806	184.55	174.28	100.786	-2.2479	1.51043e-09
Phvul.008G282500.1	459.685	382.878	468.108	1822.01	2071.49	2322.74	-2.24528	1.83673e-44
Phvul.011G192200.1	37.2717	11.7317	15.2368	74.9386	65.9192	157.711	-2.22867	0.000304923
Phvul.011G210100.1	82.4496	68.2569	71.105	256.133	287.155	492.73	-2.22613	4.69632e-12
Phvul.010G016300.1	25.9773	37.328	29.6271	142.048	156.22	134.381	-2.21955	6.22886e-14
Phvul.006G186700.1	84.7085	29.8624	50.7893	143.166	160.735	463.801	-2.21796	0.000155177
Phvul.003G152200.1	31.6245	28.7959	39.785	106.256	79.4643	279.96	-2.2136	7.09015e-05
Phvul.008G212300.1	24.8478	20.2638	21.1622	106.256	124.614	75.5893	-2.21264	9.26971e-09
Phvul.010G050500.1	404.342	195.172	203.157	1215.79	1275.04	1219.69	-2.21153	6.71877e-14
Phvul.011G100800.1	147.958	90.6537	105.811	545.821	467.756	571.119	-2.20554	2.26007e-21
Phvul.011G192100.1	10.165	5.33257	11.0043	53.6873	33.4111	35.4616	-2.19341	0.000261067
Phvul.004G134901.1	808.684	166.376	196.385	1569.24	1056.51	2695.08	-2.18383	0.0303926
Phvul.007G275300.1	272.197	216.502	226.012	858.997	870.495	1501.52	-2.17773	7.45322e-16
Phvul.002G025200.1	21.4595	5.33257	14.3903	52.5689	58.6952	73.7229	-2.17259	0.0001151
Phvul.008G006900.1	14.6828	8.53211	5.92542	51.4504	55.0832	22.3968	-2.16508	0.00175418
Phvul.001G019500.1	195.394	57.5917	60.1007	496.608	362.104	528.192	-2.152	1.18716e-05
Phvul.007G092400.1	62.1196	25.5963	53.3288	267.318	253.744	106.385	-2.15179	1.15523e-05
Phvul.005G013200.1	18.0711	5.33257	11.8508	61.5167	71.3372	23.33	-2.15064	0.00299253
Phvul.005G045200.2	37.2717	30.9289	42.3244	183.432	171.571	138.114	-2.14937	2.12175e-13
Phvul.010G050600.1	137.792	51.1927	33.8595	186.787	158.929	639.243	-2.14635	0.0480166
Phvul.004G053600.1	23.7184	12.7982	25.3947	108.493	79.4643	87.7209	-2.14338	1.44735e-07
Phvul.008G196700.1	54.2134	12.7982	25.3947	130.863	55.0832	220.235	-2.141	0.0022664
Phvul.002G240800.1	16.9417	13.8647	16.9298	42.5025	82.1733	84.9213	-2.1372	1.32349e-05
Phvul.005G176533.1	6551.92	1632.83	1942.69	18843.1	12615	13025.6	-2.13506	0.0140118
Phvul.001G049300.1	27.1067	37.328	32.1666	204.683	150.801	68.1237	-2.12938	1.24228e-05
Phvul.007G136800.1	32.754	27.7294	39.785	85.005	105.651	246.365	-2.1215	3.17584e-05
Phvul.007G193700.1	25.9773	17.0642	18.6227	181.195	52.3742	34.5284	-2.11895	0.00431185
Phvul.003G238800.1	5.64723	9.59862	9.31137	29.0806	21.6721	55.0589	-2.09906	0.00323749
Phvul.002G019500.1	22.5889	17.0642	12.6973	79.4125	103.845	38.2612	-2.09254	0.000207304
Phvul.011G197800.1	58.7312	41.594	23.7017	81.6495	95.7183	348.084	-2.08972	0.00206945
Phvul.003G177300.1	49.6956	25.5963	30.4736	156.588	86.6883	202.505	-2.08062	5.96798e-06
Phvul.006G148200.1	29.3656	27.7294	24.5482	116.323	111.069	114.784	-2.07367	1.27787e-11
Phvul.010G157800.2	7.90613	7.4656	11.8508	43.621	47.8592	24.2632	-2.07037	0.000989061
Phvul.007G245833.1	82.4496	59.7248	65.1796	367.982	246.52	253.831	-2.0672	1.09565e-13
Phvul.004G123600.1	33.8834	19.1972	25.3947	121.915	141.771	59.7249	-2.0456	2.32056e-05
Phvul.006G084600.1	13.5534	9.59862	14.3903	39.147	29.7991	85.8545	-2.0409	0.00182201
Phvul.010G015400.1	13.5534	28.7959	6.77191	71.5831	39.7321	88.6541	-2.03872	0.00251547
Phvul.001G048800.1	33.8834	34.1284	67.7191	236.001	213.109	108.251	-2.02617	9.05628e-06
Phvul.001G047900.1	62.1196	31.9954	49.0963	228.171	231.169	121.316	-2.01993	4.39717e-07
Phvul.007G173400.1	59.8607	25.5963	32.1666	109.612	99.3303	264.096	-2.01385	0.000261121
Phvul.003G078000.2	24.8478	19.1972	14.3903	63.7537	115.584	54.1257	-2.01229	8.67084e-05
Phvul.005G176500.1	13223.6	3391.51	3542.55	33776	22411.6	24957.5	-2.0092	0.0262228
Phvul.005G176300.2	17952.6	4163.67	4873.23	40229.7	28863.6	39142.2	-2.00372	0.0296161
Phvul.004G053500.1	57.6018	37.328	23.7017	165.536	160.735	143.713	-2.00179	7.33292e-08
Phvul.002G023200.2	56.4723	41.594	46.5569	163.299	176.989	236.1	-1.99915	6.80061e-12
Phvul.009G220400.2	31.6245	31.9954	40.6314	147.64	134.547	136.247	-1.99392	2.61421e-12
Phvul.007G208000.1	55.3429	47.9931	34.706	150.996	182.407	208.104	-1.98486	4.48853e-11
Phvul.001G118600.1	47.4368	23.4633	19.4692	127.507	132.741	92.3869	-1.97894	7.35141e-06
Phvul.011G195500.1	21.4595	12.7982	5.07893	40.2655	36.1201	75.5893	-1.97503	0.00532415
Phvul.009G181500.1	56.4723	57.5917	65.1796	244.948	268.192	187.573	-1.96268	4.82081e-14
Phvul.005G063200.1	697.998	398.876	396.157	1974.13	1454.74	2347.93	-1.95326	1.92745e-11
Phvul.008G141000.1	62.1196	52.2592	49.0963	161.062	176.989	289.292	-1.94528	7.53045e-09
Phvul.009G028400.1	23.7184	5.33257	14.3903	45.8579	39.7321	80.2553	-1.93884	0.00426119
Phvul.007G100300.1	44.0484	30.9289	41.4779	139.811	116.487	190.373	-1.93849	1.45704e-08
Phvul.002G240700.1	675.409	327.42	344.521	1530.09	1797.88	1792.68	-1.92792	1.04759e-10
Phvul.006G068600.1	16.9417	9.59862	17.7763	63.7537	56.8892	48.5265	-1.92213	4.7677e-05
Phvul.010G050800.1	920.499	474.599	632.327	2447.25	2712.62	2491.65	-1.91682	1.1882e-14
Phvul.006G157000.1	20.33	24.5298	13.5438	73.8201	62.3072	82.1217	-1.91639	5.98339e-06
Phvul.004G086500.1	121.98	53.3257	39.785	202.446	184.213	418.074	-1.91011	0.000349118
Phvul.001G047800.1	14.6828	13.8647	9.31137	54.8058	46.9562	39.1944	-1.9098	0.00016506
Phvul.004G014200.1	66.6373	33.0619	41.4779	191.261	198.661	138.114	-1.9091	8.51166e-08
Phvul.011G094500.1	24.8478	15.9977	16.9298	88.3604	74.0462	53.1925	-1.90545	2.01601e-05
Phvul.004G068200.2	382.882	314.622	427.477	1526.73	1680.49	998.525	-1.90137	8.45836e-15
Phvul.008G020100.1	41.7895	38.3945	36.399	134.218	167.959	130.648	-1.89777	4.51457e-11
Phvul.001G201500.1	15.8123	14.9312	3.38595	49.2134	40.6351	34.5284	-1.89284	0.00678617
Phvul.008G071000.1	22.5889	12.7982	16.9298	25.7252	38.8291	128.782	-1.89061	0.0164428
Phvul.011G192400.1	13.5534	9.59862	19.4692	41.384	31.6051	85.8545	-1.88722	0.00391236
Phvul.005G108400.1	93.7441	70.3899	60.1007	157.707	207.691	458.202	-1.88113	5.012e-05
Phvul.007G174950.1	23.7184	23.4633	14.3903	69.3461	68.6282	85.8545	-1.87926	4.70866e-06
Phvul.002G207300.1	1136.22	888.406	751.682	3921.41	3657.16	2622.3	-1.87821	1.74244e-16
Phvul.006G089300.1	54.2134	37.328	43.1709	184.55	167.056	137.181	-1.86149	2.03206e-10
Phvul.001G085900.1	51.9545	15.9977	26.2411	42.5025	49.6652	248.232	-1.85807	0.0339311
Phvul.003G207000.1	21.4595	19.1972	11.0043	69.3461	57.7922	56.9253	-1.85125	5.12104e-05
Phvul.007G233100.1	33.8834	35.195	50.7893	153.233	127.323	155.845	-1.85037	1.54081e-09
Phvul.003G268300.1	10.165	28.7959	17.7763	73.8201	84.8823	45.7269	-1.84685	0.000807219
Phvul.005G165500.1	6.77668	15.9977	9.31137	33.5546	46.0532	35.4616	-1.84675	0.00190951
Phvul.011G207100.1	112.945	56.5252	58.4077	278.503	115.584	417.141	-1.83488	0.00063984
Phvul.010G117900.1	316.245	79.9885	110.89	499.963	449.695	853.879	-1.83295	0.000673255
Phvul.001G018300.1	19.2006	11.7317	17.7763	52.5689	81.2703	39.1944	-1.82881	0.00066227
Phvul.004G060800.1	15.8123	12.7982	16.0833	61.5167	63.2102	34.5284	-1.82857	0.000400349
Phvul.007G228400.1	15.8123	13.8647	14.3903	58.1613	31.6051	66.2573	-1.82324	0.000746598
Phvul.003G122500.1	1611.72	630.31	767.765	3317.43	2195.2	5124.21	-1.82152	0.00736824
Phvul.009G142800.1	152.475	165.31	192.999	491.015	595.982	719.498	-1.8202	7.91234e-17
Phvul.011G018000.1	153.605	72.5229	100.732	230.408	264.58	655.107	-1.81702	0.000238682
Phvul.L002927.1	12.4239	9.59862	13.5438	39.147	48.7622	37.328	-1.81074	0.000482844
Phvul.010G099900.1	33.8834	25.5963	34.706	71.5831	78.5613	180.108	-1.80997	0.000376488
Phvul.003G102500.1	35.0128	33.0619	20.3157	123.033	132.741	52.2593	-1.80885	0.0004542
Phvul.006G105900.1	27.1067	7.4656	5.92542	50.3319	30.7021	58.7917	-1.80846	0.0211826
Phvul.011G029000.1	56.4723	38.3945	45.7104	107.375	99.3303	284.626	-1.80768	0.000513009
Phvul.004G152100.1	112.945	73.5894	83.8024	410.484	301.603	233.3	-1.80723	5.96656e-09
Phvul.010G142400.2	298.174	233.567	217.548	1136.38	913.839	558.054	-1.80034	1.58353e-09
Phvul.002G204800.1	527.452	324.22	318.28	1507.72	1415.01	1134.77	-1.7959	7.45807e-13
Phvul.001G191600.2	37.2717	5.33257	16.0833	59.2798	83.0763	59.7249	-1.79369	0.0119298
Phvul.005G063500.2	49.6956	55.4587	57.5612	183.432	223.945	157.711	-1.79359	4.06306e-11
Phvul.005G173500.1	311.727	273.028	297.117	1077.1	1366.24	604.714	-1.78928	5.76163e-09
Phvul.004G076800.1	19.2006	11.7317	11.8508	31.3176	23.4781	91.4537	-1.78183	0.0214035
Phvul.005G085400.1	47.4368	38.3945	58.4077	161.062	101.136	235.167	-1.78096	1.98808e-05
Phvul.003G293200.1	72.2846	20.2638	17.7763	78.294	48.7622	250.098	-1.78067	0.0396753
Phvul.003G245200.1	125.369	195.172	191.306	675.566	915.645	166.11	-1.7792	0.0415697
Phvul.002G287300.1	14.6828	7.4656	22.8552	41.384	44.2471	69.9901	-1.77359	0.00337755
Phvul.008G047600.1	11.2945	6.39908	13.5438	25.7252	28.8961	52.2593	-1.76647	0.00870596
Phvul.006G141100.1	27.1067	18.1307	19.4692	68.2277	37.0231	113.851	-1.76391	0.00251287
Phvul.010G031900.1	115.204	57.5917	93.1137	266.2	241.102	393.811	-1.76166	3.66976e-07
Phvul.006G139100.1	749.953	530.057	680.577	2591.53	2429.08	1609.77	-1.75763	1.52125e-13
Phvul.011G166500.1	21.4595	12.7982	21.1622	39.147	32.5081	115.717	-1.75702	0.0136154
Phvul.004G163300.1	45.1779	46.9266	38.092	181.195	199.564	57.8585	-1.75361	0.00100388
Phvul.009G199400.1	33.8834	49.0596	33.013	121.915	117.39	150.245	-1.75349	4.81959e-08
Phvul.007G028300.1	116.333	116.25	104.965	416.077	488.525	228.634	-1.74818	9.06435e-08
Phvul.L001635.1	11.2945	29.8624	22.0087	67.1092	83.0763	62.5245	-1.74645	0.000242022
Phvul.004G175900.1	84.7085	37.328	53.3288	139.811	98.4273	345.284	-1.73714	0.00300511
Phvul.003G153100.1	48.5662	43.7271	51.6358	159.944	181.504	139.047	-1.7363	1.67458e-10
Phvul.006G175100.1	37.2717	21.3303	20.3157	112.967	102.942	45.7269	-1.73574	0.00134676
Phvul.007G249900.1	11.2945	11.7317	15.2368	39.147	53.2772	35.4616	-1.73188	0.00106108
Phvul.011G060300.1	18.0711	5.33257	5.92542	34.6731	36.1201	24.2632	-1.71893	0.0232869
Phvul.004G068000.2	513.898	354.083	506.2	1645.29	1785.24	1090.91	-1.71771	1.30863e-11
Phvul.002G261200.1	56.4723	36.2615	50.7893	130.863	155.317	184.774	-1.71564	3.43807e-08
Phvul.010G052500.1	79.0613	84.2546	79.5699	232.645	279.028	279.027	-1.70507	1.27518e-15
Phvul.008G251001.1	77.9318	62.9243	77.0304	232.645	230.266	248.232	-1.70493	5.85196e-15
Phvul.002G047700.1	66.6373	61.8578	55.8682	284.095	250.132	66.2573	-1.70369	0.00244411
Phvul.008G088100.1	36.1423	29.8624	26.2411	82.768	86.6883	128.782	-1.7022	7.44421e-06
Phvul.003G269000.1	42.919	8.53211	12.6973	98.4268	27.0901	81.1885	-1.69598	0.0489691
Phvul.008G287500.1	716.069	413.807	468.955	1417.12	1158.55	2600.83	-1.69563	2.42995e-06
Phvul.005G059000.1	10.165	13.8647	16.9298	43.621	34.3141	55.9921	-1.69492	0.00162118
Phvul.004G068300.1	626.843	441.537	551.064	1777.27	2197.01	1267.29	-1.69466	1.39858e-11
Phvul.003G075100.1	16.9417	11.7317	11.0043	59.2798	39.7321	28.9292	-1.6935	0.00398673
Phvul.008G034100.1	108.427	28.7959	41.4779	190.143	76.7553	308.89	-1.69185	0.0153552
Phvul.005G036600.1	57.6018	51.1927	54.1753	162.18	210.4	153.045	-1.69155	5.98443e-10
Phvul.003G250100.1	19.2006	12.7982	25.3947	63.7537	65.0162	57.8585	-1.68605	0.000145789
Phvul.002G199700.1	22.5889	13.8647	19.4692	23.4882	63.2102	92.3869	-1.684	0.0125703
Phvul.002G186600.1	18.0711	6.39908	4.23244	34.6731	33.4111	22.3968	-1.68302	0.0376078
Phvul.003G011900.1	41.7895	27.7294	32.1666	101.782	102.942	119.45	-1.67846	2.57721e-07
Phvul.007G180100.1	14.6828	7.4656	16.9298	40.2655	34.3141	51.3261	-1.67638	0.00342113
Phvul.008G215600.1	5.64723	20.2638	22.0087	40.2655	52.3742	61.5913	-1.67131	0.00737352
Phvul.009G090800.1	455.167	438.337	463.876	1655.36	1832.19	834.282	-1.6706	3.20642e-08
Phvul.002G244900.1	74.5435	51.1927	66.8726	157.707	163.444	290.226	-1.66763	4.57817e-06
Phvul.003G196900.1	25.9773	29.8624	47.4034	138.692	150.801	40.1276	-1.66696	0.00736824
Phvul.004G079200.1	12.4239	13.8647	4.23244	34.6731	34.3141	26.1296	-1.6658	0.0167933
Phvul.005G138000.1	23.7184	28.7959	31.3201	87.2419	113.778	64.3909	-1.65738	4.73252e-05
Phvul.003G120900.1	27.1067	13.8647	10.1579	44.7394	43.3441	70.9233	-1.65703	0.00507875
Phvul.004G106600.1	38.4012	27.7294	30.4736	120.797	95.7183	87.7209	-1.65648	1.70117e-06
Phvul.001G160500.1	193.135	94.9197	134.592	433.973	482.204	404.076	-1.64559	1.07591e-08
Phvul.009G019900.1	2467.84	1605.1	1654.88	5906.73	5984.2	5994.88	-1.64324	1.14595e-16
Phvul.002G297100.1	1563.15	1040.92	964.15	3592.58	3769.13	3774.8	-1.64293	7.82901e-15
Phvul.008G191701.1	275.585	226.101	300.503	1111.78	947.25	444.204	-1.64068	4.00879e-06
Phvul.009G170600.1	88.0968	82.1216	93.9602	352.323	279.931	191.306	-1.63708	5.06841e-08
Phvul.001G187150.1	10.165	5.33257	21.1622	50.3319	23.4781	41.9941	-1.63266	0.0324478
Phvul.011G209400.1	275.585	226.101	251.407	891.433	877.719	562.72	-1.63046	6.25417e-12
Phvul.003G162800.1	12.4239	11.7317	17.7763	52.5689	53.2772	25.1964	-1.63026	0.00689372
Phvul.005G081500.1	203.3	158.911	152.368	535.755	464.144	588.85	-1.62986	1.1682e-15
Phvul.003G026800.1	20.33	19.1972	19.4692	61.5167	65.0162	55.0589	-1.6229	5.5585e-05
Phvul.008G069400.1	79.0613	60.7913	66.0261	201.328	181.504	249.165	-1.62103	6.39511e-10
Phvul.005G068300.1	40.6601	40.5275	39.785	112.967	92.1063	166.11	-1.61843	9.16621e-06
Phvul.008G047700.1	206.689	131.181	144.75	567.072	530.063	382.612	-1.61843	1.61432e-09
Phvul.005G108300.1	643.785	658.039	591.695	1300.8	1406.88	3096.36	-1.61634	3.76366e-06
Phvul.004G079500.1	19.2006	15.9977	18.6227	58.1613	35.2171	71.8565	-1.61589	0.0017039
Phvul.002G086000.1	19.2006	20.2638	33.013	73.8201	89.3973	60.6581	-1.61151	0.000216349
Phvul.007G248400.1	499.215	347.683	413.933	1605.03	1778.01	468.467	-1.61108	0.000627916
Phvul.010G101800.1	376.106	301.823	379.227	1093.88	1602.83	532.858	-1.61101	3.36919e-05
Phvul.006G056400.2	50.8251	66.1239	52.4823	197.972	185.116	134.381	-1.61075	5.57474e-08
Phvul.002G121200.1	73.414	33.0619	38.9385	139.811	174.28	126.915	-1.6093	4.79867e-05
Phvul.001G089800.1	170.546	168.509	137.978	546.94	528.257	377.013	-1.60838	2.49139e-12
Phvul.007G064100.1	36.1423	15.9977	12.6973	62.6352	55.9862	76.5225	-1.60779	0.00349479
Phvul.006G011220.1	37.2717	12.7982	16.0833	89.4789	70.4342	40.1276	-1.60485	0.0108341
Phvul.010G042200.1	144.569	121.583	119.355	307.584	289.864	567.386	-1.59728	1.39304e-06
Phvul.007G096300.1	63.249	69.3234	108.351	101.782	134.547	491.797	-1.59399	0.0168038
Phvul.001G150600.1	7.90613	19.1972	30.4736	57.0428	59.5982	59.7249	-1.59254	0.00556052
Phvul.001G192900.1	125.369	101.319	107.504	367.982	343.141	295.825	-1.59245	1.47621e-14
Phvul.007G029000.1	5.64723	8.53211	15.2368	27.9622	30.7021	31.7288	-1.59114	0.016951
Phvul.004G048600.2	14.6828	12.7982	18.6227	30.1991	61.4042	47.5933	-1.59093	0.00419832
Phvul.003G158500.2	18.0711	9.59862	16.0833	35.7916	49.6652	45.7269	-1.58567	0.00259195
Phvul.005G170300.1	47.4368	58.6583	52.4823	155.47	186.922	133.448	-1.58521	2.61505e-08
Phvul.008G130100.2	25.9773	18.1307	21.1622	63.7537	55.0832	76.5225	-1.5851	0.000144213
Phvul.009G015900.1	14.6828	14.9312	7.6184	48.0949	28.8961	33.5952	-1.58397	0.00968341
Phvul.001G259100.1	44.0484	52.2592	40.6314	138.692	151.705	118.517	-1.58259	4.8438e-08
Phvul.007G084400.1	92.6146	97.0528	100.732	313.176	272.707	285.56	-1.58193	6.36196e-16
Phvul.010G118400.2	36.1423	18.1307	18.6227	93.9528	61.4042	61.5913	-1.58179	0.00119648
Phvul.001G011800.1	45.1779	58.6583	75.3375	137.574	175.183	223.968	-1.57644	3.53612e-06
Phvul.010G052400.1	37.2717	23.4633	27.0876	59.2798	65.0162	136.247	-1.57476	0.00248934
Phvul.007G222500.1	65.5079	29.8624	52.4823	126.389	131.838	181.041	-1.57249	4.44435e-05
Phvul.011G122200.2	606.513	373.28	453.718	1234.81	1440.29	1573.38	-1.56857	1.74018e-12
Phvul.009G156100.1	19.2006	4.26605	12.6973	41.384	44.2471	21.4636	-1.56819	0.0438076
Phvul.004G012300.1	25.9773	18.1307	24.5482	73.8201	89.3973	40.1276	-1.56487	0.00212769
Phvul.004G137300.1	24.8478	13.8647	16.0833	54.8058	38.8291	67.1905	-1.56076	0.00252129
Phvul.008G009000.1	1233.36	655.906	707.664	2905.83	1828.58	2916.25	-1.55932	6.01353e-07
Phvul.003G118300.1	41.7895	42.6605	16.0833	57.0428	73.1432	163.31	-1.55677	0.0151539
Phvul.004G135200.4	66.6373	15.9977	29.6271	135.337	82.1733	111.051	-1.55471	0.00851213
Phvul.004G161600.1	4710.92	2863.59	3276.76	12524.8	9433.67	9900.33	-1.55394	1.53693e-11
Phvul.002G189400.1	111.815	91.7202	124.434	352.323	372.037	239.833	-1.55249	9.73707e-09
Phvul.010G140400.2	35.0128	13.8647	16.9298	42.5025	29.7991	119.45	-1.55091	0.0494765
Phvul.001G044500.1	83.579	28.7959	25.3947	133.1	148.995	118.517	-1.55042	0.00409333
Phvul.009G257000.1	51.9545	11.7317	19.4692	59.2798	65.0162	116.65	-1.545	0.0263725
Phvul.008G185100.1	64.3785	23.4633	11.0043	93.9528	55.9862	136.247	-1.54479	0.0437472
Phvul.003G219000.1	13.5534	12.7982	11.0043	49.2134	36.1201	23.33	-1.54073	0.0119827
Phvul.011G048800.1	582.794	414.874	431.709	1346.66	1094.44	1713.36	-1.54026	7.41843e-11
Phvul.006G038144.1	12.4239	9.59862	10.1579	25.7252	24.3811	42.9273	-1.53817	0.0163883
Phvul.006G078900.1	128.757	35.195	66.0261	166.654	193.243	306.09	-1.53784	0.0036482
Phvul.003G183100.1	56.4723	52.2592	49.0963	177.839	149.898	129.715	-1.53624	3.81511e-08
Phvul.004G121666.1	106.168	73.5894	119.355	278.503	334.111	256.63	-1.53531	8.18639e-09
Phvul.002G308100.1	59.8607	68.2569	71.9515	200.209	265.483	113.851	-1.53261	8.31901e-05
Phvul.002G068500.2	140.051	71.4564	77.8769	212.512	196.855	424.607	-1.53088	0.000589756
Phvul.011G073600.1	86.9674	72.5229	72.798	214.749	239.296	214.636	-1.52994	4.77299e-12
Phvul.009G162300.1	127.627	90.6537	88.8813	148.759	192.34	543.123	-1.5277	0.00516875
Phvul.008G255500.1	14.6828	12.7982	11.8508	32.4361	26.1871	54.1257	-1.52588	0.0125437
Phvul.001G201700.1	164.899	178.108	195.539	722.542	605.012	222.102	-1.52352	0.000489756
Phvul.002G025000.1	89.2263	37.328	68.5656	108.493	112.875	338.752	-1.52279	0.0124649
Phvul.010G043700.2	48.5662	65.0573	66.8726	205.801	169.765	144.646	-1.51955	1.64968e-07
Phvul.006G189500.1	28.2362	28.7959	21.1622	44.7394	95.7183	81.1885	-1.51481	0.00165023
Phvul.003G232400.1	219.113	174.908	192.999	769.518	582.437	321.954	-1.5112	1.20018e-05
Phvul.005G087300.1	241.702	173.842	196.385	504.437	530.063	707.366	-1.51116	4.19407e-11
Phvul.003G293000.1	37.2717	21.3303	29.6271	40.2655	71.3372	139.047	-1.51069	0.0138479
Phvul.001G050300.1	24.8478	30.9289	9.31137	79.4125	61.4042	42.9273	-1.51045	0.0141507
Phvul.011G138700.1	96.003	105.585	109.197	365.745	433.441	85.8545	-1.50907	0.00981071
Phvul.007G223101.1	142.31	137.58	116.815	444.039	335.917	347.151	-1.5083	3.11816e-12
Phvul.001G183300.1	259.773	253.83	201.464	808.666	658.289	563.653	-1.50751	2.58827e-12
Phvul.004G042600.1	438.225	406.342	343.674	1279.55	1224.47	856.679	-1.50105	3.99086e-12
Phvul.006G142900.1	1527.01	949.197	1006.47	2799.57	2445.33	4607.21	-1.50066	1.14653e-06
Phvul.002G224800.1	100.521	63.9908	75.3375	148.759	203.176	324.754	-1.49997	0.000121025
Phvul.001G046300.1	12.4239	12.7982	7.6184	30.1991	28.8961	32.662	-1.4996	0.012433
Phvul.009G232400.1	33.8834	26.6628	21.1622	73.8201	88.4943	66.2573	-1.49711	0.000153012
Phvul.005G108200.1	96.003	90.6537	94.8067	176.721	198.661	418.074	-1.49632	0.000199208
Phvul.008G059700.1	708.163	711.365	810.936	2382.38	2398.38	1512.72	-1.49586	1.15159e-11
Phvul.005G074400.1	111.815	53.3257	110.89	178.958	258.259	335.952	-1.48535	0.000227212
Phvul.005G075200.1	47.4368	54.3922	80.4164	99.5453	188.728	223.035	-1.48418	0.000548109
Phvul.002G034601.1	128.757	100.252	95.6532	294.162	297.088	307.956	-1.47555	1.59952e-12
Phvul.011G110900.1	1575.58	1718.15	1377.24	3942.66	4129.43	4909.57	-1.47531	1.9814e-21
Phvul.009G031300.1	233.795	85.3211	152.368	366.863	366.619	575.785	-1.47502	0.000332201
Phvul.006G175400.1	55.3429	86.3876	50.7893	189.024	135.45	209.037	-1.47374	2.01869e-05
Phvul.002G285800.1	56.4723	41.594	32.1666	180.076	139.062	41.0608	-1.47007	0.0213632
Phvul.003G233200.1	131.016	110.917	105.811	270.674	251.938	438.605	-1.46958	1.12093e-06
Phvul.011G046250.1	76.8024	30.9289	47.4034	149.877	166.153	111.984	-1.46845	0.000507891
Phvul.002G165700.1	285.75	285.826	303.889	777.348	807.285	837.081	-1.46691	2.02225e-28
Phvul.005G050500.1	26597.3	12706.4	13342.4	54919.9	41437.9	48978.1	-1.46503	2.96719e-06
Phvul.002G260700.1	4777.56	4130.61	3948.02	12514.7	11313.7	11650.1	-1.4647	1.62705e-31
Phvul.003G205800.1	16.9417	9.59862	22.8552	40.2655	29.7991	67.1905	-1.46347	0.0242253
Phvul.004G078200.2	21.4595	13.8647	14.3903	45.8579	44.2471	45.7269	-1.45989	0.00240585
Phvul.011G148000.1	47.4368	33.0619	43.1709	142.048	106.554	92.3869	-1.45962	3.27494e-05
Phvul.010G161700.1	40.6601	34.1284	46.5569	85.005	76.7553	171.709	-1.45653	0.00190601
Phvul.009G027600.1	21.4595	11.7317	18.6227	34.6731	38.8291	68.1237	-1.4532	0.0125703
Phvul.006G095000.3	97.1324	50.1261	71.105	170.01	98.4273	327.554	-1.44992	0.00706028
Phvul.001G022900.1	21.4595	11.7317	19.4692	48.0949	65.0162	30.7956	-1.44931	0.0124716
Phvul.003G294000.1	260.902	190.906	251.407	437.328	555.347	926.669	-1.44896	1.09137e-05
Phvul.003G131100.2	118.592	53.3257	60.9472	143.166	108.36	382.612	-1.44864	0.0186084
Phvul.006G175300.1	93.7441	81.055	106.658	281.859	307.924	180.108	-1.44846	1.68191e-06
Phvul.005G124800.1	89.2263	75.7225	60.1007	157.707	206.788	243.565	-1.44247	1.74413e-06
Phvul.003G023101.1	72.2846	54.3922	45.7104	116.323	136.353	212.77	-1.44096	0.000150183
Phvul.009G225200.1	350.128	163.177	155.754	487.66	400.03	924.802	-1.43995	0.00184423
Phvul.009G087500.1	657.338	584.45	548.524	1530.09	1423.13	1896.26	-1.43873	8.43025e-17
Phvul.001G069280.1	32.754	14.9312	21.1622	46.9764	31.6051	107.318	-1.43803	0.0415739
Phvul.009G007000.1	13.5534	22.3968	9.31137	34.6731	32.5081	54.1257	-1.43664	0.0217691
Phvul.007G201400.1	27.1067	12.7982	23.7017	54.8058	36.1201	81.1885	-1.43467	0.0137909
Phvul.007G227900.1	42.919	29.8624	48.2498	59.2798	81.2703	186.64	-1.43413	0.0127375
Phvul.010G074960.1	14.6828	8.53211	20.3157	38.0285	37.9261	42.9273	-1.43319	0.0115297
Phvul.002G020200.1	48.5662	39.461	71.105	127.507	202.273	100.786	-1.43007	0.000892425
Phvul.002G316500.1	88.0968	91.7202	133.745	247.185	297.991	302.357	-1.42789	3.43807e-08
Phvul.001G073501.1	1551.86	702.833	696.66	2877.86	1885.47	3168.22	-1.4268	0.000154544
Phvul.006G198400.1	23.7184	17.0642	15.2368	34.6731	37.0231	77.4557	-1.42367	0.0188606
Phvul.003G151500.1	14.6828	21.3303	6.77191	39.147	44.2471	29.8624	-1.4232	0.0311864
Phvul.002G018100.1	167.158	116.25	108.351	366.863	426.217	253.831	-1.4217	3.28493e-06
Phvul.007G099800.1	111.815	85.3211	97.3462	277.385	262.774	248.232	-1.42158	1.9579e-11
Phvul.009G197100.1	89.2263	102.385	111.736	98.4268	135.45	577.652	-1.41985	0.0466108
Phvul.003G067700.1	77.9318	93.8532	81.2629	149.877	239.296	286.493	-1.41964	1.36827e-05
Phvul.002G132200.2	29.3656	18.1307	22.0087	46.9764	63.2102	74.6561	-1.41951	0.00188349
Phvul.001G127700.1	266.549	188.773	215.855	728.135	707.954	353.683	-1.41521	2.23304e-05
Phvul.006G001900.1	12.4239	8.53211	16.0833	24.6067	27.9931	46.6601	-1.41386	0.0327333
Phvul.005G116200.1	325.281	236.766	246.328	823.206	621.266	707.366	-1.41369	1.48201e-11
Phvul.011G122100.1	232.666	178.108	153.214	414.958	484.913	597.249	-1.41296	1.71859e-08
Phvul.005G118900.1	205.559	170.642	148.135	545.821	577.019	271.562	-1.4125	4.33264e-05
Phvul.003G139400.1	28.2362	18.1307	9.31137	39.147	37.0231	69.9901	-1.4116	0.0326913
Phvul.008G268000.1	44.0484	41.594	36.399	77.1755	87.5913	157.711	-1.40743	0.0010852
Phvul.002G311900.1	5071.22	4777.98	5551.27	16428.3	13842.1	10579.7	-1.40723	2.96714e-13
Phvul.010G050700.1	1415.2	717.764	821.94	2749.24	2797.5	2284.48	-1.40677	6.76024e-07
Phvul.006G032800.1	163.77	242.099	173.53	514.504	618.557	401.276	-1.40589	9.95048e-08
Phvul.010G031300.1	54.2134	44.7936	36.399	99.5453	111.069	145.579	-1.40568	4.01878e-05
Phvul.009G051700.1	83.579	51.1927	66.8726	176.721	224.848	131.581	-1.40474	5.11266e-05
Phvul.001G224800.1	127.627	111.984	103.272	247.185	282.64	373.28	-1.40155	3.46271e-08
Phvul.009G064700.1	27.1067	25.5963	26.2411	55.9243	57.7922	94.2533	-1.40025	0.0014739
Phvul.007G173000.1	20.33	27.7294	32.1666	67.1092	98.4273	46.6601	-1.39658	0.00498295
Phvul.011G182500.2	1287.57	882.007	1241.8	1915.97	2349.61	4704.27	-1.39479	0.00013925
Phvul.002G293900.1	32.754	9.59862	18.6227	54.8058	55.9862	48.5265	-1.39291	0.0165946
Phvul.011G209200.1	638.137	569.518	580.691	1702.34	1537.81	1452.06	-1.39185	2.28902e-25
Phvul.008G008200.1	54.2134	55.4587	45.7104	96.1898	111.069	198.772	-1.39074	0.000673507
Phvul.008G277226.1	11.2945	17.0642	14.3903	39.147	21.6721	51.3261	-1.38742	0.0314956
Phvul.003G245300.1	127.627	98.1193	161.679	356.797	521.936	135.314	-1.38665	0.00781791
Phvul.011G092100.1	9428.62	5737.84	6319.04	19773.7	21943	14435.7	-1.38606	6.06662e-08
Phvul.003G184200.1	106.168	77.8555	60.1007	152.114	168.862	313.556	-1.38409	0.000927678
Phvul.L001618.1	19.2006	20.2638	22.0087	69.3461	37.0231	55.0589	-1.38399	0.00494194
Phvul.011G109700.1	1155.42	664.438	687.349	1876.82	1993.83	2660.56	-1.38219	6.32185e-07
Phvul.009G231700.1	160.381	158.911	159.986	427.262	478.592	342.485	-1.38105	2.16653e-11
Phvul.007G171600.2	27.1067	13.8647	13.5438	33.5546	41.5381	65.3241	-1.38065	0.0228397
Phvul.008G277310.1	36.1423	25.5963	32.1666	51.4504	44.2471	148.379	-1.38004	0.0348122
Phvul.001G017000.1	90.3557	53.3257	44.8639	181.195	114.681	192.239	-1.37882	0.000740373
Phvul.009G134300.1	167.158	87.4541	112.583	305.347	240.199	407.809	-1.37878	7.03007e-05
Phvul.007G170100.1	299.303	250.631	201.464	873.538	666.416	412.475	-1.37858	2.60895e-05
Phvul.005G120100.1	79.0613	43.7271	57.5612	161.062	148.092	158.644	-1.37852	7.27783e-06
Phvul.004G128400.1	77.9318	79.9885	65.1796	159.944	208.594	208.104	-1.37704	9.15562e-08
Phvul.009G239100.1	114.074	57.5917	54.1753	202.446	145.383	236.1	-1.3766	0.000806817
Phvul.005G069700.1	115.204	106.651	120.201	327.716	325.984	235.167	-1.37549	5.3881e-09
Phvul.004G170200.1	31.6245	19.1972	28.7806	81.6495	90.3003	34.5284	-1.37308	0.0163995
Phvul.009G121700.1	126.498	143.979	148.135	374.693	516.518	193.173	-1.37249	0.000474505
Phvul.008G106200.1	19.2006	22.3968	33.013	33.5546	65.0162	95.1865	-1.37167	0.0214249
Phvul.003G025000.1	24.8478	24.5298	38.9385	57.0428	76.7553	96.1197	-1.37163	0.00199697
Phvul.003G041200.1	222.501	231.433	254.793	850.05	766.65	217.436	-1.37103	0.00571321
Phvul.009G021600.1	134.404	107.718	73.6445	295.28	230.266	287.426	-1.37089	3.7385e-06
Phvul.011G118100.1	534.228	379.679	326.745	773.992	986.982	1442.73	-1.37044	8.83434e-06
Phvul.003G292400.1	1146.39	598.314	763.533	2188.88	2549.18	1744.15	-1.37035	1.45283e-06
Phvul.006G022300.1	56.4723	42.6605	72.798	167.773	177.892	100.786	-1.36985	0.000396522
Phvul.001G182100.1	86.9674	86.3876	71.9515	225.934	296.185	111.051	-1.36984	0.00130601
Phvul.002G312400.1	487.921	509.794	503.661	1428.31	1658.82	789.488	-1.36837	2.72575e-06
Phvul.007G193300.1	578.277	534.323	538.367	1547.98	1561.29	1150.64	-1.36762	6.8432e-15
Phvul.011G032500.1	557.947	558.853	574.766	1379.09	1452.93	1526.72	-1.36547	1.20219e-31
Phvul.009G244200.1	108.427	83.1881	98.1927	318.769	241.102	187.573	-1.36504	3.8874e-06
Phvul.004G134800.1	93.7441	28.7959	30.4736	89.4789	108.36	194.106	-1.36503	0.0336152
Phvul.007G264900.1	76.8024	45.8601	83.8024	176.721	189.631	167.043	-1.36444	1.01107e-05
Phvul.010G028101.1	248.478	207.97	207.39	630.826	409.06	666.306	-1.36241	6.44747e-08
Phvul.007G051300.1	27.1067	22.3968	30.4736	38.0285	51.4712	115.717	-1.35967	0.0269705
Phvul.006G189400.1	14.6828	13.8647	16.0833	44.7394	29.7991	40.1276	-1.35324	0.0111119
Phvul.007G273000.1	81.3202	68.2569	56.7147	259.489	100.233	167.043	-1.35294	0.00216874
Phvul.002G201600.1	37.2717	26.6628	30.4736	80.531	103.845	55.9921	-1.35145	0.00183698
Phvul.007G143000.1	795.13	428.739	499.428	1392.52	1023.1	1972.79	-1.34922	6.49932e-05
Phvul.009G144100.1	1443.43	1409.93	1578.7	4312.88	4452.71	2502.85	-1.34601	5.01833e-08
Phvul.005G082900.1	1129.45	926.8	921.826	2220.2	2211.45	3133.69	-1.34564	2.15928e-11
Phvul.002G259604.1	17882.5	16660	17099.9	41396.3	43050.7	46631.1	-1.34383	7.53145e-40
Phvul.002G002000.1	8670.76	4109.28	5253.31	13221.6	15524.4	17001.1	-1.34312	4.62754e-06
Phvul.001G015000.1	81.3202	57.5917	71.105	199.091	134.547	198.772	-1.3411	1.18324e-05
Phvul.006G075400.1	172.805	124.782	71.9515	301.991	271.804	357.416	-1.33971	0.000221653
Phvul.002G071000.1	4499.72	3193.14	3103.23	10661.4	10236.4	6411.09	-1.33898	2.41453e-07
Phvul.002G068114.1	98.2619	44.7936	58.4077	130.863	178.795	196.905	-1.33659	0.000735116
Phvul.003G112600.2	72.2846	72.5229	54.1753	173.365	183.31	142.78	-1.33447	1.37504e-06
Phvul.005G160800.1	179.582	155.711	141.364	416.077	446.986	335.952	-1.334	4.32475e-10
Phvul.010G136400.1	20.33	17.0642	22.0087	33.5546	48.7622	67.1905	-1.33254	0.0113354
Phvul.008G112900.1	569.241	427.672	644.178	1252.7	1401.46	1478.19	-1.33124	1.48201e-11
Phvul.010G062500.1	2484.78	1695.76	1747.15	5284.85	4863.57	4749.06	-1.32992	2.48552e-12
Phvul.009G043100.1	266.549	195.172	159.14	503.319	442.471	610.314	-1.32947	4.9058e-07
Phvul.001G147100.1	307.209	297.557	294.578	881.367	780.195	597.249	-1.32813	2.87056e-11
Phvul.006G017500.1	1251.43	1164.63	1383.16	2934.91	3404.32	3199.01	-1.32755	8.26753e-24
Phvul.002G009200.1	65.5079	47.9931	58.4077	131.981	144.48	153.978	-1.3262	1.18769e-06
Phvul.002G333200.1	1359.85	779.622	827.019	2681.01	2287.31	2463.65	-1.32568	1.12214e-07
Phvul.003G225700.1	15.8123	14.9312	19.4692	41.384	51.4712	33.5952	-1.32561	0.0102587
Phvul.001G086200.2	22.5889	45.8601	47.4034	110.73	114.681	66.2573	-1.32304	0.00480613
Phvul.010G110000.1	33.8834	18.1307	16.0833	46.9764	46.0532	75.5893	-1.32266	0.0169016
Phvul.011G057800.1	1093.3	715.631	708.511	2288.42	1877.34	2110.9	-1.3189	2.61941e-09
Phvul.006G048400.1	41.7895	62.9243	60.9472	118.56	141.771	153.978	-1.31878	1.8037e-05
Phvul.001G057300.1	674.28	526.858	615.397	1410.41	1524.27	1585.51	-1.31566	1.6106e-18
Phvul.003G192700.1	926.146	493.796	417.319	1372.38	974.34	2218.22	-1.31395	0.00173906
Phvul.007G234300.1	9548.34	7325.88	6771.91	22539.7	18159.4	18052.8	-1.31312	2.66736e-12
Phvul.002G185400.1	29.3656	11.7317	30.4736	63.7537	44.2471	69.9901	-1.30685	0.018948
Phvul.011G124215.1	24.8478	14.9312	26.2411	55.9243	56.8892	51.3261	-1.30684	0.00384564
Phvul.009G105400.1	208.948	76.789	67.7191	291.925	221.236	358.349	-1.30639	0.0108284
Phvul.007G192200.1	688.962	669.771	722.055	1597.2	1889.99	1656.43	-1.30549	2.7172e-23
Phvul.011G197400.1	149.087	94.9197	91.4207	167.773	191.437	467.534	-1.30449	0.00900482
Phvul.010G122700.1	16.9417	24.5298	38.9385	59.2798	69.5312	71.8565	-1.30288	0.00582191
Phvul.002G150200.1	56.4723	57.5917	43.1709	91.7159	104.748	189.44	-1.30155	0.00215961
Phvul.004G024800.1	24.8478	15.9977	22.0087	51.4504	60.5012	42.9273	-1.30153	0.00536482
Phvul.005G025700.1	184.1	215.436	208.236	469.764	428.023	600.982	-1.30143	5.87792e-10
Phvul.004G114700.1	46.3073	30.9289	33.013	112.967	94.8153	63.4577	-1.30109	0.00189396
Phvul.009G001800.1	79.0613	58.6583	65.1796	166.654	171.571	160.511	-1.30073	2.16135e-07
Phvul.002G028200.1	1450.21	1423.8	1177.47	3735.74	3324.86	2908.79	-1.29956	1.26467e-15
Phvul.007G141900.1	22603.6	11458.6	13109.6	43431.9	33548.4	39080.6	-1.29892	4.94589e-06
Phvul.009G083500.1	13.5534	13.8647	16.0833	36.91	39.7321	30.7956	-1.29798	0.0147504
Phvul.003G088700.1	40.6601	33.0619	37.2455	88.3604	102.942	81.1885	-1.29779	9.76499e-05
Phvul.002G056300.1	535.358	517.259	515.511	1421.6	1766.27	661.64	-1.29564	0.00031643
Phvul.006G200600.4	88.0968	79.9885	70.2585	155.47	162.541	265.029	-1.29508	8.83805e-05
Phvul.003G175100.1	33.8834	37.328	35.5525	87.2419	76.7553	97.9861	-1.29417	0.000110812
Phvul.001G051000.1	786.095	418.073	578.998	1417.12	1466.48	1483.79	-1.29295	1.99602e-07
Phvul.007G142200.2	22659	11696.5	13203.5	43216.1	34364.7	38625.2	-1.28893	3.50131e-06
Phvul.010G131800.1	13.5534	31.9954	22.0087	39.147	38.8291	86.7877	-1.28639	0.0485091
Phvul.006G068500.1	28.2362	21.3303	29.6271	63.7537	55.0832	74.6561	-1.28414	0.00174816
Phvul.010G143200.1	15.8123	17.0642	16.9298	41.384	33.4111	46.6601	-1.28344	0.0108734
Phvul.005G073500.1	57.6018	63.9908	66.0261	138.692	170.668	147.446	-1.28257	7.90937e-07
Phvul.010G010200.1	116.333	111.984	129.513	308.702	294.379	269.695	-1.28219	4.5426e-11
Phvul.004G064700.1	1065.07	969.461	718.669	2151.97	2033.56	2498.18	-1.28084	8.53245e-11
Phvul.008G254100.1	33.8834	33.0619	14.3903	78.294	58.6952	58.7917	-1.28076	0.0120784
Phvul.005G112600.1	44.0484	43.7271	52.4823	82.768	102.039	155.845	-1.27919	0.00105152
Phvul.007G142600.1	23943.1	12202	13429.5	44135.5	34759.3	41355.7	-1.27841	8.48328e-06
[truncated: 324 more rows]

## Sheet: DE_PHR-L7RNAi_OPivsEV_OPi
Supplementary Table S1: Differentially regulated genes in PvPHR-L7-RNAi roots vs Empty vector roots bearing nodule primordia growing under optimal Pi conditions
[truncated: 378 more rows]

[truncated: 1 more sheets: DE_PHR-L7Ox_OPivsEV_OPi]
