# Supplementary material for: Phosphate deficiency reduces nodule formation through a phosphate starvation response-like protein in Phaseolus vulgaris
Source: Plant Cell Physiol. 2025 Jun 26;66(12):1794–810. doi: 10.1093/pcp/pcaf069 (PMC12739106; doi:10.1093/pcp/pcaf069)
Supplement: SuppTableS2_R3_pcaf069 [file supptables2_r3_pcaf069.xlsx]

## Sheet: Nod genes
Supplementary Table S2: Transcript levels of symbiotic genes in transgenic roots expressing and empty vector or the constructs PvPHR-L7-RNAi or PvPHR-L7-OX
		PHR-L7OX vs EV (-Pi)		PHR-L7ox vs EV (+Pi)		PHR-L7RNAi vs EV (-Pi)		PHR-L7RNAi vs EV (+Pi)		PHR-L7-OX +Pi vs PHR-L7-OX -Pi		PHR-L7-RNAi +Pi vs PHRL7-RNAi -Pi		EV +Pi vs EV -Pi
Early signaling		Log2FC	padj	Log2FC	padj	Log2FC	padj	Log2FC	padj	Log2FC	padj	Log2FC	padj	Log2FC	padj
MtBRI1	Phvul.005G005900	0.0976156	0.733953	0.115118	0.771277	0.212445	0.485427	0.333477	0.768178	-0.0825748	0.713129	0.0212852	0.960842	-0.116826	0.831266
LjBRUSH	Phvul.004G143800	0.0956695	0.548418	0.372034	0.170789	-0.145335	0.707072	0.233213	0.837139	0.32306	0.00197982	0.42732	0.130587	0.0299722	0.956934
LjCCaMK	Phvul.011G186900	-0.11962	0.301661	-0.0440397	0.814069	0.540995	2.13616e-08	0.0491292	0.957513	0.373982	1.12088e-06	-0.190093	0.156857	0.282334	0.0720674
LjCCD7	Phvul.008G152801	0.570315	0.227215	-0.615086	0.508407	-0.997364	0.13285	#N/A	#N/A	-1.37653	0.00282461	#N/A	#N/A	-0.214375	0.86259
LjCHIT5	Phvul.001G046400	-0.0842474	0.542706	0.403992	0.286685	-0.0336929	0.918739	0.212442	0.919452	0.318811	0.00500008	0.0822538	0.848588	-0.182292	0.754326
MtCHR	Phvul.008G287200	0.210462	0.0885023	-0.160682	0.50844	-0.373942	0.165742	0.233671	0.818338	-0.266641	0.0118567	0.715119	0.0286025	0.0890375	0.786479
MtCHS	Phvul.001G083000	-0.102923	0.885741	-0.0300896	0.977826	0.100215	0.938791	0.148409	0.977654	-0.605573	0.246831	-0.621889	0.576188	-0.685925	0.401214
MtCNGC15a	Phvul.007G148700	#N/A	#N/A	#N/A	#N/A	#N/A	#N/A	#N/A	#N/A	#N/A	#N/A	#N/A	#N/A	#N/A	#N/A
MtCNGC15b	Phvul.011G080800	-0.411144	0.196343	-0.184359	0.722122	-0.198518	0.735943	-0.464603	0.719847	-0.198376	0.526033	-0.686002	0.0312507	-0.442508	0.405707
MtCNGC15c	Phvul.005G133900	0.290774	0.36313	0.560765	0.272666	-0.557961	0.251971	0.131325	0.966582	-0.266903	0.357641	0.157562	0.835175	-0.548821	0.341714
LjCYCLOPS (MtIPD3)	Phvul.002G128600	-0.253589	0.10226	-0.520341	2.14789e-05	0.401736	0.159227	-0.103601	0.935802	-0.112855	0.278454	-0.346658	0.323384	0.138458	0.638935
MtDELLA 2	Phvul.007G131200	#N/A	#N/A	#N/A	#N/A	#N/A	#N/A	#N/A	#N/A	#N/A	#N/A	#N/A	#N/A	#N/A	#N/A
MtDELLA 3	Phvul.001G230500	0.0108656	0.950952	-0.477322	0.0989577	-0.134086	0.558799	-0.209658	0.899767	-0.636465	1.69098e-15	-0.21868	0.461619	-0.161582	0.74802
MtDELLA1	Phvul.003G291500	0.259303	0.052311	0.337386	0.0500173	0.138732	0.571728	0.0969121	0.918488	0.300041	0.00686859	0.184279	0.33572	0.207758	0.399035
MtDMI1(LjCASTOR)	Phvul.006G218700	-0.107346	0.473408	-0.200595	0.345748	-0.0175374	0.95567	0.0554762	0.971744	-0.257454	0.0224826	-0.0856763	0.799974	-0.178232	0.520986
MtDMI1(LjPOLLUX)	Phvul.006G218700	-0.107346	0.473408	-0.200595	0.345748	-0.0175374	0.95567	0.0554762	0.971744	-0.257454	0.0224826	-0.0856763	0.799974	-0.178232	0.520986
LjEPR3	Phvul.002G059500	-0.392503	0.00248147	-0.316377	0.109087	0.211398	0.681995	-0.0838385	0.952525	-0.0367604	0.827856	-0.403274	0.315385	-0.128383	0.696326
MtFNSII	Phvul.003G074000	0.453863	0.0193888	0.995187	1.08848e-13	0.958996	1.68133e-06	0.828604	0.15777	0.71916	2.5656e-17	0.0524685	0.936901	0.163105	0.704153
MtHMGR1	Phvul.006G008200	#N/A	#N/A	#N/A	#N/A	#N/A	#N/A	#N/A	#N/A	#N/A	#N/A	#N/A	#N/A	#N/A	#N/A
GmIFS	Phvul.003G051700	0.286883	0.0129226	0.322423	0.00251287	0.092928	0.806886	0.187385	0.890945	0.205008	0.00451156	0.267596	0.524688	0.1544	0.485009
LjLNP	Phvul.001G099900	0.474387	0.00279518	0.13809	0.590981	0.213093	0.548983	0.356359	0.577499	-0.0319508	0.832612	0.450608	0.145108	0.288555	0.3199
LjNFR1, MtLYK3	Phvul.008G211100	0.040053	0.894241	-0.911921	1.23197e-06	0.208997	0.640382	-0.365157	0.722778	-0.647123	0.000122514	-0.264223	0.591909	0.289285	0.305229
LjNENA	Phvul.002G163300	0.0847602	0.655038	-0.25599	0.198868	0.193221	0.38477	-0.218121	0.743119	-0.0568245	0.732207	-0.124116	0.592679	0.26721	0.257026
LjNFH1	Phvul.003G158800	-0.115344	0.439665	-0.035857	0.952199	-0.103112	0.701524	-0.0441211	0.983815	-0.15167	0.370957	-0.167882	0.49855	-0.244906	0.681496
LjNFR5	Phvul.002G025500	-0.299277	0.0899362	0.0726752	0.773792	0.0461456	0.914794	-0.171759	0.769853	0.114171	0.463626	-0.471817	0.000422822	-0.273479	0.275666
LjNFRe	Phvul.008G211200	-0.477681	0.198289	-1.08197	0.054976	0.145829	0.850047	-0.461706	0.832115	-0.391914	0.249306	-0.38492	0.239497	0.195555	0.852405
MtNSP1	Phvul.010G129400	-0.371646	0.105506	0.2107	0.415597	0.285066	0.435003	0.150151	0.897378	0.344009	0.0397831	-0.370123	0.213771	-0.255525	0.46748
MtNSP2	Phvul.009G122700	0.166971	0.724104	-0.170962	0.778689	-0.270673	0.747226	-0.307941	0.887201	-0.47778	0.0980989	-0.174794	0.773223	-0.154975	0.867017
LjNUP133	Phvul.008G284900	-0.0526827	0.743639	0.226719	0.213986	0.199518	0.16701	0.380069	0.18858	0.0991934	0.379575	0.00352253	0.987695	-0.195943	0.401565
LjNUP85	Phvul.008G287200	0.210462	0.0885023	-0.160682	0.50844	-0.373942	0.165742	0.233671	0.818338	-0.266641	0.0118567	0.715119	0.0286025	0.0890375	0.786479
MtPHO2-like	Phvul.006G185400	-0.0499311	0.736953	0.157153	0.810696	-0.0606419	0.798086	-0.179638	0.957513	-0.63707	1.19392e-11	-0.961696	0.000791018	-0.864071	0.0966652
MtPUB1	Phvul.008G222100	-0.457554	0.00875499	-0.395029	0.17457	0.767196	0.000162271	0.549686	0.255671	-0.167071	0.382879	-0.441214	0.11488	-0.243901	0.520986
LjSIE3	Phvul.003G286000	0.316553	0.0314556	0.185951	0.339607	0.284751	0.162107	0.120028	0.921873	0.23284	0.0580372	0.203322	0.488758	0.348364	0.110882
LjSIP1	Phvul.009G008800	0.00521272	0.98124	-0.227891	0.390647	0.036279	0.92497	-0.192268	0.845569	-0.213081	0.161652	-0.202163	0.370971	0.00642106	0.988925
LjSIP2	Phvul.010G163000	0.142498	0.430076	0.204857	0.268258	0.0438323	0.92012	-0.182073	0.804068	0.133607	0.234909	-0.1499	0.515793	0.0568069	0.887681
LjSYMRK	Phvul.002G143400	-0.0605671	0.56109	0.0574971	0.724046	0.0418115	0.875551	0.0181376	0.979842	0.093023	0.238489	-0.0451112	0.828109	-0.0401958	0.872033
Host range restriction		#N/A	#N/A	#N/A	#N/A	#N/A	#N/A	#N/A	#N/A	#N/A	#N/A	#N/A	#N/A	#N/A	#N/A
GmRj2	Phvul.004G028900	#N/A	#N/A	#N/A	#N/A	#N/A	#N/A	#N/A	#N/A	#N/A	#N/A	#N/A	#N/A	#N/A	#N/A
GmRj4	Phvul.002G107900	1.26141	1.57846e-09	0.799048	5.71398e-09	-0.0543526	0.946867	0.444254	0.649986	0.00877819	0.948157	0.974325	0.00995374	0.456863	0.231354
Rhizobial infection		#N/A	#N/A	#N/A	#N/A	#N/A	#N/A	#N/A	#N/A	#N/A	#N/A	#N/A	#N/A	#N/A	#N/A
PvAGO5, GmAGO5	Phvul.011G088200	0.0220568	0.912563	0.555998	7.78361e-05	0.249897	0.156891	-0.152612	0.834802	0.500068	2.22802e-10	-0.432228	0.00236757	-0.0494354	0.891102
MtARF16a	Phvul.007G095000	-0.652443	0.000630364	0.3883	0.31311	-0.836886	1.82281e-05	-0.355682	0.784698	-0.149119	0.576355	-0.705434	0.01884	-1.20646	2.50255e-06
LjARPC1	Phvul.005G127400	-0.0881346	0.634617	-0.666257	1.27592e-05	-0.0648995	0.849592	-0.243523	0.745699	-0.404106	0.00108606	0.000805196	0.998419	0.160031	0.557524
MtCBS1	Phvul.004G106300	0.0649463	0.597352	-0.00482545	0.991517	0.153068	0.260726	0.0325532	0.9863	0.08361	0.483107	0.0374014	0.913838	0.139513	0.786964
MtCDPK1	Phvul.002G108700	-0.17934	0.341504	0.504	0.000634849	-0.132303	0.693391	-0.11119	0.957513	0.481908	1.91078e-11	-0.176371	0.720748	-0.217164	0.490809
MtEXO70H4	Phvul.011G068800	-0.214095	0.0419302	-0.730147	0.000867671	-0.5163	0.00045572	-0.482131	0.39493	-0.493288	9.81141e-08	0.0639168	0.851694	0.0104073	0.984736
MtFLOT2	Phvul.009G090700	0.28802	0.280581	-3.7985	8.0651e-28	-0.557584	0.146456	-0.196373	0.950809	-4.35987	0	0.0865968	0.895451	-0.290719	0.703159
MtFLOT4	Phvul.009G090700	0.28802	0.280581	-3.7985	8.0651e-28	-0.557584	0.146456	-0.196373	0.950809	-4.35987	0	0.0865968	0.895451	-0.290719	0.703159
MtGA2ox10	Phvul.011G032800	#N/A	#N/A	#N/A	#N/A	#N/A	#N/A	#N/A	#N/A	#N/A	#N/A	#N/A	#N/A	#N/A	#N/A
LjGLB1	Phvul.011G048700	1.92447	1.35826e-38	0.955994	7.08637e-11	0.417347	0.3456	0.546679	0.806557	1.48895	4.11511e-55	2.58968	2.2728e-05	2.4424	6.79838e-41
LjLAN	Phvul.002G127500	0.158933	0.399614	0.162736	0.462206	0.106303	0.776062	-0.0879661	0.957513	0.385445	0.00204721	0.190291	0.622548	0.364599	0.0874231
MtRbohA	Phvul.009G097500	0.138616	0.581533	-0.13472	0.812486	-0.177145	0.689688	-0.28198	0.908106	-0.250025	0.135916	-0.0729787	0.900683	0.011917	0.989077
MtN5	Phvul.008G112900	-0.62741	5.43654e-08	-1.33124	1.48201e-11	-0.268814	0.423081	-0.735699	0.192151	-0.888358	2.30249e-11	-0.648183	0.144845	-0.201384	0.412702
LjNAP1	Phvul.002G097500	-0.00241896	0.988052	-0.19616	0.274111	-0.0621487	0.884365	-0.0788265	0.947118	-0.286854	0.00126181	-0.105311	0.755406	-0.106888	0.68985
MtNF-YA1	Phvul.001G196800	-0.12118	0.22215	-0.519764	0.0132822	0.127086	0.436514	-0.216034	0.84645	-0.291423	0.0024484	-0.231173	0.389234	0.0930587	0.811864
PvNod22	Phvul.007G058000	0.308713	0.0416653	-0.189333	0.498514	-0.114244	0.77718	-0.427666	0.182719	-0.159763	0.367823	0.027835	0.943289	0.321267	0.150627
LjNPL	Phvul.001G256800	-0.115874	0.585925	-0.35616	0.551461	-0.365994	0.150992	-0.516919	0.786896	-0.626149	2.4995e-05	-0.535119	0.0872414	-0.401407	0.576299
LjnsRING	Phvul.002G317800	-0.0573274	0.846788	-0.288737	0.257952	0.544741	0.0488445	-0.101475	0.94845	0.287382	0.00196914	-0.1234	0.653121	0.503506	0.143556
PvPI3K	Phvul.002G070100	-0.124666	0.436075	-0.195627	0.342465	-0.0237419	0.950506	-0.0564108	0.961466	-0.0022642	0.988961	0.0398585	0.868702	0.0534889	0.884771
LjPIR	Phvul.006G107600	-0.0525673	0.704736	0.0896119	0.718147	0.000411787	0.999051	0.237279	0.670673	0.0209894	0.873353	0.119229	0.6257	-0.136468	0.621229
PvRbohA	Phvul.006G090200	-0.15041	0.495652	0.193974	0.301437	-0.523189	0.0081256	-0.444743	0.520545	0.171693	0.0975636	-0.0896331	0.846765	-0.187743	0.57753
LjRINRK1	Phvul.009G180700	-0.115921	0.360772	-0.571465	2.46423e-05	0.460147	0.000670638	0.212507	0.721471	-0.40087	1.58535e-06	-0.189489	0.383556	0.0382958	0.907212
LjROP6	Phvul.003G265200	-0.312836	0.649508	0.235824	0.7035	0.0120813	0.991906	-0.160199	0.965897	0.618382	0.180389	-0.0950301	0.923671	0.058122	0.953127
MtRPG	Phvul.007G145600	0.0156563	0.928114	-0.0940626	0.695816	0.442171	0.00165536	0.187399	0.733564	0.0576022	0.683503	-0.0848735	0.739869	0.151295	0.50369
LjSCARN	Phvul.003G080300	-0.0399879	0.95571	#N/A	#N/A	-0.309953	0.783989	0.0246916	0.992473	-0.731685	0.174616	0.105571	0.920024	-0.250233	0.791307
MtSKL(LjEIN2a)	Phvul.001G177500	-0.492078	0.00401838	0.153757	0.76179	0.4137	0.200232	0.0640331	0.977996	0.728902	9.09385e-11	-0.2625	0.397161	0.0648772	0.937872
MtSKL(LjEIN2b)	Phvul.007G150600	-0.151566	0.115177	0.186418	0.421501	-0.0581864	0.849592	0.150083	0.88862	0.0444533	0.670623	-0.0821915	0.763244	-0.309618	0.188482
MtSPK1	Phvul.003G149200	-0.0267594	0.834662	0.0847933	0.82556	0.291608	0.0186051	0.257828	0.815947	0.122002	0.271055	-0.0184285	0.94173	-0.0029968	0.996256
PvTOR	Phvul.002G049900	0.0443099	0.743492	-0.027863	0.93518	0.0551248	0.898154	0.215406	0.821224	-0.215696	0.0118245	0.0198412	0.960236	-0.159053	0.658408
MtVPY	Phvul.004G051200	-0.475635	0.00556424	-0.620898	0.0079146	0.335777	0.193736	-0.191187	0.896838	-0.228609	0.216096	-0.605867	0.0326	-0.0988593	0.83962
Nodule organogenesis		#N/A	#N/A	#N/A	#N/A	#N/A	#N/A	#N/A	#N/A	#N/A	#N/A	#N/A	#N/A	#N/A	#N/A
GmACP	Phvul.008G052400	0.0011781	0.994859	-0.106296	0.733729	0.00755555	0.981401	-0.260606	0.806557	-0.0177735	0.904872	-0.17399	0.530122	0.0747982	0.864477
LjAMSH	Phvul.003G094300	#N/A	#N/A	#N/A	#N/A	#N/A	#N/A	#N/A	#N/A	#N/A	#N/A	#N/A	#N/A	#N/A	#N/A
PvANN1	Phvul.011G209300	0.110455	0.329764	-0.340091	0.396436	0.227184	0.22899	0.479436	0.641074	-0.412118	5.21566e-06	0.292072	0.14858	0.0200512	0.978386
GmARF8a/8b	Phvul.008G242400	-0.514204	7.68461e-06	-0.436924	0.00180026	-0.0795092	0.775684	0.23291	0.847898	-0.456449	3.03133e-05	-0.217534	0.596866	-0.548686	8.7525e-05
GmBCH1/2	Phvul.004G108900	-0.240662	0.34683	-0.751574	0.0113414	0.228216	0.432321	-0.0307731	0.98454	-0.0900651	0.734062	0.165831	0.489304	0.405536	0.28189
PvBECLIN1	Phvul.005G029900	0.133834	0.347329	0.413643	0.0424926	-0.0966459	0.764923	0.128708	0.913316	0.288794	0.00228068	0.238808	0.261517	-0.0046413	0.992513
MtBG2	Phvul.001G056400	-0.0794182	0.592225	-0.139199	0.622973	0.385362	0.00204803	0.0407763	0.977927	-0.184471	0.157395	-0.465089	0.0206057	-0.139351	0.673973
MtbHLH1	Phvul.009G033800	-0.216676	0.122543	-0.681208	2.15191e-08	0.365614	0.262731	-0.233934	0.788637	-0.0682334	0.563697	-0.198617	0.661665	0.380468	0.0341113
MtbHLH476	Phvul.002G007400	#N/A	#N/A	#N/A	#N/A	#N/A	#N/A	#N/A	#N/A	#N/A	#N/A	#N/A	#N/A	#N/A	#N/A
PvBPS1	Phvul.008G059600	-0.0191161	0.91886	-0.0354311	0.885463	0.0998388	0.652093	0.0597025	0.959503	0.00933459	0.947267	-0.0100744	0.973331	0.0102494	0.976798
LjBZF	Phvul.006G029200	-0.512886	0.0116579	-0.484424	0.169491	-0.151733	0.732524	-0.346998	0.811843	-0.158641	0.548083	-0.37474	0.371415	-0.201198	0.687359
MtCCS52a	Phvul.003G213700	-0.0317213	0.898988	0.167202	0.523405	-0.139208	0.630676	0.195158	0.814653	-0.0984023	0.59751	0.042645	0.891013	-0.310686	0.203948
MtCDC16	Phvul.011G165500	0.232839	0.190134	-0.167299	0.543438	0.0467353	0.917503	0.116127	0.926895	-0.194707	0.207004	0.277784	0.137847	0.190353	0.610258
LjCIP73	Phvul.003G173700	0.0596165	0.704807	-0.0660127	0.779294	0.148824	0.652093	0.279634	0.509139	-0.103913	0.347023	0.155829	0.599696	0.00656895	0.986312
LjCKX3	Phvul.009G231700	0.14836	0.610647	-1.38105	2.16653e-11	0.414555	0.18887	0.202109	0.947586	-1.52068	2.57972e-24	-0.198312	0.799512	-0.00476371	0.99402
MtCRE1	Phvul.002G324900	-0.30522	0.0137646	-0.569012	9.05815e-05	-0.0867092	0.805119	-0.0531143	0.978286	-0.546647	1.56834e-09	-0.244402	0.598685	-0.297473	0.174756
MtDGD1	Phvul.001G195600	0.161849	0.146691	0.535797	5.94335e-07	0.0447515	0.887252	0.339336	0.150352	0.771794	3.76958e-24	0.695927	1.71904e-06	0.382234	0.00395119
MtEFD	Phvul.010G159500	-0.0745769	0.707378	-0.161691	0.458758	0.484702	0.00174101	-0.10708	0.928166	0.679852	3.96802e-12	0.180206	0.419028	0.753072	6.477e-05
LjENOD40-1/40-2	Phvul.002G064232	0.110808	0.418479	-0.160821	0.311546	0.429247	0.00197189	-0.0810142	0.928642	-0.0921673	0.366835	-0.327419	0.0535411	0.163526	0.459986
MtERN1	Phvul.001G111800	0.0243028	0.930344	-0.436265	0.0311864	0.556462	0.00650698	0.280284	0.590087	-0.00293183	0.988557	0.185053	0.499736	0.443073	0.0593179
MtERN2	Phvul.001G160100	1.15184	0.0102436	-0.75422	0.318329	2.35984	1.02401e-07	0.474811	0.867012	1.02461	0.00950799	1.04704	0.082797	2.9131	3.00669e-07
GmEXPB2	Phvul.008G144100	-2.03122	3.44263e-09	-2.9553	1.30877e-06	-0.0811693	0.938	-1.32191	0.24004	-1.99585	9.76634e-05	-2.2973	3.87336e-07	-1.0803	0.0629917
GmFWL1	Phvul.003G292900	0.104004	0.64206	0.0698856	0.807327	-0.295319	0.489781	-0.0746855	0.959503	-0.133629	0.295317	0.122764	0.807228	-0.115642	0.777127
GmGα	Phvul.001G092700	0.529036	1.72638e-06	-0.130164	0.421847	-0.01051	0.977577	-0.0575126	0.971745	-0.321322	0.000381865	0.296193	0.376558	0.32358	0.0743126
GmGβ1-4	Phvul.011G045900	-0.15696	0.152687	-0.0490625	0.796356	-0.12065	0.519047	0.0326585	0.971744	-0.0733735	0.481205	-0.0228622	0.913706	-0.195837	0.300283
LjGLE1	Phvul.001G256000	0.265864	0.0463601	0.0854419	0.677029	0.33132	0.0745204	0.16532	0.801515	0.0100941	0.950783	0.0283469	0.927727	0.174826	0.465937
GmGγ1-10	Phvul.007G175700	0.0778012	0.835927	-0.109536	0.824346	0.555832	0.130044	-0.135983	0.952817	0.00783333	0.980793	-0.497664	0.212614	0.17474	0.774911
LjHIP	Phvul.003G214200	0.16661	0.038087	0.41883	0.00252582	0.0528819	0.759742	-0.0893718	0.936089	0.552943	2.40833e-11	0.162595	0.492072	0.28557	0.040444
GmINS1	Phvul.003G016300	0.128125	0.294466	0.549086	0.0208975	0.183494	0.779397	0.211039	0.851094	0.629024	1.65109e-18	0.235363	0.664601	0.190436	0.632774
LjIPT3	Phvul.007G170100	0.111123	0.640178	-1.37858	2.60895e-05	0.280384	0.279281	-0.130596	0.959503	-0.976728	3.48809e-10	0.112862	0.819961	0.506425	0.263288
MtKNAT3/5/9/10	Phvul.009G090500	0.359975	0.00120763	-0.524103	0.0276081	0.404604	0.00475847	0.144054	0.912414	-0.477544	4.18821e-07	0.1503	0.391558	0.391423	0.184525
MtLAX2	Phvul.008G106300	-0.0698493	0.846875	0.254154	0.389341	-0.555549	0.101094	0.233741	0.83847	-0.875894	6.96738e-08	-0.405466	0.226797	-1.21468	9.22947e-06
MtLIN, LjLIN	Phvul.009G115800 /Phvul.008G291800	-0.0719674	0.668706	0.0762018	0.817492	0.217034	0.310001	0.220705	0.832792	0.148448	0.0884062	0.00698122	0.980747	-0.0165274	0.975696
MtLOG1	Phvul.001G177400	0.438413	0.215779	0.434088	0.214745	-0.486171	0.381868	-0.293271	0.860774	0.199654	0.450899	0.399576	0.39504	0.184852	0.803564
GmmiR160	Phvul.001G254500	#N/A	#N/A	#N/A	#N/A	#N/A	#N/A	#N/A	#N/A	#N/A	#N/A	#N/A	#N/A	#N/A	#N/A
LjMPK6	Phvul.003G059500	0.0998739	0.404716	0.0149027	0.945611	0.0454859	0.870993	0.0293996	0.976775	0.00310018	0.979436	0.0762314	0.705037	0.0732136	0.790566
PvNF-YC1	Phvul.006G093200	-0.0627977	0.657539	-0.112752	0.566601	0.0434015	0.886701	-0.0205457	0.981538	0.0381968	0.747981	0.0293781	0.895451	0.0735474	0.803624
LjNIN	Phvul.008G291800	-0.19477	0.149528	-0.561935	0.000256272	0.16873	0.721188	0.0736541	0.949501	-0.374242	1.05996e-05	-0.0965188	0.82176	-0.0217597	0.958876
MtNIP	Phvul.002G242200	-0.677758	0.192918	0.895445	0.0609486	-0.459776	0.584342	0.739159	0.733047	0.229742	0.618572	-0.142465	0.896256	-1.36198	0.0125563
MtNLP1	Phvul.005G155100	0.0146635	0.943281	0.402387	0.124395	0.077282	0.801577	0.33826	0.70721	0.418144	0.000363647	0.295251	0.268117	0.0149458	0.977357
MtNOOT	Phvul.001G124100	-0.0420775	0.855191	-0.803403	0.00243146	-0.058146	0.904256	-0.238149	0.893477	-0.870301	3.21741e-13	-0.282725	0.510179	-0.122203	0.818773
MtPEN3-like	Phvul.005G166500	-0.091907	0.438377	0.402264	0.0651259	-0.175771	0.57465	0.0235363	0.986758	0.380335	1.08294e-05	0.0884412	0.827475	-0.129647	0.710453
LjPHYB	Phvul.006G118200	-0.372418	0.00445342	-0.395305	0.0497053	-0.0192829	0.960367	-0.0167345	0.991344	-0.3719	0.00337264	-0.343052	0.434842	-0.365409	0.0992284
MtPIN1/2/3/4	Phvul.003G139600	0.133561	0.702962	0.489919	0.0600194	0.227161	0.602588	0.353576	0.721125	0.282353	0.199278	0.0588893	0.912894	-0.0874339	0.863025
MtPLT1/2/3/4	Phvul.011G058000	0.795065	0.0231463	0.101062	0.913475	-1.03879	0.147525	0.352273	0.901264	-1.05665	0.000129572	1.02895	0.0941593	-0.376667	0.720062
MtPNO1-/ike	Phvul.002G190300	0.068785	0.80425	0.178924	0.482798	-0.0552465	0.918049	-0.00310713	0.996411	0.224887	0.137484	0.170257	0.61653	0.0997192	0.83474
PvRACK1	Phvul.002G327500	-0.0370512	0.779742	-0.123215	0.737662	0.0130806	0.963408	-0.131253	0.949126	-0.323166	2.71568e-05	-0.375466	0.113016	-0.249899	0.548837
GmRGS1/2	Phvul.001G257500	0.244673	0.194734	-0.223789	0.387291	0.162913	0.551573	0.131925	0.905823	-0.266314	0.111436	0.173248	0.467205	0.186004	0.55974
MtRR5/9/11	Phvul.005G027100	0.441988	0.000201283	0.230205	0.0667605	0.516619	4.781e-09	0.0642568	0.957044	0.639356	1.62551e-11	0.40318	0.0389191	0.836289	5.34226e-16
GmSGF14c/14/	Phvul.002G238300	-0.224371	0.0206292	-0.334556	0.0233573	-0.0581071	0.834151	-0.238182	0.663056	-0.26265	0.00196139	-0.327853	0.0771032	-0.167283	0.450641
PvSIN1	Phvul.003G085000	-0.453894	9.91275e-08	-0.514058	0.00466734	-0.533743	4.56588e-05	-0.388523	0.115718	-0.370832	0.000327492	-0.160538	0.418312	-0.325869	0.0567409
LjSUNER1	Phvul.007G162700	-0.104084	0.562209	-0.264701	0.304561	-0.185007	0.441942	-0.0946243	0.957513	-0.419306	0.00126424	-0.163932	0.638762	-0.273176	0.354011
LjTCO	Phvul.001G199600	0.00468541	0.982131	-0.462311	0.0211826	0.100738	0.831643	-0.039272	0.981538	-0.467922	2.41309e-05	-0.13471	0.794367	-0.0147557	0.974426
MtZR1	Phvul.001G254500	#N/A	#N/A	#N/A	#N/A	#N/A	#N/A	#N/A	#N/A	#N/A	#N/A	#N/A	#N/A	#N/A	#N/A
Autoregulation of nodule number		#N/A	#N/A	#N/A	#N/A	#N/A	#N/A	#N/A	#N/A	#N/A	#N/A	#N/A	#N/A	#N/A	#N/A
GmBEHL1	Phvul.002G026700	0.135121	0.344133	-0.326883	0.0444814	-0.372728	0.0089489	-0.362008	0.392243	-0.397708	4.02244e-07	0.0797005	0.763351	0.0503319	0.894503
LjCLE-RS1	Phvul.011G135900	-0.519997	0.000285622	-0.968208	0.0032007	-0.276806	0.574152	-1.02151	0.0896137	-1.05697	2.08383e-10	-1.34897	0.000679245	-0.624491	0.0755871
LjCLE-RS2	Phvul.011G135900	-0.519997	0.000285622	-0.968208	0.0032007	-0.276806	0.574152	-1.02151	0.0896137	-1.05697	2.08383e-10	-1.34897	0.000679245	-0.624491	0.0755871
LjCLV2	Phvul.008G055400	-0.149746	0.693632	-0.335572	0.442126	0.318264	0.50676	0.0741016	0.975534	-0.250754	0.429371	-0.307019	0.526836	-0.082142	0.909727
MtCPK3	Phvul.006G043700	0.0216739	0.91816	0.751056	1.97616e-08	-0.0991139	0.757781	0.104665	0.949497	0.591382	7.1972e-18	0.0692404	0.872066	-0.153818	0.603041
MtCRA2	Phvul.009G114400	-0.203446	0.734126	-0.0635086	0.917966	-0.11855	0.868805	-0.162928	0.949518	-0.351044	0.378644	-0.52909	0.149557	-0.507938	0.326869
MtCRN	Phvul.008G019200	-0.434683	0.0272356	-0.173508	0.65101	-0.139666	0.797995	-0.0985754	0.965525	-0.205941	0.2717	-0.420062	0.327582	-0.480872	0.172458
LjHAR1	Phvul.011G042000	-0.59182	4.23255e-06	0.0890787	0.834375	-0.269087	0.208328	0.126562	0.958225	-0.16158	0.400928	-0.441202	0.327841	-0.854617	0.000176295
LjKLV	Phvul.004G037600	0.227633	0.0242286	0.387007	0.0138954	-0.300009	0.0680179	-0.0794401	0.964765	0.454934	1.21675e-08	0.520336	0.104014	0.280436	0.166762
LjLSK1	Phvul.010G090200	0.112151	0.347226	0.417889	6.73316e-05	-0.101389	0.616212	-0.0534135	0.957044	0.529991	1.27314e-11	0.276092	0.140259	0.209072	0.151123
GmmiR172c	Phvul.005G132300	0.0547311	0.952789	-0.339649	0.61881	-0.131183	0.930034	-0.635348	0.757793	0.540393	0.302868	0.430216	0.608989	0.916899	0.185755
GmNNC1	Phvul.011G071100	0.500669	8.60793e-05	-0.0917605	0.741074	0.319052	0.0776287	0.0529811	0.97261	-0.076604	0.60842	0.254276	0.446953	0.501083	0.00502088
LjNRSYM1	Phvul.007G071900	0.407201	0.0330625	1.17227	3.51785e-12	-0.0713092	0.941369	0.971351	0.0203218	1.17583	1.68549e-19	1.4548	0.0011204	0.394629	0.141235
MtRDN1	Phvul.008G201100	0.0531411	0.83714	0.21434	0.122662	-0.097165	0.785995	0.00227805	0.99666	-0.0223369	0.887951	-0.0797218	0.810154	-0.198252	0.473675
LjTML (MtTML1)	Phvul.001G094400	-0.300133	0.0183455	-0.591771	0.000185805	0.321792	0.0460193	-0.00705563	0.9956	-0.338832	0.000375926	-0.373658	0.253069	-0.0644337	0.857356
Bacterial maturation		#N/A	#N/A	#N/A	#N/A	#N/A	#N/A	#N/A	#N/A	#N/A	#N/A	#N/A	#N/A	#N/A	#N/A
MtDME	Phvul.007G223600	-0.16907	0.0951731	-0.223015	0.390026	0.0158257	0.963545	0.137011	0.92345	-0.305368	0.000184674	-0.12784	0.651391	-0.268155	0.365838
MtDNF1	Phvul.001G228900	-0.0252366	0.926115	0.168332	0.587363	0.0696871	0.871044	0.0302357	0.983815	0.0290737	0.8967	-0.201188	0.481456	-0.181575	0.645269
LjFEN1	Phvul.007G004600	-0.0387809	0.79011	-0.639499	1.28471e-07	0.16639	0.322815	-0.16971	0.842375	-0.514197	7.4252e-09	-0.245171	0.345085	0.0721227	0.762702
LjIGN1	Phvul.007G008900	0.231788	0.0165103	0.989422	1.1864e-10	0.225176	0.057714	0.300524	0.830992	1.26666	6.15003e-43	0.587995	0.150401	0.493016	0.00142562
LjSEN1	Phvul.002G205200	-1.51588	9.74594e-06	0.890401	0.185163	-0.445836	0.449659	0.608091	0.845923	1.17648	0.0090773	-0.179323	0.878542	-1.24918	0.00880049
Symbiosome formation		#N/A	#N/A	#N/A	#N/A	#N/A	#N/A	#N/A	#N/A	#N/A	#N/A	#N/A	#N/A	#N/A	#N/A
MtARP3	Phvul.002G253600	-0.122702	0.528734	-0.177041	0.456321	-0.00835146	0.986888	0.176759	0.878329	-0.538369	0.000100244	-0.294624	0.304487	-0.498854	0.0135091
MtRab7A1/A2	Phvul.010G149200	0.068918	0.707181	-0.0957885	0.71622	0.0766727	0.842714	-0.182365	0.815701	-0.0908147	0.512675	-0.180848	0.444838	0.0587977	0.881846
PvRabA2	Phvul.011G061100	-0.247313	0.193161	0.682219	2.96719e-06	-0.774402	3.47034e-05	0.0970143	0.953521	0.28647	0.000357136	0.232598	0.472839	-0.65806	0.00439712
MtsymREM1	Phvul.002G155800	#N/A	#N/A	-0.240463	0.740516	#N/A	#N/A	0.441529	0.809672	0.838921	0.128925	1.72707	0.000998722	1.05829	0.170239
MtSYP132	Phvul.005G114200	0.0493617	0.7525	-0.0634017	0.821479	0.108174	0.596685	-0.0538908	0.966175	-0.0297718	0.820823	-0.0751398	0.627188	0.068294	0.86259
LjSYP71	Phvul.007G221500	0.0414762	0.777878	-0.0774859	0.710582	0.102066	0.564741	-0.106205	0.903608	0.0676979	0.582768	-0.0178459	0.950916	0.17108	0.341518
MtSYT1/2/3	Phvul.011G035100	-0.0348755	0.784617	0.133484	0.424603	0.0304636	0.905879	0.114805	0.851167	-0.0242819	0.835135	-0.104968	0.51544	-0.208394	0.213677
MtTIP1g	Phvul.011G067200	#N/A	#N/A	#N/A	#N/A	#N/A	#N/A	#N/A	#N/A	#N/A	#N/A	#N/A	#N/A	#N/A	#N/A
MtVAMP721d/e	Phvul.006G132100	0.102043	0.407557	0.144567	0.29158	0.02046	0.9441	-0.0159148	0.987182	0.209998	0.0158972	0.134943	0.601693	0.151917	0.404435
MtZPT2	Phvul.009G070800	0.175397	0.150956	-0.618444	0.00564187	-0.572582	0.000203789	-0.605529	0.19735	-0.422334	4.9445e-08	0.345495	0.178129	0.358859	0.254877
Nodule metabolism and transport		#N/A	#N/A	#N/A	#N/A	#N/A	#N/A	#N/A	#N/A	#N/A	#N/A	#N/A	#N/A	#N/A	#N/A
LjAMT1.1	Phvul.007G231700	0.0278227	0.896168	0.136011	0.411114	0.192653	0.340616	-0.133837	0.947118	0.180608	0.0728643	-0.250313	0.566966	0.0567386	0.862319
GmbHLHm1	Phvul.006G198400	-1.03927	0.0268759	-1.42367	0.0188606	-0.0384029	0.981741	-0.763508	0.61994	-0.388171	0.521203	-0.721122	0.304878	-0.0181536	0.988641
MtCOPT1	Phvul.008G113200	#N/A	#N/A	#N/A	#N/A	#N/A	#N/A	#N/A	#N/A	#N/A	#N/A	#N/A	#N/A	#N/A	#N/A
LjMATE1	Phvul.005G021900	-1.48831	2.2558e-13	-0.956192	0.0016171	-0.848406	0.00258057	-0.384416	0.84645	-0.978183	1.21679e-05	-1.0409	0.0370479	-1.52361	2.89681e-08
MtMOT1.2	Phvul.001G056100	-1.66393	3.16011e-10	-0.378471	0.528719	0.0384064	0.973053	0.827928	0.78419	-0.357844	0.444661	-0.852615	0.439328	-1.65592	5.22983e-07
MtMOT1.3	Phvul.001G056300	0.0492499	0.840978	0.0962902	0.811445	-0.338304	0.157306	0.495699	0.76929	-0.0604703	0.775847	0.730399	0.189139	-0.123952	0.796219
MtMTP2	Phvul.011G061200	0.0280883	0.915747	0.280877	0.160912	0.307973	0.254088	0.0686194	0.959503	0.595256	1.51524e-05	0.107875	0.754158	0.327674	0.19847
LjNDX1/2	Phvul.005G140400	#N/A	#N/A	#N/A	#N/A	#N/A	#N/A	#N/A	#N/A	#N/A	#N/A	#N/A	#N/A	#N/A	#N/A
LjNPF8.6	Phvul.006G065900	-0.153761	0.619406	-0.338377	0.113697	0.810074	0.00899151	0.175314	0.847898	0.12432	0.353006	-0.322416	0.323647	0.29167	0.494683
MtNRAMP	Phvul.009G127900	-0.721444	5.31092e-05	-0.971171	0.0122844	-0.547054	0.0131272	-0.0139579	0.994646	-1.00788	6.50761e-07	-0.223177	0.669211	-0.775433	0.0496717
PvPRAT3	Phvul.009G002200	0.694941	1.93171e-05	-0.386929	0.0387815	0.216856	0.585257	-0.204919	0.837971	-0.508036	4.16925e-08	0.153646	0.679431	0.557206	0.0324321
GmPT5	Phvul.001G160600	-0.0721602	0.771369	1.14694	2.95984e-05	0.187957	0.540082	0.444049	0.643882	1.71285	1.8949e-74	0.756128	3.7427e-12	0.48089	0.267094
GmPT7	Phvul.007G127400	#N/A	#N/A	#N/A	#N/A	#N/A	#N/A	#N/A	#N/A	#N/A	#N/A	#N/A	#N/A	#N/A	#N/A
LjSST1	Phvul.004G161600	-0.208465	0.457252	-1.55394	1.53693e-11	0.366721	0.406159	0.024019	0.990048	-1.29892	1.74123e-06	-0.291317	0.665173	0.0316205	0.959482
MtSUCS1	Phvul.003G127500	0.149576	0.182508	-0.138974	0.34292	0.0167361	0.970643	0.364129	0.277697	-0.222576	0.00208862	0.416335	0.0799677	0.0507427	0.859311
LjSUS1/3	Phvul.009G223800	1.01439	5.24777e-26	0.0942124	0.674056	0.541821	0.00440405	0.443844	0.337501	0.230842	0.0219473	1.05586	6.38749e-05	1.13545	4.09488e-18
GmUPS1	Phvul.003G042800	-0.598853	0.00018192	-0.677359	4.94589e-06	0.0453482	0.941369	-0.67594	0.00085069	-0.569281	4.29716e-09	-1.20784	1.95334e-11	-0.506843	0.0407916
MtZIP6	Phvul.002G099700	-1.7899	1.99605e-22	-0.950333	0.0428155	-1.11119	6.74527e-08	-0.672856	0.768326	-1.54985	6.09136e-07	-1.93848	0.000333102	-2.40019	3.0757e-20
MtγECS	Phvul.002G289200	0.106971	0.496912	0.384942	0.0014358	-0.163518	0.466253	-0.045847	0.958582	0.384341	1.37182e-06	0.228305	0.156269	0.0914098	0.74711
Senescence		#N/A	#N/A	#N/A	#N/A	#N/A	#N/A	#N/A	#N/A	#N/A	#N/A	#N/A	#N/A	#N/A	#N/A
MtCP6	Phvul.011G132100	#N/A	#N/A	#N/A	#N/A	#N/A	#N/A	#N/A	#N/A	#N/A	#N/A	#N/A	#N/A	#N/A	#N/A
MtCYP15a	Phvul.001G009900	-0.377788	2.56982e-06	-0.502119	8.83805e-05	-0.0336457	0.912734	-0.0985487	0.954911	-0.388	4.62974e-08	-0.326063	0.333914	-0.279932	0.0897495
MtFER2	Phvul.001G245700	-0.147568	0.524302	-0.431367	0.0196504	0.182657	0.525061	-0.24941	0.88445	-0.249234	0.144643	-0.393174	0.39201	0.0197103	0.964643
MtFER3	Phvul.010G065600	-0.601127	3.42424e-08	0.0872232	0.837142	-0.55451	0.00252725	-0.531826	0.533747	0.61527	3.38531e-10	-0.0461005	0.923671	-0.086702	0.887453
MtNAC969	Phvul.003G045600	0.922387	6.31699e-07	0.60898	0.00834392	0.000315823	0.999675	-0.121772	0.926895	1.16949	2.77042e-17	1.36013	0.00500502	1.46696	1.97815e-10
MtSER6	Phvul.009G062300	-0.126729	0.365355	0.126466	0.673106	-0.0242592	0.944053	-0.133507	0.913316	0.184335	0.0675135	-0.174866	0.269513	-0.0851888	0.844922
MtSGR	Phvul.002G153100	-0.20868	0.241907	-0.349701	0.268419	-0.491757	0.000193407	-0.63115	0.131969	0.158285	0.369816	0.163952	0.366184	0.285144	0.428238
MtVPE	Phvul.001G033500	-0.961348	1.19254e-21	-0.911098	0.000411997	-0.0853126	0.746814	-0.716451	0.199718	-0.156735	0.179595	-0.834296	0.00031005	-0.223397	0.604862
Defense		#N/A	#N/A	#N/A	#N/A	#N/A	#N/A	#N/A	#N/A	#N/A	#N/A	#N/A	#N/A	#N/A	#N/A
MtDNF2	Phvul.003G048300	-0.412687	4.01373e-05	-0.193867	0.212817	0.522585	0.267955	-0.167558	0.945579	0.188265	0.0822888	-0.713112	0.265004	-0.0453086	0.872033
LjERF1	Phvul.007G127800	1.20384	1.49589e-18	0.288099	0.238136	0.280887	0.434625	-0.0789106	0.978359	0.998188	2.79666e-21	1.55898	0.00215852	1.89913	8.7697e-20
MtNAD1	Phvul.008G016300	0.537128	0.26816	-1.71268	0.19682	1.19576	0.0546467	-0.644024	0.808965	-1.11022	0.205387	-0.694607	0.181499	1.12419	0.222656
MtRSD	Phvul.008G117400	-0.138752	0.743687	-0.662269	0.153712	1.2752	0.00170495	0.137425	0.959503	0.0855978	0.64431	-0.52379	0.212391	0.591783	0.378402
GmSACPD-C	Phvul.001G064100	0.266763	0.0664948	-0.242056	0.239014	0.769434	6.47106e-07	0.107682	0.913316	0.284486	0.00389704	0.135106	0.550005	0.777272	2.65882e-05
MtSymCRK	Phvul.006G006800	-0.414123	0.131686	-1.06905	3.24905e-05	0.581883	0.213591	-0.25138	0.811843	-0.178011	0.293425	-0.351817	0.408992	0.459877	0.306825
